# Supplementary material for: Room temperature dinitrogen cleavage and hydrogenation with organometallic complexes of uranium
Source: Chem Sci. 2025 Oct 14;16(45):21334–45. doi: 10.1039/d5sc07194a (PMC12570077; doi:10.1039/d5sc07194a)
Supplement: SC-016-D5SC07194A-s001 [file SC-016-D5SC07194A-s001.xyz]

94
!1, s=3/2!
U        8.375800000      9.641383000     17.216687000
I       10.318505000      7.235912000     17.057554000
C        8.239807000      9.077810000     14.545221000
H        8.687684000      8.132836000     14.277351000
C        7.180616000      9.496158000     19.709208000
H        6.604214000      8.617446000     19.967318000
C        8.568467000      9.655494000     20.013571000
C        8.909714000     11.001789000     19.598139000
C        7.709786000     11.592408000     19.087453000
H        7.624810000     12.624024000     18.773925000
C        9.237502000      8.619834000     20.950421000
C        6.621130000     10.693598000     19.200553000
C        6.909870000      9.240394000     14.991372000
C        8.607225000      7.222757000     20.766968000
H        7.550742000      7.198607000     21.049079000
H        9.123491000      6.508394000     21.416804000
H        8.708694000      6.864154000     19.738324000
C        5.897431000      8.118456000     15.203488000
C        6.753377000     10.624029000     15.248438000
H        5.828044000     11.100848000     15.538286000
C        8.907837000     10.333957000     14.471941000
C       10.211628000     11.819196000     19.709913000
C        7.955741000     11.332224000     14.919167000
C       10.753037000      8.424149000     20.793121000
H       11.002100000      8.063553000     19.791890000
H       11.091207000      7.667331000     21.509802000
H       11.330047000      9.327061000     20.992029000
C       11.329647000     11.208658000     18.844676000
H       11.507625000     10.154390000     19.057800000
H       12.274254000     11.747660000     18.985380000
H       11.084102000     11.298999000     17.777561000
C        5.140428000     11.065912000     19.284902000
C        9.996189000     13.258655000     19.205561000
H        9.656121000     13.286023000     18.166386000
H       10.943360000     13.806036000     19.254733000
H        9.267560000     13.799957000     19.817234000
C       10.330587000     10.418946000     13.872013000
C        8.932454000      9.059700000     22.402159000
H        9.365752000     10.034193000     22.638072000
H        9.338676000      8.327923000     23.110693000
H        7.852085000      9.128104000     22.566731000
C        6.088024000      7.015616000     14.150295000
H        5.976075000      7.419192000     13.139228000
H        5.339782000      6.226913000     14.288489000
H        7.075090000      6.549438000     14.222996000
C        7.909230000     12.866109000     14.756021000
C        4.749894000     12.190158000     18.320755000
H        5.354470000     13.088542000     18.477559000
H        3.701968000     12.470820000     18.474733000
H        4.865746000     11.882473000     17.279022000
C        6.845051000     13.488222000     15.677843000
H        6.864274000     14.578402000     15.574648000
H        7.029628000     13.243618000     16.726228000
H        5.832359000     13.163339000     15.425297000
C        4.216360000      9.864608000     19.046144000
H        4.298584000      9.487348000     18.023435000
H        3.172806000     10.158187000     19.204617000
H        4.428791000      9.039583000     19.733316000
C        6.130187000      7.509545000     16.599928000
H        7.132756000      7.059845000     16.676883000
H        5.416979000      6.708891000     16.829120000
H        5.994493000      8.255125000     17.402100000
C       11.369275000     10.894582000     14.905466000
H       11.463860000     10.158315000     15.712964000
H       11.122246000     11.863553000     15.341883000
H       12.358395000     10.983306000     14.440412000
C        7.471289000     13.183921000     13.307595000
H        6.494800000     12.734970000     13.099374000
H        8.175052000     12.802869000     12.566503000
H        7.383208000     14.268098000     13.166510000
C       10.801502000      9.027169000     13.400684000
H       11.810696000      9.115567000     12.984313000
H       10.154375000      8.625615000     12.614157000
H       10.848109000      8.307254000     14.222613000
C        9.219922000     13.601561000     15.071172000
H        9.065734000     14.682396000     14.977914000
H       10.037604000     13.336745000     14.402590000
H        9.546756000     13.404740000     16.097101000
C        4.903936000     11.568886000     20.728616000
H        5.143941000     10.790479000     21.459656000
H        3.855188000     11.857901000     20.868103000
H        5.530556000     12.439114000     20.947594000
C       10.375738000     11.309535000     12.614495000
H       10.195288000     12.365003000     12.817569000
H        9.636449000     10.975284000     11.879048000
H       11.365279000     11.234703000     12.149253000
C       10.669720000     11.965609000     21.173783000
H        9.874320000     12.412649000     21.779167000
H       11.543153000     12.626092000     21.225294000
H       10.948560000     11.019168000     21.634592000
C        4.463660000      8.654483000     15.096271000
H        4.259928000      9.439532000     15.830590000
H        3.740151000      7.848874000     15.263323000
H        4.281672000      9.074035000     14.101729000

188
!2-end-on, s=0, open shell singlet!
U        1.508125000      6.373242000     11.661465000
U       -2.136461000      6.364273000     15.597379000
N        0.133702000      6.419380000     13.151246000
N       -0.762587000      6.416936000     14.107263000
C        4.339321000      6.433907000     11.467607000
H        4.811316000      6.057818000     10.570479000
C        4.009750000      5.647308000     12.591229000
C        3.475970000      6.544484000     13.544568000
H        3.124770000      6.259661000     14.525177000
C        3.527717000      7.886907000     13.058579000
C        4.088046000      7.818752000     11.724348000
C        4.241492000      4.155239000     12.796541000
C        2.886363000      3.430168000     12.793015000
H        2.228788000      3.800065000     13.587089000
H        2.995529000      2.347439000     12.931199000
H        2.377511000      3.559797000     11.826237000
C        5.129605000      3.573878000     11.688861000
H        4.671653000      3.671543000     10.700005000
H        5.305159000      2.506916000     11.865795000
H        6.102372000      4.075299000     11.660763000
C        4.943547000      3.921935000     14.145680000
H        5.913714000      4.428367000     14.167841000
H        5.113079000      2.850985000     14.309722000
H        4.350242000      4.299911000     14.982262000
C        3.198024000      9.062311000     13.999981000
C        2.053960000      9.953878000     13.485460000
H        2.268738000     10.408517000     12.518911000
H        1.860810000     10.766593000     14.196151000
H        1.132906000      9.367401000     13.393171000
C        4.449100000      9.914033000     14.295997000
H        5.262692000      9.286117000     14.674387000
H        4.215773000     10.661250000     15.063746000
H        4.819492000     10.452394000     13.422917000
C        2.726517000      8.524690000     15.363100000
H        1.834782000      7.899965000     15.252259000
H        2.473131000      9.368816000     16.012229000
H        3.506405000      7.944762000     15.867173000
C        4.765264000      8.857214000     10.803293000
C        4.101001000     10.239117000     10.726997000
H        3.075334000     10.175328000     10.353354000
H        4.662683000     10.872313000     10.030694000
H        4.082505000     10.758479000     11.684709000
C        4.837991000      8.334189000      9.354442000
H        5.488736000      7.461103000      9.256185000
H        5.248373000      9.111841000      8.701162000
H        3.848017000      8.061838000      8.981133000
C        6.224773000      9.033399000     11.284391000
H        6.277391000      9.428143000     12.300979000
H        6.763726000      9.723375000     10.623304000
H        6.748914000      8.072525000     11.273541000
C       -0.610217000      6.374453000      9.898230000
H       -1.542222000      6.650608000     10.367752000
C       -0.138135000      5.034743000      9.756032000
C        1.123923000      5.118061000      9.045634000
C        1.350745000      6.508608000      8.801904000
H        2.180342000      6.897284000      8.228766000
C        0.277135000      7.285599000      9.282403000
C       -1.028117000      3.849691000     10.182074000
C       -2.326491000      4.370629000     10.823272000
H       -2.113466000      4.981989000     11.705802000
H       -2.936584000      3.517149000     11.136393000
H       -2.922504000      4.960968000     10.119991000
C       -0.369723000      2.951250000     11.244500000
H        0.566656000      2.508413000     10.906132000
H       -1.042308000      2.128416000     11.516520000
H       -0.172863000      3.527158000     12.157480000
C       -1.465967000      3.008887000      8.966257000
H       -1.943790000      3.643373000      8.212528000
H       -2.194357000      2.250869000      9.278436000
H       -0.638597000      2.484869000      8.486322000
C        1.964181000      4.095711000      8.246995000
C        2.121970000      2.701357000      8.870651000
H        2.620471000      2.744220000      9.843613000
H        2.744184000      2.080501000      8.216066000
H        1.174308000      2.178226000      8.996684000
C        1.313911000      3.942183000      6.851872000
H        0.300812000      3.539188000      6.914152000
H        1.909442000      3.268116000      6.223746000
H        1.254335000      4.912479000      6.349109000
C        3.394973000      4.622668000      8.012917000
H        3.414875000      5.522744000      7.393232000
H        3.985509000      3.862662000      7.489808000
H        3.899834000      4.851751000      8.955613000
C        0.022525000      8.771637000      9.061528000
C       -1.382889000      8.960966000      8.460982000
H       -1.468115000      8.440292000      7.501614000
H       -1.585997000     10.025163000      8.291136000
H       -2.161373000      8.572387000      9.122655000
C        1.040032000      9.367396000      8.080182000
H        2.065252000      9.285244000      8.452129000
H        0.831684000     10.431181000      7.920855000
H        0.991692000      8.866066000      7.107856000
C        0.109949000      9.518476000     10.400851000
H       -0.618465000      9.134301000     11.120477000
H       -0.069004000     10.594089000     10.279536000
H        1.110102000      9.408373000     10.837990000
C       -4.967727000      6.413763000     15.791511000
H       -5.438101000      6.034540000     16.688148000
C       -4.635559000      5.630085000     14.666603000
C       -4.104981000      6.530669000     13.714651000
H       -3.753394000      6.248776000     12.733317000
C       -4.161232000      7.872093000     14.202909000
C       -4.721065000      7.799839000     15.537160000
C       -4.862569000      4.137605000     14.458990000
C       -3.505294000      3.416515000     14.461999000
H       -2.848270000      3.789873000     13.669077000
H       -3.611332000      2.333777000     14.321491000
H       -2.997451000      3.545735000     15.429321000
C       -5.749352000      3.552040000     15.565528000
H       -5.292529000      3.650783000     16.554807000
H       -5.920773000      2.484562000     15.387678000
H       -6.723999000      4.049818000     15.593242000
C       -5.563357000      3.904067000     13.109227000
H       -6.534859000      4.407929000     13.087162000
H       -5.729917000      2.832859000     12.943826000
H       -4.970630000      4.284591000     12.273387000
C       -3.834965000      9.050219000     13.263773000
C       -2.693203000      9.943619000     13.780182000
H       -2.909062000     10.395253000     14.747890000
H       -2.502302000     10.758594000     13.071465000
H       -1.770567000      9.359327000     13.870836000
C       -5.088296000      9.899182000     12.969591000
H       -5.900159000      9.269841000     12.589859000
H       -4.857033000     10.648702000     12.203463000
H       -5.460104000     10.434591000     13.843870000
C       -3.362067000      8.516656000     11.899590000
H       -2.468517000      7.894347000     12.009280000
H       -3.111236000      9.362767000     11.252052000
H       -4.140308000      7.935399000     11.394487000
C       -5.401753000      8.834498000     16.460039000
C       -4.741655000     10.218241000     16.539490000
H       -3.715931000     10.156890000     16.913390000
H       -5.305542000     10.848280000     17.236877000
H       -4.724385000     10.739666000     15.582865000
C       -5.473794000      8.308082000     17.907737000
H       -6.123104000      7.433658000     18.003713000
H       -5.885668000      9.083468000     18.562750000
H       -4.483498000      8.036384000     18.280648000
C       -6.861609000      9.007375000     15.978705000
H       -6.915098000      9.404564000     14.963129000
H       -7.402990000      9.693958000     16.641342000
H       -7.382772000      8.044854000     15.986899000
C       -0.018444000      6.370620000     17.360899000
H        0.912558000      6.650768000     16.891656000
C       -0.485785000      5.029053000     17.501257000
C       -1.748346000      5.106951000     18.211352000
C       -1.980030000      6.496340000     18.457070000
H       -2.811169000      6.881248000     19.030500000
C       -0.909027000      7.277816000     17.978014000
C        0.408611000      3.847730000     17.074060000
C        1.705618000      4.374111000     16.434631000
H        1.491159000      4.986137000     15.552943000
H        2.318904000      3.523247000     16.120621000
H        2.299107000      4.965398000     17.139253000
C       -0.245965000      2.948468000     16.009957000
H       -1.180958000      2.501915000     16.347235000
H        0.429624000      2.128341000     15.737222000
H       -0.444366000      3.524906000     15.097646000
C        0.848545000      3.006749000     18.288975000
H        1.323867000      3.641803000     19.043806000
H        1.579580000      2.251510000     17.976226000
H        0.022611000      2.479413000     18.767710000
C       -2.585349000      4.080512000     19.008248000
C       -2.738152000      2.686513000     18.382512000
H       -3.236391000      2.729134000     17.409397000
H       -3.358570000      2.062634000     19.035918000
H       -1.788737000      2.166674000     18.256134000
C       -1.935147000      3.927329000     20.403457000
H       -0.920660000      3.527860000     20.341195000
H       -2.528686000      3.250386000     21.030376000
H       -1.879179000      4.897157000     20.907540000
C       -4.018087000      4.602045000     19.242580000
H       -4.041398000      5.501594000     19.862918000
H       -4.605795000      3.839454000     19.765107000
H       -4.523792000      4.829841000     18.300030000
C       -0.658833000      8.764049000     18.202654000
C        0.745650000      8.955660000     18.804754000
H        0.831860000      8.432158000     19.762488000
H        0.945432000     10.019916000     18.978130000
H        1.525695000      8.571567000     18.142289000
C       -1.678696000      9.354393000     19.184858000
H       -2.703534000      9.269577000     18.812445000
H       -1.473937000     10.418531000     19.346470000
H       -1.629008000      8.851229000     20.156172000
C       -0.747046000      9.514371000     16.865354000
H       -0.017467000      9.133559000     16.145113000
H       -0.570091000     10.589949000     16.989844000
H       -1.746617000      9.403591000     16.427199000

188
!2-end-on, s=2!
U        1.498676000      6.370545000     11.675867000
N        0.141544000      6.409926000     13.144170000
C        4.341940000      6.434901000     11.457888000
H        4.812957000      6.059542000     10.560004000
C        4.012934000      5.647309000     12.580908000
C        3.478818000      6.543257000     13.534976000
H        3.127866000      6.257382000     14.515358000
C        3.528458000      7.886070000     13.049415000
C        4.090274000      7.818986000     11.715797000
C        4.244016000      4.155349000     12.787055000
C        2.887684000      3.432597000     12.784102000
H        2.230115000      3.806259000     13.576669000
H        2.994185000      2.350102000     12.926049000
H        2.380298000      3.560188000     11.816350000
C        5.131942000      3.572454000     11.680186000
H        4.675001000      3.670848000     10.691001000
H        5.305804000      2.505252000     11.857347000
H        6.105478000      4.072442000     11.652879000
C        4.945079000      3.922155000     14.136761000
H        5.915193000      4.428636000     14.159766000
H        5.114508000      2.851203000     14.300856000
H        4.351006000      4.299947000     14.972923000
C        3.196455000      9.059981000     13.992241000
C        2.052360000      9.951364000     13.477501000
H        2.267240000     10.406362000     12.511161000
H        1.858646000     10.763749000     14.188407000
H        1.131063000      9.365155000     13.385212000
C        4.446340000      9.912467000     14.290892000
H        5.260394000      9.284685000     14.668492000
H        4.211704000     10.657870000     15.060002000
H        4.816629000     10.453000000     13.419065000
C        2.722938000      8.519916000     15.353847000
H        1.831889000      7.894610000     15.240053000
H        2.467850000      9.362857000     16.003930000
H        3.502450000      7.939947000     15.858439000
C        4.766705000      8.858635000     10.795848000
C        4.101045000     10.239853000     10.719858000
H        3.075828000     10.175759000     10.344996000
H        4.662908000     10.874182000     10.024741000
H        4.081200000     10.758307000     11.678063000
C        4.841906000      8.335747000      9.347085000
H        5.496731000      7.465611000      9.249473000
H        5.248792000      9.114957000      8.693482000
H        3.853304000      8.058210000      8.974127000
C        6.225393000      9.036732000     11.278902000
H        6.276068000      9.432144000     12.295341000
H        6.764386000      9.727004000     10.618153000
H        6.750667000      8.076472000     11.269324000
C       -0.600865000      6.373820000      9.898922000
H       -1.532478000      6.650429000     10.369014000
C       -0.129504000      5.034124000      9.757767000
C        1.132945000      5.117269000      9.047486000
C        1.360909000      6.507419000      8.804277000
H        2.190868000      6.895503000      8.231348000
C        0.287269000      7.284910000      9.283983000
C       -1.021524000      3.850276000     10.183492000
C       -2.318131000      4.373233000     10.826943000
H       -2.102585000      4.984230000     11.709206000
H       -2.929045000      3.520518000     11.140680000
H       -2.914501000      4.964320000     10.124567000
C       -0.364628000      2.948626000     11.244159000
H        0.571367000      2.505245000     10.905439000
H       -1.038582000      2.126101000     11.513641000
H       -0.167998000      3.521919000     12.158782000
C       -1.462002000      3.012037000      8.966863000
H       -1.938884000      3.648507000      8.214213000
H       -2.191827000      2.255184000      9.278529000
H       -0.635990000      2.486849000      8.485772000
C        1.971594000      4.094599000      8.247746000
C        2.127248000      2.699192000      8.869496000
H        2.627415000      2.739640000      9.841666000
H        2.747041000      2.077776000      8.213145000
H        1.178543000      2.178141000      8.996217000
C        1.320192000      3.943546000      6.852839000
H        0.306721000      3.541486000      6.915292000
H        1.914634000      3.269588000      6.223558000
H        1.261335000      4.914499000      6.351285000
C        3.402792000      4.620159000      8.013612000
H        3.423404000      5.519425000      7.392737000
H        3.993234000      3.859154000      7.491848000
H        3.906840000      4.850522000      8.956337000
C        0.027598000      8.769308000      9.056897000
C       -1.377251000      8.949929000      8.452007000
H       -1.458794000      8.422803000      7.495867000
H       -1.583420000     10.012358000      8.274939000
H       -2.155888000      8.563129000      9.114653000
C        1.045038000      9.365075000      8.075528000
H        2.069870000      9.286562000      8.449248000
H        0.834144000     10.427836000      7.912721000
H        0.999555000      8.860782000      7.104594000
C        0.107197000      9.522940000     10.392838000
H       -0.617541000      9.134222000     11.113974000
H       -0.083735000     10.595916000     10.266460000
H        1.108077000      9.425555000     10.830518000
N       -0.771711000      6.407533000     14.111991000
U       -2.128153000      6.361839000     15.580703000
C       -4.971762000      6.414171000     15.800128000
H       -5.441077000      6.035349000     16.697418000
C       -4.640098000      5.630052000     14.675444000
C       -4.109669000      6.529917000     13.722979000
H       -3.757946000      6.247321000     12.741910000
C       -4.163842000      7.871453000     14.211492000
C       -4.725232000      7.799671000     15.545058000
C       -4.864804000      4.137471000     14.466705000
C       -3.505589000      3.420146000     14.471464000
H       -2.847023000      3.798704000     13.681993000
H       -3.607362000      2.337657000     14.326012000
H       -3.001814000      3.546914000     15.441166000
C       -5.752480000      3.549501000     15.571120000
H       -5.298028000      3.648762000     16.561386000
H       -5.921320000      2.481743000     15.392456000
H       -6.728215000      4.045248000     15.596935000
C       -5.562287000      3.903223000     13.115363000
H       -6.533744000      4.407030000     13.090593000
H       -5.728338000      2.831907000     12.950233000
H       -4.967435000      4.283074000     12.280703000
C       -3.833209000      9.048538000     13.272311000
C       -2.689760000      9.938566000     13.790807000
H       -2.905390000     10.389473000     14.758903000
H       -2.496000000     10.753917000     13.083312000
H       -1.768192000      9.352345000     13.881100000
C       -5.083307000      9.901355000     12.975860000
H       -5.896838000      9.274396000     12.595777000
H       -4.848631000     10.649318000     12.209258000
H       -5.454279000     10.438944000     13.849198000
C       -3.358675000      8.513264000     11.909170000
H       -2.467017000      7.888557000     12.021410000
H       -3.104281000      9.358595000     11.261956000
H       -4.137386000      7.933992000     11.402498000
C       -5.405599000      8.835444000     16.466512000
C       -4.741748000     10.217225000     16.548164000
H       -3.717089000     10.152668000     16.924425000
H       -5.305385000     10.848791000     17.244344000
H       -4.720653000     10.738782000     15.591657000
C       -5.484076000      8.308200000     17.913539000
H       -6.137737000      7.436679000     18.006595000
H       -5.894424000      9.084868000     18.567996000
H       -4.496271000      8.031419000     18.289168000
C       -6.863385000      9.012816000     15.980493000
H       -6.912339000      9.411678000     14.965352000
H       -7.405124000      9.699886000     16.642332000
H       -7.387103000      8.051664000     15.985514000
C       -0.029188000      6.373808000     17.358269000
H        0.901642000      6.654792000     16.889175000
C       -0.494993000      5.031920000     17.497406000
C       -1.757902000      5.108786000     18.207603000
C       -1.991567000      6.497588000     18.452721000
H       -2.823150000      6.881202000     19.026244000
C       -0.921021000      7.280435000     17.974679000
C        0.402166000      3.852348000     17.070579000
C        1.696006000      4.381373000     16.426568000
H        1.476989000      4.991943000     15.544857000
H        2.310351000      3.531453000     16.111894000
H        2.290427000      4.974587000     17.128799000
C       -0.250996000      2.947866000     16.009980000
H       -1.184797000      2.500158000     16.348936000
H        0.426645000      2.128448000     15.740280000
H       -0.450534000      3.520257000     15.095418000
C        0.846799000      3.015864000     18.286884000
H        1.321235000      3.654314000     19.039395000
H        1.579707000      2.262124000     17.974874000
H        0.023166000      2.487160000     18.768221000
C       -2.592350000      4.081673000     19.006237000
C       -2.741252000      2.685952000     18.383577000
H       -3.239912000      2.725112000     17.410594000
H       -3.359567000      2.061606000     19.038521000
H       -1.790193000      2.168909000     18.258122000
C       -1.940907000      3.932732000     20.401363000
H       -0.925486000      3.535568000     20.339110000
H       -2.532383000      3.255429000     21.029849000
H       -1.886995000      4.903580000     20.903682000
C       -4.026121000      4.600295000     19.240123000
H       -4.051239000      5.499791000     19.860488000
H       -4.612671000      3.836619000     19.762384000
H       -4.531540000      4.827497000     18.297363000
C       -0.664390000      8.764096000     18.210974000
C        0.738353000      8.942254000     18.821790000
H        0.818215000      8.407267000     19.773679000
H        0.941907000     10.003580000     19.008287000
H        1.519598000      8.562614000     18.158006000
C       -1.685752000      9.352130000     19.193018000
H       -2.709568000      9.272769000     18.816623000
H       -1.478054000     10.414596000     19.361777000
H       -1.641167000      8.843022000     20.161479000
C       -0.739405000      9.527673000     16.880463000
H       -0.013334000      9.143221000     16.158396000
H       -0.546409000     10.599151000     17.016021000
H       -1.738892000      9.435514000     16.439178000

188
!2-end-on, s=3!
U        1.595062000      6.523375000     11.459515000
N        0.172352000      6.469994000     13.094420000
C        4.408690000      6.440690000     11.451698000
H        4.916745000      6.060812000     10.575734000
C        4.018499000      5.653785000     12.553849000
C        3.449786000      6.552164000     13.485733000
H        3.060408000      6.266640000     14.451929000
C        3.539668000      7.897262000     13.010542000
C        4.152233000      7.826530000     11.697568000
C        4.264486000      4.167261000     12.778648000
C        2.922728000      3.421348000     12.829199000
H        2.287710000      3.788493000     13.640339000
H        3.062909000      2.342795000     12.971793000
H        2.375092000      3.545489000     11.885546000
C        5.131965000      3.574946000     11.660471000
H        4.650676000      3.655790000     10.681057000
H        5.317121000      2.511823000     11.849408000
H        6.102272000      4.079146000     11.602811000
C        5.005644000      3.972660000     14.114598000
H        5.967893000      4.494755000     14.104798000
H        5.196780000      2.908003000     14.294877000
H        4.424828000      4.356736000     14.957703000
C        3.187593000      9.073753000     13.943680000
C        2.053042000      9.963450000     13.404148000
H        2.288486000     10.419074000     12.442441000
H        1.841590000     10.776186000     14.109451000
H        1.133471000      9.376475000     13.293969000
C        4.431102000      9.927916000     14.262532000
H        5.237046000      9.301893000     14.659728000
H        4.182013000     10.677786000     15.022603000
H        4.819355000     10.463062000     13.395203000
C        2.689803000      8.537617000     15.298625000
H        1.794692000      7.919582000     15.177706000
H        2.433528000      9.382699000     15.945533000
H        3.457577000      7.950676000     15.812632000
C        4.839951000      8.863954000     10.781674000
C        4.166605000     10.240565000     10.684628000
H        3.151217000     10.169015000     10.283033000
H        4.740212000     10.876227000     10.000564000
H        4.118350000     10.763270000     11.639437000
C        4.941353000      8.336991000      9.334854000
H        5.579404000      7.453291000      9.253144000
H        5.382565000      9.107984000      8.693788000
H        3.958856000      8.082464000      8.926271000
C        6.288815000      9.053850000     11.287806000
H        6.317594000      9.452315000     12.303949000
H        6.834769000      9.746046000     10.635022000
H        6.820747000      8.097334000     11.291109000
C       -0.594978000      6.366276000      9.813627000
H       -1.521241000      6.650656000     10.291458000
C       -0.125730000      5.022569000      9.688972000
C        1.123516000      5.091872000      8.958268000
C        1.341522000      6.477472000      8.668728000
H        2.163749000      6.852954000      8.074891000
C        0.276465000      7.264938000      9.153306000
C       -1.015185000      3.847807000     10.143206000
C       -2.320122000      4.382155000     10.760458000
H       -2.119324000      5.005712000     11.636944000
H       -2.935154000      3.535957000     11.082457000
H       -2.907763000      4.961360000     10.041036000
C       -0.360768000      2.979377000     11.231640000
H        0.573555000      2.523199000     10.905812000
H       -1.037011000      2.167950000     11.527173000
H       -0.158270000      3.584685000     12.122984000
C       -1.443450000      2.978595000      8.944039000
H       -1.920920000      3.593523000      8.173911000
H       -2.169577000      2.224509000      9.269935000
H       -0.611225000      2.447962000      8.480487000
C        1.977060000      4.052553000      8.198132000
C        2.140010000      2.682731000      8.871959000
H        2.616664000      2.766605000      9.852885000
H        2.782753000      2.048269000      8.251274000
H        1.196423000      2.151984000      8.996942000
C        1.343238000      3.847749000      6.802321000
H        0.334342000      3.434533000      6.866675000
H        1.953417000      3.161064000      6.202852000
H        1.277980000      4.800314000      6.267146000
C        3.405776000      4.586611000      7.962994000
H        3.425106000      5.460699000      7.306778000
H        4.012009000      3.813186000      7.479144000
H        3.894981000      4.859007000      8.902888000
C        0.035606000      8.755683000      8.948612000
C       -1.381461000      8.974014000      8.388810000
H       -1.500282000      8.463493000      7.427760000
H       -1.572541000     10.042621000      8.234182000
H       -2.147732000      8.591045000      9.068191000
C        1.041997000      9.348601000      7.954476000
H        2.073666000      9.250670000      8.306565000
H        0.844563000     10.416144000      7.807890000
H        0.969868000      8.855774000      6.979606000
C        0.166427000      9.481148000     10.297200000
H       -0.549868000      9.099732000     11.032063000
H        0.000952000     10.561038000     10.200371000
H        1.180647000      9.367429000     10.708243000
N       -0.637947000      6.459737000     14.019600000
U       -2.161153000      6.461212000     15.715663000
C       -4.989706000      6.395442000     15.814572000
H       -5.485401000      6.003365000     16.691314000
C       -4.623056000      5.626758000     14.690586000
C       -4.086264000      6.542559000     13.756552000
H       -3.717855000      6.272748000     12.777134000
C       -4.168768000      7.878160000     14.254243000
C       -4.748787000      7.785547000     15.581562000
C       -4.872124000      4.142238000     14.451387000
C       -3.533841000      3.388984000     14.406840000
H       -2.886996000      3.764498000     13.607642000
H       -3.676196000      2.313210000     14.244466000
H       -2.998728000      3.493260000     15.359903000
C       -5.749260000      3.545250000     15.559826000
H       -5.275447000      3.621897000     16.542958000
H       -5.935252000      2.483181000     15.364538000
H       -6.718242000      4.052367000     15.611987000
C       -5.605521000      3.956826000     13.110252000
H       -6.565996000      4.482108000     13.118397000
H       -5.799008000      2.893826000     12.921645000
H       -5.020034000      4.345330000     12.272421000
C       -3.838734000      9.069134000     13.330218000
C       -2.706180000      9.963963000     13.865692000
H       -2.929393000     10.394585000     14.841361000
H       -2.519337000     10.794638000     13.173901000
H       -1.775448000      9.389698000     13.948481000
C       -5.092127000      9.917605000     13.035604000
H       -5.897414000      9.289250000     12.640915000
H       -4.858765000     10.679730000     12.282353000
H       -5.473751000     10.437482000     13.914871000
C       -3.353230000      8.557315000     11.960536000
H       -2.455949000      7.938608000     12.061977000
H       -3.105233000      9.414088000     11.325044000
H       -4.124290000      7.976066000     11.445061000
C       -5.444087000      8.807803000     16.508185000
C       -4.783382000     10.189940000     16.613866000
H       -3.762615000     10.121443000     17.001620000
H       -5.354452000     10.812491000     17.312251000
H       -4.751843000     10.724967000     15.664859000
C       -5.533172000      8.267098000     17.949623000
H       -6.169296000      7.381389000     18.025995000
H       -5.969850000      9.030366000     18.603227000
H       -4.545659000      8.007532000     18.338993000
C       -6.897828000      8.988355000     16.012051000
H       -6.938734000      9.395514000     14.999762000
H       -7.447314000      9.668673000     16.674651000
H       -7.419438000      8.026151000     16.003716000
C       -0.029586000      6.359286000     17.441267000
H        0.909290000      6.626661000     16.977790000
C       -0.523017000      5.025092000     17.564221000
C       -1.787204000      5.120388000     18.270917000
C       -1.991208000      6.510965000     18.537956000
H       -2.810504000      6.902482000     19.123603000
C       -0.903397000      7.276276000     18.068898000
C        0.361539000      3.834204000     17.137877000
C        1.669748000      4.345779000     16.506182000
H        1.469894000      4.961192000     15.623179000
H        2.274789000      3.488975000     16.191913000
H        2.266583000      4.929075000     17.214473000
C       -0.291682000      2.936969000     16.071394000
H       -1.234173000      2.501736000     16.401643000
H        0.378782000      2.109152000     15.809070000
H       -0.478447000      3.509956000     15.154883000
C        0.787250000      2.989580000     18.355804000
H        1.261359000      3.620948000     19.114512000
H        1.514367000      2.228135000     18.048697000
H       -0.047227000      2.469440000     18.827613000
C       -2.643977000      4.099747000     19.052836000
C       -2.808059000      2.715350000     18.409568000
H       -3.277811000      2.779574000     17.423652000
H       -3.457568000      2.096765000     19.039506000
H       -1.865432000      2.178327000     18.303306000
C       -2.010259000      3.922535000     20.452621000
H       -0.999209000      3.513290000     20.396006000
H       -2.617167000      3.244529000     21.065600000
H       -1.949133000      4.885633000     20.969042000
C       -4.071520000      4.638545000     19.276949000
H       -4.088351000      5.533359000     19.904506000
H       -4.675483000      3.880159000     19.787293000
H       -4.559921000      4.882266000     18.329837000
C       -0.641106000      8.761845000     18.286949000
C        0.774584000      8.954169000     18.860196000
H        0.878703000      8.431700000     19.816569000
H        0.980172000     10.018371000     19.027735000
H        1.541030000      8.566782000     18.183340000
C       -1.644598000      9.357832000     19.282813000
H       -2.675068000      9.272634000     18.925018000
H       -1.435927000     10.422047000     19.439523000
H       -1.581698000      8.855309000     20.253442000
C       -0.753047000      9.511017000     16.949857000
H       -0.035377000      9.131447000     16.215566000
H       -0.572848000     10.586975000     17.067677000
H       -1.762977000      9.409643000     16.530205000

188
!2-side-on, s=2!
U        1.193730000      6.400892000     11.978349000
C        4.059083000      6.458119000     11.585765000
H        4.484404000      6.038786000     10.686503000
C        3.768032000      5.718459000     12.750248000
C        3.327247000      6.669696000     13.705028000
H        3.049504000      6.438916000     14.723817000
C        3.410156000      7.991816000     13.167693000
C        3.892728000      7.856092000     11.809496000
C        4.030997000      4.233295000     12.982079000
C        2.699928000      3.464141000     12.981990000
H        2.019081000      3.824713000     13.759461000
H        2.841920000      2.388492000     13.145249000
H        2.199860000      3.563322000     12.007770000
C        4.935405000      3.653543000     11.885209000
H        4.471004000      3.702712000     10.897007000
H        5.149680000      2.599210000     12.094220000
H        5.888976000      4.189036000     11.837954000
C        4.758716000      4.042499000     14.324013000
H        5.731782000      4.543796000     14.302671000
H        4.928924000      2.977080000     14.521414000
H        4.193405000      4.453949000     15.161933000
C        3.195185000      9.220603000     14.073502000
C        2.058285000     10.137728000     13.587330000
H        2.230022000     10.526804000     12.583944000
H        1.950210000     10.997316000     14.260528000
H        1.107445000      9.594130000     13.582913000
C        4.490191000     10.037509000     14.258001000
H        5.307591000      9.394079000     14.600065000
H        4.332362000     10.812763000     15.017574000
H        4.816288000     10.541229000     13.348236000
C        2.802390000      8.762980000     15.486455000
H        1.895370000      8.152906000     15.460975000
H        2.606752000      9.641974000     16.108616000
H        3.601054000      8.187754000     15.966441000
C        4.611199000      8.833136000     10.848093000
C        4.008375000     10.240302000     10.722110000
H        2.979927000     10.208223000     10.352387000
H        4.595067000     10.823631000     10.003012000
H        4.013036000     10.795165000     11.659639000
C        4.676325000      8.266130000      9.415529000
H        5.265306000      7.347236000      9.355582000
H        5.158688000      8.996742000      8.756936000
H        3.682898000      8.057850000      9.014904000
C        6.081704000      8.955879000     11.316993000
H        6.166709000      9.373015000     12.321163000
H        6.646389000      9.601128000     10.632314000
H        6.559527000      7.971072000     11.325961000
C       -0.768153000      6.281470000     10.029712000
H       -1.751767000      6.533763000     10.399058000
C       -0.275333000      4.947781000      9.882075000
C        1.031524000      5.057419000      9.270277000
C        1.270594000      6.451113000      9.091959000
H        2.143425000      6.854962000      8.602864000
C        0.158621000      7.214456000      9.500243000
C       -1.179806000      3.736852000     10.180658000
C       -2.550106000      4.221717000     10.678616000
H       -2.446025000      4.833243000     11.578678000
H       -3.173035000      3.356045000     10.924464000
H       -3.076613000      4.805074000      9.916134000
C       -0.612382000      2.827110000     11.286154000
H        0.371010000      2.427903000     11.036589000
H       -1.280748000      1.974717000     11.460484000
H       -0.527129000      3.382621000     12.226649000
C       -1.484656000      2.905518000      8.917952000
H       -1.883959000      3.543655000      8.122717000
H       -2.241950000      2.147711000      9.151934000
H       -0.615256000      2.379186000      8.524791000
C        1.905815000      4.061091000      8.472550000
C        2.075279000      2.660287000      9.080268000
H        2.552772000      2.701624000     10.063324000
H        2.720646000      2.057530000      8.430870000
H        1.135870000      2.118416000      9.185225000
C        1.297472000      3.925809000      7.055717000
H        0.292726000      3.502005000      7.071286000
H        1.928023000      3.279971000      6.431840000
H        1.235935000      4.907044000      6.574611000
C        3.330590000      4.612381000      8.267249000
H        3.344154000      5.515971000      7.652343000
H        3.941846000      3.864874000      7.750011000
H        3.812183000      4.844053000      9.218647000
C       -0.083968000      8.698837000      9.238868000
C       -1.492457000      8.889241000      8.648345000
H       -1.584217000      8.353813000      7.697772000
H       -1.688439000      9.952051000      8.461368000
H       -2.272302000      8.516988000      9.315330000
C        0.919039000      9.245523000      8.213122000
H        1.949286000      9.182220000      8.572068000
H        0.707822000     10.301204000      8.008152000
H        0.855087000      8.697628000      7.267515000
C        0.056145000      9.501527000     10.541518000
H       -0.649931000      9.164225000     11.305486000
H       -0.114681000     10.573724000     10.382220000
H        1.070868000      9.397584000     10.945217000
U       -1.786281000      6.445489000     15.285256000
C       -4.654410000      6.430821000     15.695894000
H       -5.078273000      6.015512000     16.597370000
C       -4.356560000      5.684688000     14.538303000
C       -3.907214000      6.632676000     13.583606000
H       -3.619013000      6.395620000     12.569759000
C       -4.001789000      7.958719000     14.110431000
C       -4.489750000      7.829012000     15.467434000
C       -4.658548000      4.208384000     14.292352000
C       -3.356041000      3.395763000     14.235708000
H       -2.688029000      3.749361000     13.446003000
H       -3.550983000      2.331570000     14.055143000
H       -2.819817000      3.459088000     15.191560000
C       -5.553379000      3.638170000     15.401855000
H       -5.066378000      3.661314000     16.379988000
H       -5.797931000      2.592753000     15.183216000
H       -6.493157000      4.194656000     15.477582000
C       -5.427614000      4.066989000     12.965921000
H       -6.377818000      4.608961000     13.014076000
H       -5.648142000      3.012077000     12.763691000
H       -4.862246000      4.459311000     12.118701000
C       -3.790095000      9.181583000     13.194854000
C       -2.661769000     10.110950000     13.676537000
H       -2.839998000     10.512054000     14.674149000
H       -2.557165000     10.962178000     12.993127000
H       -1.706455000      9.575409000     13.687449000
C       -5.092234000      9.984758000     13.000355000
H       -5.903416000      9.331965000     12.661274000
H       -4.936932000     10.752085000     12.232855000
H       -5.425162000     10.496561000     13.902976000
C       -3.391057000      8.713446000     11.787517000
H       -2.478023000      8.113151000     11.814737000
H       -3.202437000      9.588286000     11.158375000
H       -4.183777000      8.127507000     11.310891000
C       -5.218603000      8.809972000     16.417750000
C       -4.627845000     10.223054000     16.532069000
H       -3.601133000     10.204184000     16.907360000
H       -5.223159000     10.807719000     17.242568000
H       -4.632807000     10.768596000     15.589418000
C       -5.291448000      8.258502000     17.855703000
H       -5.859377000      7.326911000     17.920368000
H       -5.801194000      8.986180000     18.496252000
H       -4.300321000      8.082372000     18.276587000
C       -6.686607000      8.913377000     15.935499000
H       -6.767762000      9.311155000     14.923418000
H       -7.259000000      9.567604000     16.604581000
H       -7.158985000      7.925932000     15.942440000
C        0.129181000      6.277840000     17.227648000
H        1.107904000      6.527155000     16.844245000
C       -0.374116000      4.947686000     17.367218000
C       -1.681685000      5.064332000     17.977402000
C       -1.909515000      6.460584000     18.162472000
H       -2.778947000      6.867988000     18.654454000
C       -0.788923000      7.215701000     17.763975000
C        0.523961000      3.733582000     17.059988000
C        1.892939000      4.215836000     16.556880000
H        1.792707000      4.833683000     15.661000000
H        2.508778000      3.348483000     16.301968000
H        2.428434000      4.790574000     17.319701000
C       -0.051421000      2.825757000     15.957500000
H       -1.028734000      2.417479000     16.215901000
H        0.621513000      1.979217000     15.775351000
H       -0.149433000      3.382260000     15.019035000
C        0.833067000      2.901825000     18.321748000
H        1.236259000      3.537945000     19.116641000
H        1.590428000      2.146521000     18.081792000
H       -0.033281000      2.372112000     18.717011000
C       -2.552491000      4.071047000     18.782849000
C       -2.727379000      2.670054000     18.178193000
H       -3.203963000      2.710081000     17.194977000
H       -3.374210000      2.071511000     18.829609000
H       -1.789679000      2.125265000     18.074935000
C       -1.926377000      3.939577000     20.192701000
H       -0.920262000      3.520247000     20.166178000
H       -2.547470000      3.290511000     20.822187000
H       -1.864790000      4.920469000     20.674571000
C       -3.973366000      4.624310000     19.007266000
H       -3.977586000      5.534743000     19.612100000
H       -4.572183000      3.881898000     19.545371000
H       -4.476893000      4.841238000     18.064088000
C       -0.538780000      8.699706000     18.016417000
C        0.873981000      8.887614000     18.596317000
H        0.969727000      8.359169000     19.550413000
H        1.073704000      9.950877000     18.774380000
H        1.648047000      8.510148000     17.925933000
C       -1.534842000      9.256061000     19.043456000
H       -2.567174000      9.200429000     18.689050000
H       -1.314660000     10.310534000     19.243661000
H       -1.471139000      8.711776000     19.991149000
C       -0.683237000      9.486389000     16.704963000
H        0.029357000      9.149543000     15.946681000
H       -0.524877000     10.561658000     16.853307000
H       -1.697938000      9.372751000     16.300395000
N       -0.429126000      5.756555000     13.657360000
N       -0.317071000      7.104345000     13.767461000

159
!4, s=3/2!
U        0.964349000      6.685622000     11.898349000
U       -1.360268000      6.776264000     14.184905000
N       -0.245841000      5.497115000     13.272394000
N       -0.377770000      7.957833000     13.011823000
C        3.824978000      6.510490000     12.059562000
H        4.367584000      5.931233000     11.325199000
C        3.287049000      5.983367000     13.254849000
C        2.757216000      7.095514000     13.949601000
H        2.279139000      7.040092000     14.916252000
C        3.014712000      8.310635000     13.242027000
C        3.717061000      7.934209000     12.034868000
C        3.509115000      4.572463000     13.788651000
C        3.085661000      3.509842000     12.765493000
H        2.011101000      3.572612000     12.558857000
H        3.292763000      2.501542000     13.144309000
H        3.630463000      3.625081000     11.823993000
C        5.011987000      4.402575000     14.092317000
H        5.614675000      4.519772000     13.186186000
H        5.214007000      3.407334000     14.507675000
H        5.349238000      5.151256000     14.816819000
C        2.716928000      4.344820000     15.079241000
H        3.058084000      5.018121000     15.874248000
H        2.855137000      3.316761000     15.434010000
H        1.652036000      4.514091000     14.897150000
C        2.730836000      9.678894000     13.903001000
C        1.811988000     10.601683000     13.082065000
H        2.212477000     10.837433000     12.097922000
H        1.669615000     11.551571000     13.612865000
H        0.834940000     10.127850000     12.952900000
C        4.050947000     10.401487000     14.242471000
H        4.706832000      9.755126000     14.835765000
H        3.843496000     11.304280000     14.829880000
H        4.601998000     10.713737000     13.354710000
C        2.005046000      9.481264000     15.246817000
H        1.049725000      8.972084000     15.082546000
H        1.794295000     10.460032000     15.691726000
H        2.607228000      8.912388000     15.962886000
C        4.605641000      8.716898000     11.041360000
C        4.124622000     10.121164000     10.649490000
H        3.122265000     10.096499000     10.211509000
H        4.802049000     10.538156000      9.895503000
H        4.113816000     10.819700000     11.485981000
C        4.773241000      7.946264000      9.718511000
H        5.267520000      6.981036000      9.851369000
H        5.393566000      8.530903000      9.030237000
H        3.807891000      7.770163000      9.240413000
C        6.017265000      8.829891000     11.665081000
H        6.009551000      9.379943000     12.608318000
H        6.698075000      9.345797000     10.976429000
H        6.426491000      7.834867000     11.866136000
C       -0.836017000      6.466798000      9.822268000
H       -1.834650000      6.756164000     10.118212000
C       -0.358188000      5.119176000      9.795260000
C        0.987919000      5.171308000      9.271005000
C        1.252832000      6.547585000      8.996714000
H        2.146607000      6.901287000      8.503625000
C        0.128715000      7.351190000      9.275613000
C       -1.323049000      3.942727000     10.047232000
C       -2.691123000      4.469592000     10.516541000
H       -2.593186000      5.061998000     11.431224000
H       -3.349551000      3.620786000     10.730076000
H       -3.180258000      5.083450000      9.753373000
C       -0.851796000      2.953833000     11.128953000
H        0.105130000      2.493252000     10.891602000
H       -1.586428000      2.146070000     11.240680000
H       -0.747645000      3.470447000     12.087416000
C       -1.603257000      3.199457000      8.723584000
H       -1.959917000      3.897024000      7.958103000
H       -2.378866000      2.439213000      8.877343000
H       -0.723585000      2.691591000      8.327287000
C        1.935932000      4.123901000      8.637246000
C        1.907924000      2.703916000      9.220691000
H        2.146974000      2.698623000     10.286689000
H        2.663889000      2.094897000      8.711384000
H        0.951720000      2.200056000      9.080847000
C        1.589438000      4.035437000      7.131460000
H        0.560788000      3.704004000      6.969176000
H        2.258054000      3.327540000      6.625578000
H        1.701072000      5.012020000      6.650173000
C        3.404974000      4.580667000      8.732723000
H        3.591277000      5.523954000      8.215181000
H        4.054089000      3.828025000      8.271076000
H        3.714229000      4.700963000      9.774067000
C       -0.102981000      8.790226000      8.812141000
C       -1.446783000      8.855843000      8.060426000
H       -1.462303000      8.151798000      7.222107000
H       -1.612526000      9.865088000      7.664606000
H       -2.288050000      8.615144000      8.716880000
C        1.002625000      9.227227000      7.839164000
H        1.988871000      9.223353000      8.314261000
H        0.811599000     10.248055000      7.489508000
H        1.046382000      8.572209000      6.962807000
C       -0.143588000      9.779102000      9.984449000
H       -0.897454000      9.494849000     10.721791000
H       -0.367704000     10.794188000      9.633267000
H        0.821478000      9.817584000     10.500609000
C       -3.856892000      6.790516000     15.673553000
H       -3.876064000      6.414700000     16.688203000
C       -4.105681000      6.013261000     14.527603000
C       -4.002445000      6.915157000     13.436556000
H       -4.175581000      6.646992000     12.403630000
C       -3.801030000      8.257196000     13.896267000
C       -3.677449000      8.170295000     15.333780000
C       -4.554790000      4.552481000     14.483584000
C       -3.362016000      3.585395000     14.374726000
H       -2.757828000      3.777887000     13.483302000
H       -3.708093000      2.545890000     14.324524000
H       -2.709617000      3.666389000     15.250883000
C       -5.344998000      4.215477000     15.760156000
H       -4.727006000      4.297269000     16.660331000
H       -5.715239000      3.185231000     15.712422000
H       -6.204540000      4.882315000     15.880746000
C       -5.485244000      4.330839000     13.279060000
H       -6.348958000      5.002179000     13.320403000
H       -5.855333000      3.299340000     13.274160000
H       -4.969714000      4.498583000     12.329949000
C       -3.968387000      9.445022000     12.923201000
C       -2.779019000     10.422325000     12.880960000
H       -2.662033000     10.994508000     13.797989000
H       -2.925892000     11.143567000     12.068516000
H       -1.847878000      9.877114000     12.704292000
C       -5.269451000     10.199286000     13.268572000
H       -6.130286000      9.522527000     13.241304000
H       -5.443798000     10.999592000     12.539850000
H       -5.237490000     10.657718000     14.258918000
C       -4.140041000      8.929874000     11.480318000
H       -3.262155000      8.367495000     11.147480000
H       -4.258234000      9.784289000     10.806310000
H       -5.027131000      8.299154000     11.365760000
C       -3.669588000      9.197133000     16.488219000
C       -3.107109000     10.588446000     16.171519000
H       -2.084354000     10.536517000     15.785279000
H       -3.082469000     11.182598000     17.092184000
H       -3.718682000     11.138453000     15.456165000
C       -2.828165000      8.676293000     17.672139000
H       -3.169921000      7.710730000     18.051725000
H       -2.882322000      9.389283000     18.502387000
H       -1.773440000      8.578729000     17.394184000
C       -5.124286000      9.358783000     16.984646000
H       -5.777549000      9.733180000     16.191864000
H       -5.167877000     10.065113000     17.822734000
H       -5.531137000      8.401131000     17.324108000
O       -0.440525000      6.063375000     16.602439000
C       -0.395928000      4.638335000     16.830527000
H        0.612097000      4.368816000     17.165363000
H       -0.538764000      4.176288000     15.847827000
C       -1.453492000      4.166405000     17.811386000
H       -2.450290000      4.471809000     17.483490000
H       -1.291364000      4.556424000     18.818509000
H       -1.436726000      3.072503000     17.863393000
C        0.534520000      6.823319000     17.336387000
H        1.534301000      6.466009000     17.058726000
H        0.436532000      7.846401000     16.964745000
C        0.360310000      6.800609000     18.844402000
H        0.564716000      5.814616000     19.270438000
H       -0.647487000      7.109286000     19.133690000
H        1.073577000      7.501698000     19.290346000

159
!4, s=1/2!
U        0.899649000      6.684844000     11.920500000
U       -1.348317000      6.807004000     14.254846000
N       -0.140754000      5.506249000     13.173270000
N       -0.301572000      7.960043000     12.892146000
C        3.784668000      6.508560000     12.057193000
H        4.323478000      5.927432000     11.321564000
C        3.243342000      5.981779000     13.248188000
C        2.704797000      7.095447000     13.936888000
H        2.227419000      7.040401000     14.904405000
C        2.977613000      8.313537000     13.234882000
C        3.683714000      7.936235000     12.033471000
C        3.464801000      4.571947000     13.783824000
C        3.052896000      3.508387000     12.757423000
H        1.980720000      3.574527000     12.542771000
H        3.258256000      2.501234000     13.139992000
H        3.607787000      3.622575000     11.821510000
C        4.966729000      4.410286000     14.097969000
H        5.575383000      4.528974000     13.195995000
H        5.169321000      3.416099000     14.515191000
H        5.296307000      5.160154000     14.824869000
C        2.664991000      4.341565000     15.068713000
H        2.998294000      5.015679000     15.866371000
H        2.805514000      3.314056000     15.423835000
H        1.601292000      4.506742000     14.876972000
C        2.697585000      9.680494000     13.898647000
C        1.798167000     10.617563000     13.072651000
H        2.213310000     10.856265000     12.095495000
H        1.659255000     11.564753000     13.608906000
H        0.820260000     10.151312000     12.926570000
C        4.022788000     10.385900000     14.255842000
H        4.665521000      9.730260000     14.853385000
H        3.818795000     11.288378000     14.844643000
H        4.586161000     10.695642000     13.375040000
C        1.956982000      9.484457000     15.234606000
H        0.996785000      8.986939000     15.059879000
H        1.751188000     10.463212000     15.681387000
H        2.545584000      8.906631000     15.954563000
C        4.584547000      8.714342000     11.047750000
C        4.121202000     10.125637000     10.660380000
H        3.119543000     10.114504000     10.220462000
H        4.805479000     10.536466000      9.909311000
H        4.117580000     10.821506000     11.499117000
C        4.753346000      7.949854000      9.721525000
H        5.225178000      6.973296000      9.852295000
H        5.395234000      8.526887000      9.046911000
H        3.791664000      7.799959000      9.227495000
C        5.993333000      8.807981000     11.681707000
H        5.984796000      9.351743000     12.628558000
H        6.683439000      9.321836000     11.000942000
H        6.391787000      7.807714000     11.878465000
C       -0.826562000      6.476936000      9.817791000
H       -1.822069000      6.770334000     10.120304000
C       -0.357710000      5.123061000      9.784348000
C        0.985907000      5.169912000      9.259362000
C        1.254251000      6.547267000      8.980731000
H        2.151922000      6.896625000      8.491632000
C        0.136677000      7.356394000      9.257569000
C       -1.330894000      3.952348000     10.029023000
C       -2.698507000      4.485512000     10.492356000
H       -2.605961000      5.071514000     11.411187000
H       -3.363164000      3.638960000     10.694600000
H       -3.178910000      5.105916000      9.728830000
C       -0.869196000      2.955833000     11.107296000
H        0.077761000      2.478309000     10.863433000
H       -1.617304000      2.161563000     11.224288000
H       -0.746587000      3.473846000     12.062600000
C       -1.607762000      3.218197000      8.699176000
H       -1.956608000      3.921419000      7.935233000
H       -2.389360000      2.462981000      8.845862000
H       -0.729783000      2.705869000      8.304902000
C        1.932433000      4.120556000      8.627834000
C        1.896065000      2.699657000      9.208097000
H        2.127458000      2.691752000     10.275665000
H        2.653588000      2.089718000      8.702350000
H        0.939307000      2.199248000      9.060453000
C        1.591543000      4.038066000      7.120221000
H        0.562529000      3.710448000      6.953009000
H        2.259847000      3.328996000      6.615802000
H        1.708864000      5.015121000      6.641127000
C        3.402978000      4.571233000      8.730309000
H        3.595054000      5.518062000      8.221427000
H        4.049763000      3.819710000      8.263859000
H        3.710481000      4.679606000      9.773377000
C       -0.093501000      8.790717000      8.780130000
C       -1.426317000      8.839958000      8.007065000
H       -1.424488000      8.129704000      7.173775000
H       -1.592770000      9.844926000      7.601097000
H       -2.275022000      8.598542000      8.653585000
C        1.024831000      9.223165000      7.819729000
H        2.003762000      9.229496000      8.309768000
H        0.833628000     10.239483000      7.457719000
H        1.085150000      8.560760000      6.949836000
C       -0.159574000      9.793008000      9.939747000
H       -0.934891000      9.521920000     10.658551000
H       -0.367901000     10.803702000      9.567068000
H        0.789265000      9.829859000     10.484245000
C       -3.854404000      6.797714000     15.683854000
H       -3.888007000      6.424279000     16.698958000
C       -4.061167000      6.009560000     14.534023000
C       -3.962335000      6.905302000     13.437188000
H       -4.137707000      6.634379000     12.406192000
C       -3.782006000      8.249894000     13.899403000
C       -3.691937000      8.173480000     15.341567000
C       -4.488346000      4.541451000     14.494196000
C       -3.281294000      3.595097000     14.366157000
H       -2.689984000      3.805580000     13.470037000
H       -3.607965000      2.549381000     14.311148000
H       -2.621229000      3.680229000     15.236907000
C       -5.256849000      4.185554000     15.778365000
H       -4.630181000      4.274307000     16.671834000
H       -5.610487000      3.149366000     15.730814000
H       -6.125566000      4.837855000     15.911795000
C       -5.431499000      4.307419000     13.301768000
H       -6.306557000      4.962573000     13.360005000
H       -5.782222000      3.268942000     13.295565000
H       -4.933339000      4.491863000     12.346690000
C       -3.940818000      9.435349000     12.921173000
C       -2.743936000     10.403816000     12.882132000
H       -2.610198000     10.957834000     13.808260000
H       -2.892764000     11.141318000     12.084372000
H       -1.819219000      9.854772000     12.682226000
C       -5.238603000     10.199992000     13.252970000
H       -6.102599000      9.527286000     13.225484000
H       -5.404772000     10.996662000     12.518073000
H       -5.210659000     10.664604000     14.240381000
C       -4.105322000      8.916394000     11.478979000
H       -3.229354000      8.344304000     11.158115000
H       -4.210934000      9.768687000     10.799808000
H       -4.996396000      8.291924000     11.361528000
C       -3.705000000      9.208496000     16.489616000
C       -3.119861000     10.591738000     16.176395000
H       -2.087807000     10.524638000     15.816927000
H       -3.111320000     11.194510000     17.091885000
H       -3.704926000     11.142363000     15.439718000
C       -2.895528000      8.689781000     17.697180000
H       -3.260738000      7.734445000     18.081033000
H       -2.954844000      9.413500000     18.517956000
H       -1.836683000      8.570700000     17.442242000
C       -5.167581000      9.388813000     16.954334000
H       -5.799716000      9.768002000     16.146928000
H       -5.222631000     10.097334000     17.790166000
H       -5.591103000      8.435630000     17.285862000
O       -0.384622000      6.043697000     16.660689000
C       -0.348622000      4.623897000     16.911011000
H        0.651265000      4.355583000     17.271335000
H       -0.473321000      4.145505000     15.933529000
C       -1.430270000      4.167968000     17.873059000
H       -2.417064000      4.473641000     17.516552000
H       -1.290567000      4.571271000     18.878313000
H       -1.419411000      3.074821000     17.939944000
C        0.569225000      6.816207000     17.405829000
H        1.577583000      6.456557000     17.162098000
H        0.479754000      7.832940000     17.013793000
C        0.355025000      6.822377000     18.909056000
H        0.547923000      5.844709000     19.359049000
H       -0.660859000      7.135025000     19.163631000
H        1.054992000      7.532702000     19.361436000
