# Supplementary material for: Room temperature dinitrogen cleavage and hydrogenation with organometallic complexes of uranium
Source: Chem Sci. 2025 Oct 14;16(45):21334–45. doi: 10.1039/d5sc07194a (PMC12570077; doi:10.1039/d5sc07194a)
Supplement: SC-016-D5SC07194A-s003 [file SC-016-D5SC07194A-s003.cif]

# Supplementary Information (SI) for Chemical Science.
# This journal is © The Royal Society of Chemistry 2025

####################################################################### 
# 
# This file contains crystal structure data downloaded from the 
# Cambridge Structural Database (CSD) hosted by the Cambridge 
# Crystallographic Data Centre (CCDC).
# 
# Full information about CCDC data access policies and citation 
# guidelines are available at http://www.ccdc.cam.ac.uk/access/V1 
# 
# Audit and citation data items may have been added by the CCDC. 
# Please retain this information to preserve the provenance of 
# this file and to allow appropriate attribution of the data. 
# 
#######################################################################

data_2
_database_code_depnum_ccdc_archive 'CCDC 2464092'
loop_
_audit_author_name
_audit_author_address
'Nicolas Casaretto'
;LCM, CNRS, Ecole polytechnique
France
;
_audit_update_record             
;
2025-06-13 deposited with the CCDC.	2025-10-14 downloaded from the CCDC.
;
#===============================================================================
# If more than one structure is reported, sections 5-10 should be filled in
# per structure. For each data set, replace the ? in the data_? line below
# by a unique identifier.
#===============================================================================

_audit_creation_date             2025-05-22
_audit_creation_method           
;
Olex2 1.5
(compiled 2025.04.05 svn.rf049d14d for OlexSys, GUI svn.r7224)
;
_shelx_SHELXL_version_number     2018/3

_chemical_name_common            ?
_chemical_name_systematic        ?
_chemical_formula_moiety         'C68 H116 N2 U2, C5 H12'
_chemical_formula_sum            'C73 H128 N2 U2'
_chemical_formula_weight         1509.83
_chemical_absolute_configuration rm
_chemical_melting_point          ?
loop_
_atom_type_symbol
_atom_type_description
_atom_type_scat_dispersion_real
_atom_type_scat_dispersion_imag
_atom_type_scat_source
C C 0.0033 0.0016 'International Tables Vol C Tables 4.2.6.8 and 6.1.1.4'
H H 0.0000 0.0000 'International Tables Vol C Tables 4.2.6.8 and 6.1.1.4'
N N 0.0061 0.0033 'International Tables Vol C Tables 4.2.6.8 and 6.1.1.4'
U U -9.6767 9.6646 'International Tables Vol C Tables 4.2.6.8 and 6.1.1.4'

_shelx_space_group_comment       
;
The symmetry employed for this shelxl refinement is uniquely defined
by the following loop, which should always be used as a source of
symmetry information in preference to the above space-group names.
They are only intended as comments.
;
_space_group_crystal_system      monoclinic
_space_group_IT_number           13
_space_group_name_H-M_alt        'P 1 2/n 1'
_space_group_name_Hall           '-P 2yac'
loop_
_space_group_symop_operation_xyz
'x, y, z'
'-x+1/2, y, -z+1/2'
'-x, -y, -z'
'x-1/2, -y, z-1/2'

_cell_length_a                   18.4067(9)
_cell_length_b                   10.3962(5)
_cell_length_c                   19.3564(9)
_cell_angle_alpha                90
_cell_angle_beta                 109.753(3)
_cell_angle_gamma                90
_cell_volume                     3486.1(3)
_cell_formula_units_Z            2
_cell_measurement_reflns_used    16465
_cell_measurement_temperature    150
_cell_measurement_theta_max      28.91
_cell_measurement_theta_min      2.15
_shelx_estimated_absorpt_T_max   0.896
_shelx_estimated_absorpt_T_min   0.450
_exptl_absorpt_coefficient_mu    4.679
_exptl_absorpt_correction_T_max  0.9117
_exptl_absorpt_correction_T_min  0.4905
_exptl_absorpt_correction_type   multi-scan
_exptl_absorpt_process_details   
;
STOE LANA, absorption correction by scaling of reflection intensities.
J. Koziskova, F. Hahn, J. Richter, J. Kozisek, "Comparison of different
absorption corrections on the model structure of tetrakis(\m~2~-acetato)-
diaqua-di-copper(II)", Acta Chimica Slovaca, vol. 9, no. 2, 2016, pp. 136 - 140.
;
_exptl_absorpt_special_details   ?
_exptl_crystal_colour            'dark green'
_exptl_crystal_colour_modifier   dark
_exptl_crystal_colour_primary    green
_exptl_crystal_density_diffrn    1.438
_exptl_crystal_density_meas      ?
_exptl_crystal_density_method    'not measured'
_exptl_crystal_description       needle
_exptl_crystal_F_000             1528
_exptl_crystal_size_max          0.203
_exptl_crystal_size_mid          0.032
_exptl_crystal_size_min          0.024
_exptl_transmission_factor_max   ?
_exptl_transmission_factor_min   ?
_diffrn_reflns_av_R_equivalents  0.0773
_diffrn_reflns_av_unetI/netI     0.0925
_diffrn_reflns_Laue_measured_fraction_full 0.993
_diffrn_reflns_Laue_measured_fraction_max 0.993
_diffrn_reflns_limit_h_max       21
_diffrn_reflns_limit_h_min       -21
_diffrn_reflns_limit_k_max       12
_diffrn_reflns_limit_k_min       -12
_diffrn_reflns_limit_l_max       22
_diffrn_reflns_limit_l_min       -23
_diffrn_reflns_number            17049
_diffrn_reflns_point_group_measured_fraction_full 0.993
_diffrn_reflns_point_group_measured_fraction_max 0.993
_diffrn_reflns_theta_full        24.998
_diffrn_reflns_theta_max         24.998
_diffrn_reflns_theta_min         2.236
_diffrn_ambient_temperature      150
_diffrn_detector                 'EIGER2 1M CDTE'
_diffrn_detector_area_resol_mean 13.33
_diffrn_measured_fraction_theta_full 0.993
_diffrn_measured_fraction_theta_max 0.993
_diffrn_measurement_details      
;
 1067 frames, detector distance = 60 mm
;
_diffrn_measurement_device       'Eulerian 4-circle diffractometer'
_diffrn_measurement_device_type  'STOE STADIVARI'
_diffrn_measurement_method       'rotation method, \w scans'
_diffrn_oxdiff_ac3_digest_hkl    01192eec34bfefe7478890271fd3814851b4a9
_diffrn_radiation_collimation    '1.2 0.6 mm diameter'
_diffrn_radiation_monochromator  'Graded multilayer mirror'
_diffrn_radiation_polarisn_norm  270
_diffrn_radiation_probe          x-ray
_diffrn_radiation_type           'Mo K\a'
_diffrn_radiation_wavelength     0.71073
_diffrn_source                   Axo_Mo
_diffrn_source_current           1.00
_diffrn_source_power             0.050
_diffrn_source_voltage           50
_reflns_Friedel_coverage         0.000
_reflns_Friedel_fraction_full    .
_reflns_Friedel_fraction_max     .
_reflns_number_gt                3821
_reflns_number_total             6098
_reflns_special_details          
;
 Reflections were merged by SHELXL according to the crystal
 class for the calculation of statistics and refinement.
 
 _reflns_Friedel_fraction is defined as the number of unique
 Friedel pairs measured divided by the number that would be
 possible theoretically, ignoring centric projections and
 systematic absences.
;
_reflns_threshold_expression     'I > 2\s(I)'
_computing_cell_refinement       
;
X-Area Recipe 2.0.2 (STOE, 2024)
;
_computing_data_collection       
;
X-Area Pilatus3_SV 1.31.194.0 (STOE, 2023)
;
_computing_data_reduction        
;
X-Area Integrate 2.5.3.0 (STOE, 2021)
X-Area LANA 2.7.5.0 (STOE, 2022)
;
_computing_molecular_graphics    'Olex2 1.5 (Dolomanov et al., 2009)'
_computing_publication_material  'Olex2 1.5 (Dolomanov et al., 2009)'
_computing_structure_refinement  'SHELXL 2018/3 (Sheldrick, 2015)'
_computing_structure_solution    'SHELXT  (Sheldrick, 2015)'
_refine_diff_density_max         1.394
_refine_diff_density_min         -1.620
_refine_diff_density_rms         0.175
_refine_ls_extinction_coef       .
_refine_ls_extinction_method     none
_refine_ls_goodness_of_fit_ref   1.015
_refine_ls_hydrogen_treatment    constr
_refine_ls_matrix_type           full
_refine_ls_number_parameters     386
_refine_ls_number_reflns         6098
_refine_ls_number_restraints     45
_refine_ls_R_factor_all          0.1211
_refine_ls_R_factor_gt           0.0629
_refine_ls_restrained_S_all      1.011
_refine_ls_shift/su_max          0.000
_refine_ls_shift/su_mean         0.000
_refine_ls_structure_factor_coef Fsqd
_refine_ls_weighting_details     
'w=1/[\s^2^(Fo^2^)+(0.0994P)^2^+2.8407P] where P=(Fo^2^+2Fc^2^)/3'
_refine_ls_weighting_scheme      calc
_refine_ls_wR_factor_gt          0.1438
_refine_ls_wR_factor_ref         0.1742
_refine_special_details          ?
_olex2_refinement_description    
;
1. Others
 Fixed Sof: C35(0.5) H35A(0.5) H35B(0.5) C36(0.5) H36A(0.5) H36B(0.5)
 H36C(0.5) C37(0.5) H37A(0.5) H37B(0.5) C38(0.5) H38A(0.5) H38B(0.5) C39(0.5)
 H39A(0.5) H39B(0.5) H39C(0.5)
 Fixed U12: N2(0) N3(0)
 Fixed U23: N2(0) N3(0)
 Fixed Uiso: H1(0.035) H4(0.052) H7A(0.063) H7B(0.063) H7C(0.063) H8A(0.066)
 H8B(0.066) H8C(0.066) H9A(0.061) H9B(0.061) H9C(0.061) H11A(0.065) H11B(0.065)
 H11C(0.065) H12A(0.062) H12B(0.062) H12C(0.062) H13A(0.061) H13B(0.061)
 H13C(0.061) H15A(0.062) H15B(0.062) H15C(0.062) H16A(0.076) H16B(0.076)
 H16C(0.076) H17A(0.061) H17B(0.061) H17C(0.061) H18(0.035) H21(0.046)
 H24A(0.059) H24B(0.059) H24C(0.059) H25A(0.066) H25B(0.066) H25C(0.066)
 H26A(0.053) H26B(0.053) H26C(0.053) H28A(0.08) H28B(0.08) H28C(0.08)
 H29A(0.083) H29B(0.083) H29C(0.083) H30A(0.072) H30B(0.072) H30C(0.072)
 H32A(0.066) H32B(0.066) H32C(0.066) H33A(0.068) H33B(0.068) H33C(0.068)
 H34A(0.063) H34B(0.063) H34C(0.063) H35A(0.17) H35B(0.17) H36A(0.213)
 H36B(0.213) H36C(0.213) H37A(0.17) H37B(0.17) H38A(0.17) H38B(0.17)
 H39A(0.213) H39B(0.213) H39C(0.213)
 Fixed X: H1(0.551797) H4(0.541336) H7A(0.446326) H7B(0.530823) H7C(0.473156)
 H8A(0.414404) H8B(0.454243) H8C(0.484105) H9A(0.588313) H9B(0.635459)
 H9C(0.616652) H11A(0.566778) H11B(0.636677) H11C(0.563948) H12A(0.558017)
 H12B(0.61738) H12C(0.530148) H13A(0.436055) H13B(0.43924) H13C(0.426375)
 H15A(0.447455) H15B(0.495592) H15C(0.49668) H16A(0.610287) H16B(0.557241)
 H16C(0.518298) H17A(0.645035) H17B(0.637088) H17C(0.684057) H18(0.878253)
 H21(0.721647) H24A(0.798804) H24B(0.79905) H24C(0.728319) H25A(0.741311)
 H25B(0.814468) H25C(0.819798) H26A(0.937784) H26B(0.921789) H26C(0.930192)
 H28A(0.831809) H28B(0.764803) H28C(0.798952) H29A(0.66687) H29B(0.632387)
 H29C(0.613791) H30A(0.660394) H30B(0.680033) H30C(0.745308) H32A(0.74729)
 H32B(0.81402) H32C(0.767356) H33A(0.924292) H33B(0.925124) H33C(0.854924)
 H34A(0.886018) H34B(0.926919) H34C(0.952094) N2(0.75) N3(0.75) H35A(0.804788)
 H35B(0.713132) H36A(0.755662) H36B(0.713391) H36C(0.805466) H37A(0.701817)
 H37B(0.793641) H38A(0.78965) H38B(0.698126) H39A(0.722711) H39B(0.807859)
 H39C(0.734685)
 Fixed Y: H1(0.626311) H4(0.59313) H7A(0.411803) H7B(0.360568) H7C(0.271825)
 H8A(0.438921) H8B(0.304047) H8C(0.43302) H9A(0.255114) H9B(0.365466)
 H9C(0.379819) H11A(1.033187) H11B(0.979299) H11C(1.045103) H12A(0.864729)
 H12B(0.77115) H12C(0.72619) H13A(0.912775) H13B(0.942145) H13C(0.798032)
 H15A(0.928043) H15B(1.047003) H15C(1.016957) H16A(0.800055) H16B(0.920513)
 H16C(0.788353) H17A(1.000804) H17B(1.046011) H17C(0.917966) H18(0.619805)
 H21(0.650754) H24A(0.85322) H24B(0.9853) H24C(0.887336) H25A(0.876876)
 H25B(0.970739) H25C(0.829743) H26A(0.811747) H26B(0.942425) H26C(0.809599)
 H28A(0.323729) H28B(0.304857) H28C(0.445262) H29A(0.5136) H29B(0.371177)
 H29C(0.457793) H30A(0.261816) H30B(0.197859) H30C(0.207881) H32A(0.24792)
 H32B(0.199132) H32C(0.327927) H33A(0.320106) H33B(0.205882) H33C(0.218522)
 H34A(0.464776) H34B(0.326866) H34C(0.437514) H35A(0.862639) H35B(0.859171)
 H36A(0.638635) H36B(0.562245) H36C(0.5747) H37A(0.741995) H37B(0.74421)
 H38A(0.988915) H38B(0.987018) H39A(1.094397) H39B(1.120557) H39C(1.180391)
 Fixed Z: H1(0.203215) H4(0.408801) H7A(0.346778) H7B(0.392892) H7C(0.330769)
 H8A(0.207394) H8B(0.202401) H8C(0.175628) H9A(0.289653) H9B(0.344077)
 H9C(0.257455) H11A(0.368375) H11B(0.436493) H11C(0.449855) H12A(0.51988)
 H12B(0.5004) H12C(0.484907) H13A(0.329859) H13B(0.411991) H13C(0.381176)
 H15A(0.201343) H15B(0.18686) H15C(0.268291) H16A(0.163094) H16B(0.126151)
 H16C(0.137766) H17A(0.314707) H17B(0.233442) H17C(0.266945) H18(0.429341)
 H21(0.533143) H24A(0.385622) H24B(0.428164) H24C(0.413173) H25A(0.542104)
 H25B(0.568285) H25C(0.60283) H26A(0.566797) H26B(0.520371) H26C(0.481967)
 H28A(0.604106) H28B(0.638575) H28C(0.634898) H29A(0.577186) H29B(0.571728)
 H29C(0.499461) H30A(0.449422) H30B(0.528854) H30C(0.491578) H32A(0.385322)
 H32B(0.355954) H32C(0.323459) H33A(0.534325) H33B(0.479173) H33C(0.509923)
 H34A(0.357967) H34B(0.374125) H34C(0.435095) N2(0.25) N3(0.25) H35A(0.728051)
 H35B(0.689261) H36A(0.69094) H36B(0.738354) H36C(0.767523) H37A(0.790308)
 H37B(0.82818) H38A(0.824477) H38B(0.784367) H39A(0.681321) H39B(0.737508)
 H39C(0.7529)
;
_atom_sites_solution_hydrogens   geom
_atom_sites_solution_primary     dual
_atom_sites_solution_secondary   ?
loop_
_atom_site_label
_atom_site_type_symbol
_atom_site_fract_x
_atom_site_fract_y
_atom_site_fract_z
_atom_site_U_iso_or_equiv
_atom_site_adp_type
_atom_site_occupancy
_atom_site_site_symmetry_order
_atom_site_calc_flag
_atom_site_refinement_flags_posn
_atom_site_refinement_flags_adp
_atom_site_refinement_flags_occupancy
_atom_site_disorder_assembly
_atom_site_disorder_group
C1 C 0.5509(5) 0.6481(8) 0.2506(5) 0.029(2) Uani 1 1 d . . . . .
H1 H 0.551797 0.626311 0.203215 0.035 Uiso 1 1 calc R U . A 1
C2 C 0.5618(6) 0.7756(8) 0.2818(5) 0.032(2) Uani 1 1 d . . . . .
C3 C 0.5585(6) 0.7629(9) 0.3548(5) 0.032(2) Uani 1 1 d . . . . .
C4 C 0.5452(7) 0.6292(9) 0.3651(5) 0.043(3) Uani 1 1 d . . . . .
H4 H 0.541336 0.593130 0.408801 0.052 Uiso 1 1 calc R U . A 1
C5 C 0.5387(6) 0.5604(9) 0.3017(6) 0.039(3) Uani 1 1 d . . . . .
C6 C 0.5208(6) 0.4167(9) 0.2889(6) 0.038(3) Uani 1 1 d . . . . .
C7 C 0.4901(7) 0.3604(9) 0.3446(5) 0.042(3) Uani 1 1 d . . . . .
H7A H 0.446326 0.411803 0.346778 0.063 Uiso 1 1 calc R U . . .
H7B H 0.530823 0.360568 0.392892 0.063 Uiso 1 1 calc R U . . .
H7C H 0.473156 0.271825 0.330769 0.063 Uiso 1 1 calc R U . . .
C8 C 0.4632(6) 0.3964(9) 0.2117(6) 0.044(3) Uani 1 1 d . . . . .
H8A H 0.414404 0.438921 0.207394 0.066 Uiso 1 1 calc R U . . .
H8B H 0.454243 0.304047 0.202401 0.066 Uiso 1 1 calc R U . . .
H8C H 0.484105 0.433020 0.175628 0.066 Uiso 1 1 calc R U . . .
C9 C 0.5973(6) 0.3480(9) 0.2956(6) 0.041(3) Uani 1 1 d . . . . .
H9A H 0.588313 0.255114 0.289653 0.061 Uiso 1 1 calc R U . . .
H9B H 0.635459 0.365466 0.344077 0.061 Uiso 1 1 calc R U . . .
H9C H 0.616652 0.379819 0.257455 0.061 Uiso 1 1 calc R U . . .
C10 C 0.5401(6) 0.8584(8) 0.4078(5) 0.033(2) Uani 1 1 d . . . . .
C11 C 0.5806(6) 0.9912(9) 0.4164(6) 0.043(3) Uani 1 1 d . . . . .
H11A H 0.566778 1.033187 0.368375 0.065 Uiso 1 1 calc R U . . .
H11B H 0.636677 0.979299 0.436493 0.065 Uiso 1 1 calc R U . . .
H11C H 0.563948 1.045103 0.449855 0.065 Uiso 1 1 calc R U . . .
C12 C 0.5635(7) 0.7998(10) 0.4853(5) 0.042(3) Uani 1 1 d . . . . .
H12A H 0.558017 0.864729 0.519880 0.062 Uiso 1 1 calc R U . . .
H12B H 0.617380 0.771150 0.500400 0.062 Uiso 1 1 calc R U . . .
H12C H 0.530148 0.726190 0.484907 0.062 Uiso 1 1 calc R U . . .
C13 C 0.4525(6) 0.8798(10) 0.3802(6) 0.041(2) Uani 1 1 d . . . . .
H13A H 0.436055 0.912775 0.329859 0.061 Uiso 1 1 calc R U . . .
H13B H 0.439240 0.942145 0.411991 0.061 Uiso 1 1 calc R U . . .
H13C H 0.426375 0.798032 0.381176 0.061 Uiso 1 1 calc R U . . .
C14 C 0.5646(6) 0.8915(9) 0.2338(6) 0.037(2) Uani 1 1 d . . . . .
C15 C 0.4949(6) 0.9786(10) 0.2215(6) 0.042(3) Uani 1 1 d . . . . .
H15A H 0.447455 0.928043 0.201343 0.062 Uiso 1 1 calc R U . . .
H15B H 0.495592 1.047003 0.186860 0.062 Uiso 1 1 calc R U . . .
H15C H 0.496680 1.016957 0.268291 0.062 Uiso 1 1 calc R U . . .
C16 C 0.5624(8) 0.8461(11) 0.1585(6) 0.051(3) Uani 1 1 d . . . . .
H16A H 0.610287 0.800055 0.163094 0.076 Uiso 1 1 calc R U . . .
H16B H 0.557241 0.920513 0.126151 0.076 Uiso 1 1 calc R U . . .
H16C H 0.518298 0.788353 0.137766 0.076 Uiso 1 1 calc R U . . .
C17 C 0.6396(6) 0.9714(10) 0.2651(5) 0.041(3) Uani 1 1 d . . . . .
H17A H 0.645035 1.000804 0.314707 0.061 Uiso 1 1 calc R U . . .
H17B H 0.637088 1.046011 0.233442 0.061 Uiso 1 1 calc R U . . .
H17C H 0.684057 0.917966 0.266945 0.061 Uiso 1 1 calc R U . . .
C18 C 0.8416(5) 0.5973(8) 0.4520(5) 0.029(2) Uani 1 1 d . . . . .
H18 H 0.878253 0.619805 0.429341 0.035 Uiso 1 1 calc R U . A 1
C19 C 0.8128(6) 0.4704(8) 0.4547(5) 0.033(2) Uani 1 1 d . . . . .
C20 C 0.7580(6) 0.4787(8) 0.4927(5) 0.033(2) Uani 1 1 d . . . . .
C21 C 0.7548(6) 0.6142(9) 0.5100(5) 0.039(2) Uani 1 1 d . . . . .
H21 H 0.721647 0.650754 0.533143 0.046 Uiso 1 1 calc R U . A 1
C22 C 0.8082(6) 0.6824(9) 0.4870(5) 0.033(2) Uani 1 1 d . . . . .
C23 C 0.8256(6) 0.8278(9) 0.4974(5) 0.033(2) Uani 1 1 d . . . . .
C24 C 0.7843(6) 0.8943(9) 0.4246(5) 0.039(3) Uani 1 1 d . . . . .
H24A H 0.798804 0.853220 0.385622 0.059 Uiso 1 1 calc R U . . .
H24B H 0.799050 0.985300 0.428164 0.059 Uiso 1 1 calc R U . . .
H24C H 0.728319 0.887336 0.413173 0.059 Uiso 1 1 calc R U . . .
C25 C 0.7978(7) 0.8811(9) 0.5582(6) 0.044(3) Uani 1 1 d . . . . .
H25A H 0.741311 0.876876 0.542104 0.066 Uiso 1 1 calc R U . . .
H25B H 0.814468 0.970739 0.568285 0.066 Uiso 1 1 calc R U . . .
H25C H 0.819798 0.829743 0.602830 0.066 Uiso 1 1 calc R U . . .
C26 C 0.9114(6) 0.8498(8) 0.5185(6) 0.035(2) Uani 1 1 d . . . . .
H26A H 0.937784 0.811747 0.566797 0.053 Uiso 1 1 calc R U . . .
H26B H 0.921789 0.942425 0.520371 0.053 Uiso 1 1 calc R U . . .
H26C H 0.930192 0.809599 0.481967 0.053 Uiso 1 1 calc R U . . .
C27 C 0.7245(6) 0.3832(9) 0.5336(6) 0.041(2) Uani 1 1 d . . . . .
C28 C 0.7855(7) 0.3624(11) 0.6097(6) 0.053(3) Uani 1 1 d . . . . .
H28A H 0.831809 0.323729 0.604106 0.080 Uiso 1 1 calc R U . . .
H28B H 0.764803 0.304857 0.638575 0.080 Uiso 1 1 calc R U . . .
H28C H 0.798952 0.445262 0.634898 0.080 Uiso 1 1 calc R U . . .
C29 C 0.6530(7) 0.4362(11) 0.5467(7) 0.055(3) Uani 1 1 d . . . . .
H29A H 0.666870 0.513600 0.577186 0.083 Uiso 1 1 calc R U . . .
H29B H 0.632387 0.371177 0.571728 0.083 Uiso 1 1 calc R U . . .
H29C H 0.613791 0.457793 0.499461 0.083 Uiso 1 1 calc R U . . .
C30 C 0.7004(7) 0.2506(9) 0.4976(6) 0.048(3) Uani 1 1 d . . . . .
H30A H 0.660394 0.261816 0.449422 0.072 Uiso 1 1 calc R U . . .
H30B H 0.680033 0.197859 0.528854 0.072 Uiso 1 1 calc R U . . .
H30C H 0.745308 0.207881 0.491578 0.072 Uiso 1 1 calc R U . . .
C31 C 0.8481(7) 0.3538(9) 0.4272(5) 0.038(3) Uani 1 1 d . . . . .
C32 C 0.7889(7) 0.2751(9) 0.3676(5) 0.044(3) Uani 1 1 d . . . . .
H32A H 0.747290 0.247920 0.385322 0.066 Uiso 1 1 calc R U . . .
H32B H 0.814020 0.199132 0.355954 0.066 Uiso 1 1 calc R U . . .
H32C H 0.767356 0.327927 0.323459 0.066 Uiso 1 1 calc R U . . .
C33 C 0.8922(6) 0.2664(9) 0.4939(6) 0.046(3) Uani 1 1 d . . . . .
H33A H 0.924292 0.320106 0.534325 0.068 Uiso 1 1 calc R U . . .
H33B H 0.925124 0.205882 0.479173 0.068 Uiso 1 1 calc R U . . .
H33C H 0.854924 0.218522 0.509923 0.068 Uiso 1 1 calc R U . . .
C34 C 0.9086(7) 0.3998(9) 0.3958(6) 0.042(3) Uani 1 1 d . . . . .
H34A H 0.886018 0.464776 0.357967 0.063 Uiso 1 1 calc R U . . .
H34B H 0.926919 0.326866 0.374125 0.063 Uiso 1 1 calc R U . . .
H34C H 0.952094 0.437514 0.435095 0.063 Uiso 1 1 calc R U . . .
U1 U 0.69196(9) 0.62135(13) 0.35918(14) 0.0275(4) Uani 0.740(9) 1 d . U P A 1
N1 N 0.7364(6) 0.6194(9) 0.2805(6) 0.0313(15) Uani 0.740(9) 1 d . U P A 1
U2 U 0.7046(3) 0.6245(4) 0.3356(4) 0.0320(10) Uani 0.260(9) 1 d . U P A 2
N2 N 0.750000 0.556(4) 0.250000 0.031(3) Uani 0.260(9) 2 d S TU P A 2
N3 N 0.750000 0.688(4) 0.250000 0.031(3) Uani 0.260(9) 2 d S TU P A 2
C35 C 0.755(3) 0.8623(17) 0.7374(17) 0.142(9) Uani 0.5 1 d D . P B -1
H35A H 0.804788 0.862639 0.728051 0.170 Uiso 0.5 1 calc R U P B -1
H35B H 0.713132 0.859171 0.689261 0.170 Uiso 0.5 1 calc R U P B -1
C36 C 0.757(4) 0.6185(17) 0.741(3) 0.142(9) Uani 0.5 1 d D . P B -1
H36A H 0.755662 0.638635 0.690940 0.213 Uiso 0.5 1 calc R U P B -1
H36B H 0.713391 0.562245 0.738354 0.213 Uiso 0.5 1 calc R U P B -1
H36C H 0.805466 0.574700 0.767523 0.213 Uiso 0.5 1 calc R U P B -1
C37 C 0.751(3) 0.7420(19) 0.7803(17) 0.142(9) Uani 0.5 1 d D . P B -1
H37A H 0.701817 0.741995 0.790308 0.170 Uiso 0.5 1 calc R U P B -1
H37B H 0.793641 0.744210 0.828180 0.170 Uiso 0.5 1 calc R U P B -1
C38 C 0.748(3) 0.9864(18) 0.7759(16) 0.142(9) Uani 0.5 1 d D . P B -1
H38A H 0.789650 0.988915 0.824477 0.170 Uiso 0.5 1 calc R U P B -1
H38B H 0.698126 0.987018 0.784367 0.170 Uiso 0.5 1 calc R U P B -1
C39 C 0.754(3) 1.1060(17) 0.733(2) 0.142(9) Uani 0.5 1 d D . P B -1
H39A H 0.722711 1.094397 0.681321 0.213 Uiso 0.5 1 calc R U P B -1
H39B H 0.807859 1.120557 0.737508 0.213 Uiso 0.5 1 calc R U P B -1
H39C H 0.734685 1.180391 0.752900 0.213 Uiso 0.5 1 calc R U P B -1

loop_
_atom_site_aniso_label
_atom_site_aniso_U_11
_atom_site_aniso_U_22
_atom_site_aniso_U_33
_atom_site_aniso_U_23
_atom_site_aniso_U_13
_atom_site_aniso_U_12
C1 0.022(5) 0.029(5) 0.031(5) -0.008(4) 0.002(4) -0.005(4)
C2 0.029(6) 0.017(4) 0.042(6) -0.004(4) 0.000(5) 0.005(4)
C3 0.027(6) 0.033(5) 0.031(5) -0.009(4) 0.003(4) -0.002(4)
C4 0.067(8) 0.024(5) 0.033(5) 0.005(4) 0.009(5) -0.003(5)
C5 0.038(6) 0.024(5) 0.048(6) -0.007(5) 0.006(5) 0.000(4)
C6 0.037(6) 0.021(5) 0.048(6) -0.002(4) 0.003(5) -0.004(4)
C7 0.057(7) 0.027(5) 0.039(6) -0.008(4) 0.013(5) -0.004(5)
C8 0.035(6) 0.031(6) 0.056(7) -0.009(5) 0.003(5) 0.000(5)
C9 0.043(7) 0.022(5) 0.050(6) -0.001(4) 0.006(5) 0.000(4)
C10 0.039(6) 0.019(5) 0.033(5) -0.003(4) 0.002(4) 0.000(4)
C11 0.042(7) 0.033(6) 0.052(6) -0.013(5) 0.014(5) 0.007(5)
C12 0.050(7) 0.039(6) 0.030(5) -0.009(4) 0.007(5) 0.004(5)
C13 0.041(6) 0.037(6) 0.042(6) 0.000(5) 0.010(5) -0.004(5)
C14 0.037(6) 0.028(5) 0.043(6) -0.006(4) 0.012(5) -0.001(4)
C15 0.039(7) 0.037(6) 0.045(6) 0.007(5) 0.009(5) 0.009(5)
C16 0.066(9) 0.047(7) 0.035(6) -0.014(5) 0.012(6) -0.008(6)
C17 0.038(7) 0.035(6) 0.045(6) -0.001(5) 0.008(5) -0.003(5)
C18 0.014(5) 0.030(5) 0.033(5) 0.004(4) -0.004(4) 0.000(4)
C19 0.034(6) 0.019(4) 0.036(5) 0.004(4) -0.002(5) 0.000(4)
C20 0.029(6) 0.020(5) 0.048(6) 0.003(4) 0.010(5) -0.004(4)
C21 0.035(6) 0.038(6) 0.039(6) -0.002(5) 0.009(5) -0.004(5)
C22 0.031(6) 0.020(5) 0.038(6) -0.004(4) -0.003(5) -0.005(4)
C23 0.032(6) 0.024(5) 0.039(6) -0.001(4) 0.006(5) 0.002(4)
C24 0.045(7) 0.028(5) 0.037(6) -0.005(4) 0.004(5) 0.005(5)
C25 0.052(7) 0.028(5) 0.050(6) -0.003(5) 0.016(5) -0.014(5)
C26 0.034(6) 0.017(5) 0.048(6) 0.003(4) 0.005(5) -0.006(4)
C27 0.049(7) 0.024(5) 0.047(6) 0.002(5) 0.015(5) -0.006(5)
C28 0.051(7) 0.050(7) 0.055(7) 0.002(6) 0.011(6) 0.003(6)
C29 0.056(8) 0.043(6) 0.068(8) -0.003(6) 0.023(7) -0.013(6)
C30 0.060(8) 0.029(6) 0.053(7) 0.000(5) 0.018(6) -0.009(5)
C31 0.061(8) 0.026(5) 0.032(5) -0.001(4) 0.023(5) 0.000(5)
C32 0.060(8) 0.026(5) 0.043(6) -0.007(4) 0.015(6) 0.017(5)
C33 0.051(8) 0.028(5) 0.053(7) 0.002(5) 0.011(6) 0.006(5)
C34 0.059(8) 0.027(6) 0.043(6) 0.005(4) 0.021(6) 0.003(5)
U1 0.0303(5) 0.0188(3) 0.0299(7) -0.0007(4) 0.0055(4) 0.0014(3)
N1 0.031(3) 0.022(3) 0.035(3) 0.000(2) 0.003(2) 0.0002(19)
U2 0.0329(14) 0.0186(8) 0.037(2) -0.0018(12) 0.0014(12) 0.0023(9)
N2 0.030(4) 0.022(4) 0.035(4) 0.000 0.003(4) 0.000
N3 0.030(4) 0.022(4) 0.035(4) 0.000 0.003(4) 0.000
C35 0.142(14) 0.18(2) 0.134(19) -0.001(13) 0.084(16) -0.030(16)
C36 0.142(14) 0.18(2) 0.134(19) -0.001(13) 0.084(16) -0.030(16)
C37 0.142(14) 0.18(2) 0.134(19) -0.001(13) 0.084(16) -0.030(16)
C38 0.142(14) 0.18(2) 0.134(19) -0.001(13) 0.084(16) -0.030(16)
C39 0.142(14) 0.18(2) 0.134(19) -0.001(13) 0.084(16) -0.030(16)

_geom_special_details            
;
 All esds (except the esd in the dihedral angle between two l.s. planes)
 are estimated using the full covariance matrix.  The cell esds are taken
 into account individually in the estimation of esds in distances, angles
 and torsion angles; correlations between esds in cell parameters are only
 used when they are defined by crystal symmetry.  An approximate (isotropic)
 treatment of cell esds is used for estimating esds involving l.s. planes.
;
loop_
_geom_bond_atom_site_label_1
_geom_bond_atom_site_label_2
_geom_bond_distance
_geom_bond_site_symmetry_2
_geom_bond_publ_flag
C1 H1 0.9500 . ?
C1 C2 1.442(12) . ?
C1 C5 1.418(14) . ?
C1 U2 2.761(10) . ?
C2 C3 1.441(13) . ?
C2 C14 1.533(13) . ?
C2 U2 2.935(10) . ?
C3 C10 1.545(13) . ?
C4 C3 1.436(13) . ?
C4 H4 0.9500 . ?
C4 C5 1.390(14) . ?
C5 C6 1.532(13) . ?
C5 U2 2.974(12) . ?
C6 C7 1.496(15) . ?
C7 H7A 0.9800 . ?
C7 H7B 0.9800 . ?
C7 H7C 0.9800 . ?
C8 C6 1.527(14) . ?
C8 H8A 0.9800 . ?
C8 H8B 0.9800 . ?
C8 H8C 0.9800 . ?
C9 C6 1.544(15) . ?
C9 H9A 0.9800 . ?
C9 H9B 0.9800 . ?
C9 H9C 0.9800 . ?
C11 C10 1.551(13) . ?
C11 H11A 0.9800 . ?
C11 H11B 0.9800 . ?
C11 H11C 0.9800 . ?
C12 C10 1.538(13) . ?
C12 H12A 0.9800 . ?
C12 H12B 0.9800 . ?
C12 H12C 0.9800 . ?
C13 C10 1.533(14) . ?
C13 H13A 0.9800 . ?
C13 H13B 0.9800 . ?
C13 H13C 0.9800 . ?
C14 C16 1.520(14) . ?
C14 C17 1.548(13) . ?
C15 C14 1.523(13) . ?
C15 H15A 0.9800 . ?
C15 H15B 0.9800 . ?
C15 H15C 0.9800 . ?
C16 H16A 0.9800 . ?
C16 H16B 0.9800 . ?
C16 H16C 0.9800 . ?
C17 H17A 0.9800 . ?
C17 H17B 0.9800 . ?
C17 H17C 0.9800 . ?
C18 H18 0.9500 . ?
C18 U2 2.769(9) . ?
C19 C18 1.430(12) . ?
C19 C20 1.438(14) . ?
C19 C31 1.551(13) . ?
C19 U2 2.957(10) . ?
C20 C21 1.454(13) . ?
C20 C27 1.524(13) . ?
C21 H21 0.9500 . ?
C22 C18 1.379(14) . ?
C22 C21 1.401(14) . ?
C22 C23 1.544(13) . ?
C22 U2 2.968(11) . ?
C23 C24 1.523(13) . ?
C23 C26 1.509(14) . ?
C24 H24A 0.9800 . ?
C24 H24B 0.9800 . ?
C24 H24C 0.9800 . ?
C25 C23 1.536(15) . ?
C25 H25A 0.9800 . ?
C25 H25B 0.9800 . ?
C25 H25C 0.9800 . ?
C26 H26A 0.9800 . ?
C26 H26B 0.9800 . ?
C26 H26C 0.9800 . ?
C27 C29 1.525(16) . ?
C27 C30 1.540(13) . ?
C28 C27 1.536(16) . ?
C28 H28A 0.9800 . ?
C28 H28B 0.9800 . ?
C28 H28C 0.9800 . ?
C29 H29A 0.9800 . ?
C29 H29B 0.9800 . ?
C29 H29C 0.9800 . ?
C30 H30A 0.9800 . ?
C30 H30B 0.9800 . ?
C30 H30C 0.9800 . ?
C31 C33 1.562(13) . ?
C31 C34 1.515(15) . ?
C32 C31 1.529(14) . ?
C32 H32A 0.9800 . ?
C32 H32B 0.9800 . ?
C32 H32C 0.9800 . ?
C33 H33A 0.9800 . ?
C33 H33B 0.9800 . ?
C33 H33C 0.9800 . ?
C34 H34A 0.9800 . ?
C34 H34B 0.9800 . ?
C34 H34C 0.9800 . ?
U1 C1 2.747(9) . ?
U1 C2 2.851(9) . ?
U1 C3 2.841(10) . ?
U1 C4 2.744(12) . ?
U1 C5 2.734(11) . ?
U1 C18 2.744(9) . ?
U1 C19 2.837(9) . ?
U1 C20 2.870(10) . ?
U1 C21 2.753(10) . ?
U1 C22 2.743(9) . ?
U1 N1 1.958(12) . ?
N1 N1 1.43(2) 2_655 ?
U2 N2 2.211(16) . ?
U2 N3 2.194(16) . ?
N2 N3 1.37(6) . ?
C35 H35A 0.9900 . ?
C35 H35B 0.9900 . ?
C35 C37 1.517(2) . ?
C35 C38 1.517(2) . ?
C36 H36A 0.9800 . ?
C36 H36B 0.9800 . ?
C36 H36C 0.9800 . ?
C36 C37 1.517(2) . ?
C37 H37A 0.9900 . ?
C37 H37B 0.9900 . ?
C38 H38A 0.9900 . ?
C38 H38B 0.9900 . ?
C39 C38 1.517(2) . ?
C39 H39A 0.9800 . ?
C39 H39B 0.9800 . ?
C39 H39C 0.9800 . ?

loop_
_geom_angle_atom_site_label_1
_geom_angle_atom_site_label_2
_geom_angle_atom_site_label_3
_geom_angle
_geom_angle_site_symmetry_1
_geom_angle_site_symmetry_3
_geom_angle_publ_flag
C2 C1 H1 125.4 . . ?
C2 C1 U1 79.1(5) . . ?
C2 C1 U2 82.1(5) . . ?
C5 C1 H1 125.4 . . ?
C5 C1 C2 109.3(8) . . ?
C5 C1 U1 74.5(5) . . ?
C5 C1 U2 84.2(6) . . ?
U1 C1 H1 113.2 . . ?
C1 C2 C14 119.8(8) . . ?
C1 C2 U1 71.1(5) . . ?
C1 C2 U2 68.7(5) . . ?
C3 C2 C1 106.3(8) . . ?
C3 C2 C14 133.5(8) . . ?
C3 C2 U1 74.9(5) . . ?
C3 C2 U2 86.1(6) . . ?
C14 C2 U1 124.4(7) . . ?
C14 C2 U2 115.2(7) . . ?
C2 C3 C10 133.1(8) . . ?
C2 C3 U1 75.7(5) . . ?
C4 C3 C2 106.8(8) . . ?
C4 C3 C10 116.4(9) . . ?
C4 C3 U1 71.4(6) . . ?
C10 C3 U1 134.0(6) . . ?
C3 C4 H4 124.9 . . ?
C3 C4 U1 78.9(6) . . ?
C5 C4 C3 110.1(9) . . ?
C5 C4 H4 124.9 . . ?
C5 C4 U1 74.9(7) . . ?
U1 C4 H4 113.3 . . ?
C1 C5 C6 126.2(9) . . ?
C1 C5 U1 75.5(6) . . ?
C1 C5 U2 67.5(6) . . ?
C4 C5 C1 107.4(8) . . ?
C4 C5 C6 126.5(10) . . ?
C4 C5 U1 75.7(7) . . ?
C4 C5 U2 85.1(7) . . ?
C6 C5 U1 115.3(7) . . ?
C6 C5 U2 113.7(7) . . ?
C5 C6 C9 107.3(9) . . ?
C7 C6 C5 112.2(9) . . ?
C7 C6 C8 110.2(9) . . ?
C7 C6 C9 108.3(8) . . ?
C8 C6 C5 109.5(8) . . ?
C8 C6 C9 109.3(9) . . ?
C6 C7 H7A 109.5 . . ?
C6 C7 H7B 109.5 . . ?
C6 C7 H7C 109.5 . . ?
H7A C7 H7B 109.5 . . ?
H7A C7 H7C 109.5 . . ?
H7B C7 H7C 109.5 . . ?
C6 C8 H8A 109.5 . . ?
C6 C8 H8B 109.5 . . ?
C6 C8 H8C 109.5 . . ?
H8A C8 H8B 109.5 . . ?
H8A C8 H8C 109.5 . . ?
H8B C8 H8C 109.5 . . ?
C6 C9 H9A 109.5 . . ?
C6 C9 H9B 109.5 . . ?
C6 C9 H9C 109.5 . . ?
H9A C9 H9B 109.5 . . ?
H9A C9 H9C 109.5 . . ?
H9B C9 H9C 109.5 . . ?
C3 C10 C11 116.0(8) . . ?
C12 C10 C3 109.9(7) . . ?
C12 C10 C11 106.4(8) . . ?
C13 C10 C3 107.6(7) . . ?
C13 C10 C11 108.6(8) . . ?
C13 C10 C12 108.2(9) . . ?
C10 C11 H11A 109.5 . . ?
C10 C11 H11B 109.5 . . ?
C10 C11 H11C 109.5 . . ?
H11A C11 H11B 109.5 . . ?
H11A C11 H11C 109.5 . . ?
H11B C11 H11C 109.5 . . ?
C10 C12 H12A 109.5 . . ?
C10 C12 H12B 109.5 . . ?
C10 C12 H12C 109.5 . . ?
H12A C12 H12B 109.5 . . ?
H12A C12 H12C 109.5 . . ?
H12B C12 H12C 109.5 . . ?
C10 C13 H13A 109.5 . . ?
C10 C13 H13B 109.5 . . ?
C10 C13 H13C 109.5 . . ?
H13A C13 H13B 109.5 . . ?
H13A C13 H13C 109.5 . . ?
H13B C13 H13C 109.5 . . ?
C2 C14 C17 113.2(8) . . ?
C15 C14 C2 111.3(8) . . ?
C15 C14 C17 109.6(8) . . ?
C16 C14 C2 110.0(8) . . ?
C16 C14 C15 106.6(9) . . ?
C16 C14 C17 105.9(9) . . ?
C14 C15 H15A 109.5 . . ?
C14 C15 H15B 109.5 . . ?
C14 C15 H15C 109.5 . . ?
H15A C15 H15B 109.5 . . ?
H15A C15 H15C 109.5 . . ?
H15B C15 H15C 109.5 . . ?
C14 C16 H16A 109.5 . . ?
C14 C16 H16B 109.5 . . ?
C14 C16 H16C 109.5 . . ?
H16A C16 H16B 109.5 . . ?
H16A C16 H16C 109.5 . . ?
H16B C16 H16C 109.5 . . ?
C14 C17 H17A 109.5 . . ?
C14 C17 H17B 109.5 . . ?
C14 C17 H17C 109.5 . . ?
H17A C17 H17B 109.5 . . ?
H17A C17 H17C 109.5 . . ?
H17B C17 H17C 109.5 . . ?
C19 C18 H18 125.0 . . ?
C19 C18 U1 78.8(5) . . ?
C19 C18 U2 83.0(5) . . ?
C22 C18 H18 125.0 . . ?
C22 C18 C19 110.0(9) . . ?
C22 C18 U1 75.4(5) . . ?
C22 C18 U2 84.3(6) . . ?
U1 C18 H18 112.9 . . ?
C18 C19 C20 107.2(8) . . ?
C18 C19 C31 120.4(9) . . ?
C18 C19 U1 71.6(5) . . ?
C18 C19 U2 68.4(5) . . ?
C20 C19 C31 132.1(8) . . ?
C20 C19 U1 76.7(5) . . ?
C20 C19 U2 87.8(6) . . ?
C31 C19 U1 122.4(6) . . ?
C31 C19 U2 114.0(6) . . ?
C19 C20 C21 105.5(8) . . ?
C19 C20 C27 134.7(8) . . ?
C19 C20 U1 74.2(5) . . ?
C21 C20 C27 117.2(9) . . ?
C21 C20 U1 70.6(5) . . ?
C27 C20 U1 133.0(7) . . ?
C20 C21 H21 125.4 . . ?
C20 C21 U1 79.5(6) . . ?
C22 C21 C20 109.3(9) . . ?
C22 C21 H21 125.4 . . ?
C22 C21 U1 74.8(6) . . ?
U1 C21 H21 112.5 . . ?
C18 C22 C21 108.0(8) . . ?
C18 C22 C23 125.8(9) . . ?
C18 C22 U1 75.5(5) . . ?
C18 C22 U2 68.2(5) . . ?
C21 C22 C23 126.2(10) . . ?
C21 C22 U1 75.6(6) . . ?
C21 C22 U2 85.7(6) . . ?
C23 C22 U1 114.1(6) . . ?
C23 C22 U2 111.3(6) . . ?
C24 C23 C22 107.9(8) . . ?
C24 C23 C25 110.7(8) . . ?
C25 C23 C22 110.2(8) . . ?
C26 C23 C22 109.6(8) . . ?
C26 C23 C24 109.3(9) . . ?
C26 C23 C25 109.1(8) . . ?
C23 C24 H24A 109.5 . . ?
C23 C24 H24B 109.5 . . ?
C23 C24 H24C 109.5 . . ?
H24A C24 H24B 109.5 . . ?
H24A C24 H24C 109.5 . . ?
H24B C24 H24C 109.5 . . ?
C23 C25 H25A 109.5 . . ?
C23 C25 H25B 109.5 . . ?
C23 C25 H25C 109.5 . . ?
H25A C25 H25B 109.5 . . ?
H25A C25 H25C 109.5 . . ?
H25B C25 H25C 109.5 . . ?
C23 C26 H26A 109.5 . . ?
C23 C26 H26B 109.5 . . ?
C23 C26 H26C 109.5 . . ?
H26A C26 H26B 109.5 . . ?
H26A C26 H26C 109.5 . . ?
H26B C26 H26C 109.5 . . ?
C20 C27 C28 107.2(9) . . ?
C20 C27 C29 112.0(8) . . ?
C20 C27 C30 117.0(9) . . ?
C28 C27 C30 108.3(8) . . ?
C29 C27 C28 106.5(9) . . ?
C29 C27 C30 105.4(9) . . ?
C27 C28 H28A 109.5 . . ?
C27 C28 H28B 109.5 . . ?
C27 C28 H28C 109.5 . . ?
H28A C28 H28B 109.5 . . ?
H28A C28 H28C 109.5 . . ?
H28B C28 H28C 109.5 . . ?
C27 C29 H29A 109.5 . . ?
C27 C29 H29B 109.5 . . ?
C27 C29 H29C 109.5 . . ?
H29A C29 H29B 109.5 . . ?
H29A C29 H29C 109.5 . . ?
H29B C29 H29C 109.5 . . ?
C27 C30 H30A 109.5 . . ?
C27 C30 H30B 109.5 . . ?
C27 C30 H30C 109.5 . . ?
H30A C30 H30B 109.5 . . ?
H30A C30 H30C 109.5 . . ?
H30B C30 H30C 109.5 . . ?
C19 C31 C33 109.4(8) . . ?
C32 C31 C19 113.7(9) . . ?
C32 C31 C33 110.5(8) . . ?
C34 C31 C19 109.9(8) . . ?
C34 C31 C32 107.5(8) . . ?
C34 C31 C33 105.5(9) . . ?
C31 C32 H32A 109.5 . . ?
C31 C32 H32B 109.5 . . ?
C31 C32 H32C 109.5 . . ?
H32A C32 H32B 109.5 . . ?
H32A C32 H32C 109.5 . . ?
H32B C32 H32C 109.5 . . ?
C31 C33 H33A 109.5 . . ?
C31 C33 H33B 109.5 . . ?
C31 C33 H33C 109.5 . . ?
H33A C33 H33B 109.5 . . ?
H33A C33 H33C 109.5 . . ?
H33B C33 H33C 109.5 . . ?
C31 C34 H34A 109.5 . . ?
C31 C34 H34B 109.5 . . ?
C31 C34 H34C 109.5 . . ?
H34A C34 H34B 109.5 . . ?
H34A C34 H34C 109.5 . . ?
H34B C34 H34C 109.5 . . ?
C1 U1 C2 29.8(2) . . ?
C1 U1 C3 48.7(3) . . ?
C1 U1 C19 152.2(3) . . ?
C1 U1 C20 138.1(3) . . ?
C1 U1 C21 139.8(3) . . ?
C2 U1 C20 142.1(3) . . ?
C3 U1 C2 29.3(3) . . ?
C3 U1 C20 113.2(3) . . ?
C4 U1 C1 48.7(3) . . ?
C4 U1 C2 48.7(3) . . ?
C4 U1 C3 29.7(3) . . ?
C4 U1 C19 123.8(3) . . ?
C4 U1 C20 95.8(3) . . ?
C4 U1 C21 91.3(3) . . ?
C5 U1 C1 30.0(3) . . ?
C5 U1 C2 49.3(3) . . ?
C5 U1 C3 49.1(3) . . ?
C5 U1 C4 29.4(3) . . ?
C5 U1 C18 156.1(3) . . ?
C5 U1 C19 127.7(3) . . ?
C5 U1 C20 108.2(3) . . ?
C5 U1 C21 115.5(3) . . ?
C5 U1 C22 143.5(4) . . ?
C18 U1 C1 171.9(3) . . ?
C18 U1 C2 151.0(3) . . ?
C18 U1 C3 137.2(3) . . ?
C18 U1 C4 139.5(3) . . ?
C18 U1 C19 29.6(3) . . ?
C18 U1 C20 48.5(3) . . ?
C18 U1 C21 48.3(3) . . ?
C19 U1 C2 171.1(3) . . ?
C19 U1 C3 141.8(3) . . ?
C19 U1 C20 29.2(3) . . ?
C21 U1 C2 123.3(3) . . ?
C21 U1 C3 95.4(3) . . ?
C21 U1 C19 48.6(3) . . ?
C21 U1 C20 29.9(3) . . ?
C22 U1 C1 156.1(3) . . ?
C22 U1 C2 127.2(3) . . ?
C22 U1 C3 108.0(3) . . ?
C22 U1 C4 115.7(3) . . ?
C22 U1 C18 29.1(3) . . ?
C22 U1 C19 48.7(3) . . ?
C22 U1 C20 48.9(3) . . ?
C22 U1 C21 29.5(3) . . ?
N1 U1 C1 86.6(4) . . ?
N1 U1 C2 95.5(4) . . ?
N1 U1 C3 124.5(4) . . ?
N1 U1 C4 135.1(4) . . ?
N1 U1 C5 109.0(4) . . ?
N1 U1 C18 85.3(4) . . ?
N1 U1 C19 93.4(4) . . ?
N1 U1 C20 122.3(4) . . ?
N1 U1 C21 133.5(4) . . ?
N1 U1 C22 107.5(4) . . ?
N1 N1 U1 176.1(11) 2_655 . ?
C1 U2 C2 29.1(2) . . ?
C1 U2 C5 28.3(3) . . ?
C1 U2 C18 164.0(5) . . ?
C1 U2 C19 142.9(4) . . ?
C1 U2 C22 139.2(4) . . ?
C2 U2 C5 46.5(3) . . ?
C2 U2 C19 148.6(5) . . ?
C2 U2 C22 116.2(4) . . ?
C18 U2 C2 143.4(4) . . ?
C18 U2 C5 137.8(5) . . ?
C18 U2 C19 28.7(2) . . ?
C18 U2 C22 27.5(3) . . ?
C19 U2 C5 114.9(4) . . ?
C19 U2 C22 45.7(3) . . ?
C22 U2 C5 122.2(5) . . ?
N2 U2 C1 98.8(3) . . ?
N2 U2 C2 115.3(6) . . ?
N2 U2 C5 112.5(5) . . ?
N2 U2 C18 96.1(3) . . ?
N2 U2 C19 94.8(7) . . ?
N2 U2 C22 121.7(3) . . ?
N3 U2 C1 95.6(3) . . ?
N3 U2 C2 95.5(7) . . ?
N3 U2 C5 121.7(3) . . ?
N3 U2 C18 99.8(3) . . ?
N3 U2 C19 115.0(6) . . ?
N3 U2 C22 113.8(5) . . ?
N3 U2 N2 36.2(15) . . ?
U2 N2 U2 142(2) 2_655 . ?
N3 N2 U2 71.2(11) . . ?
U2 N3 U2 145(2) 2_655 . ?
N2 N3 U2 72.5(10) . . ?
H35A C35 H35B 107.7 . . ?
C37 C35 H35A 108.8 . . ?
C37 C35 H35B 108.8 . . ?
C38 C35 H35A 108.8 . . ?
C38 C35 H35B 108.8 . . ?
C38 C35 C37 113.9(2) . . ?
H36A C36 H36B 109.5 . . ?
H36A C36 H36C 109.5 . . ?
H36B C36 H36C 109.5 . . ?
C37 C36 H36A 109.5 . . ?
C37 C36 H36B 109.5 . . ?
C37 C36 H36C 109.5 . . ?
C35 C37 C36 113.4(2) . . ?
C35 C37 H37A 108.9 . . ?
C35 C37 H37B 108.9 . . ?
C36 C37 H37A 108.9 . . ?
C36 C37 H37B 108.9 . . ?
H37A C37 H37B 107.7 . . ?
C35 C38 H38A 108.9 . . ?
C35 C38 H38B 108.9 . . ?
C35 C38 C39 113.4(2) . . ?
H38A C38 H38B 107.7 . . ?
C39 C38 H38A 108.9 . . ?
C39 C38 H38B 108.9 . . ?
C38 C39 H39A 109.5 . . ?
C38 C39 H39B 109.5 . . ?
C38 C39 H39C 109.5 . . ?
H39A C39 H39B 109.5 . . ?
H39A C39 H39C 109.5 . . ?
H39B C39 H39C 109.5 . . ?

loop_
_geom_torsion_atom_site_label_1
_geom_torsion_atom_site_label_2
_geom_torsion_atom_site_label_3
_geom_torsion_atom_site_label_4
_geom_torsion
_geom_torsion_site_symmetry_1
_geom_torsion_site_symmetry_2
_geom_torsion_site_symmetry_3
_geom_torsion_site_symmetry_4
_geom_torsion_publ_flag
C1 C2 C3 C4 -0.5(11) . . . . ?
C1 C2 C3 C10 -157.3(10) . . . . ?
C1 C2 C3 U1 64.6(6) . . . . ?
C1 C2 C14 C15 112.6(10) . . . . ?
C1 C2 C14 C16 -5.4(13) . . . . ?
C1 C2 C14 C17 -123.5(10) . . . . ?
C1 C5 C6 C7 -164.2(10) . . . . ?
C1 C5 C6 C8 -41.5(15) . . . . ?
C1 C5 C6 C9 77.0(12) . . . . ?
C2 C1 C5 C4 -2.6(12) . . . . ?
C2 C1 C5 C6 176.7(10) . . . . ?
C2 C1 C5 U1 -72.2(7) . . . . ?
C2 C1 C5 U2 -79.5(7) . . . . ?
C2 C3 C10 C11 -46.2(14) . . . . ?
C2 C3 C10 C12 -166.9(10) . . . . ?
C2 C3 C10 C13 75.5(13) . . . . ?
C3 C2 C14 C15 -58.5(14) . . . . ?
C3 C2 C14 C16 -176.4(11) . . . . ?
C3 C2 C14 C17 65.4(14) . . . . ?
C3 C4 C5 C1 2.3(13) . . . . ?
C3 C4 C5 C6 -177.0(10) . . . . ?
C3 C4 C5 U1 71.8(8) . . . . ?
C3 C4 C5 U2 66.9(9) . . . . ?
C4 C3 C10 C11 158.6(9) . . . . ?
C4 C3 C10 C12 38.0(12) . . . . ?
C4 C3 C10 C13 -79.6(10) . . . . ?
C4 C5 C6 C7 15.0(16) . . . . ?
C4 C5 C6 C8 137.7(11) . . . . ?
C4 C5 C6 C9 -103.8(13) . . . . ?
C5 C1 C2 C3 1.9(11) . . . . ?
C5 C1 C2 C14 -171.3(9) . . . . ?
C5 C1 C2 U1 69.2(7) . . . . ?
C5 C1 C2 U2 81.0(7) . . . . ?
C5 C4 C3 C2 -1.1(12) . . . . ?
C5 C4 C3 C10 160.2(9) . . . . ?
C5 C4 C3 U1 -69.2(8) . . . . ?
C14 C2 C3 C4 171.4(11) . . . . ?
C14 C2 C3 C10 14.6(19) . . . . ?
C14 C2 C3 U1 -123.4(11) . . . . ?
C18 C19 C20 C21 1.4(10) . . . . ?
C18 C19 C20 C27 -158.7(11) . . . . ?
C18 C19 C20 U1 65.6(6) . . . . ?
C18 C19 C31 C32 -124.0(10) . . . . ?
C18 C19 C31 C33 111.9(10) . . . . ?
C18 C19 C31 C34 -3.5(13) . . . . ?
C18 C22 C21 C20 3.7(11) . . . . ?
C18 C22 C21 U1 -69.2(7) . . . . ?
C18 C22 C23 C24 76.7(12) . . . . ?
C18 C22 C23 C25 -162.4(9) . . . . ?
C18 C22 C23 C26 -42.3(13) . . . . ?
C19 C20 C21 C22 -3.2(11) . . . . ?
C19 C20 C21 U1 66.6(7) . . . . ?
C19 C20 C27 C28 78.3(14) . . . . ?
C19 C20 C27 C29 -165.2(11) . . . . ?
C19 C20 C27 C30 -43.5(16) . . . . ?
C20 C19 C18 C22 0.8(11) . . . . ?
C20 C19 C18 U1 -69.0(7) . . . . ?
C20 C19 C18 U2 -80.5(7) . . . . ?
C20 C19 C31 C32 64.2(13) . . . . ?
C20 C19 C31 C33 -59.8(14) . . . . ?
C20 C19 C31 C34 -175.3(10) . . . . ?
C21 C20 C27 C28 -80.1(11) . . . . ?
C21 C20 C27 C29 36.4(13) . . . . ?
C21 C20 C27 C30 158.1(10) . . . . ?
C21 C22 C18 C19 -2.8(11) . . . . ?
C21 C22 C18 U1 69.3(7) . . . . ?
C21 C22 C18 U2 77.6(7) . . . . ?
C21 C22 C23 C24 -101.8(11) . . . . ?
C21 C22 C23 C25 19.1(14) . . . . ?
C21 C22 C23 C26 139.2(10) . . . . ?
C23 C22 C18 C19 178.5(9) . . . . ?
C23 C22 C18 U1 -109.5(9) . . . . ?
C23 C22 C18 U2 -101.2(9) . . . . ?
C23 C22 C21 C20 -177.6(9) . . . . ?
C23 C22 C21 U1 109.6(9) . . . . ?
C27 C20 C21 C22 161.1(9) . . . . ?
C27 C20 C21 U1 -129.2(8) . . . . ?
C31 C19 C18 C22 -172.8(8) . . . . ?
C31 C19 C18 U1 117.3(8) . . . . ?
C31 C19 C18 U2 105.9(8) . . . . ?
C31 C19 C20 C21 174.0(10) . . . . ?
C31 C19 C20 C27 13.9(19) . . . . ?
C31 C19 C20 U1 -121.9(10) . . . . ?
U1 C1 C2 C3 -67.2(7) . . . . ?
U1 C1 C2 C14 119.5(9) . . . . ?
U1 C1 C5 C4 69.6(8) . . . . ?
U1 C1 C5 C6 -111.0(10) . . . . ?
U1 C2 C3 C4 -65.1(7) . . . . ?
U1 C2 C3 C10 138.0(11) . . . . ?
U1 C2 C14 C15 -160.9(6) . . . . ?
U1 C2 C14 C16 81.2(10) . . . . ?
U1 C2 C14 C17 -37.0(11) . . . . ?
U1 C3 C10 C11 69.6(11) . . . . ?
U1 C3 C10 C12 -51.1(12) . . . . ?
U1 C3 C10 C13 -168.7(7) . . . . ?
U1 C4 C3 C2 68.1(7) . . . . ?
U1 C4 C3 C10 -130.6(8) . . . . ?
U1 C4 C5 C1 -69.5(7) . . . . ?
U1 C4 C5 C6 111.1(11) . . . . ?
U1 C5 C6 C7 105.6(9) . . . . ?
U1 C5 C6 C8 -131.7(8) . . . . ?
U1 C5 C6 C9 -13.2(10) . . . . ?
U1 C19 C18 C22 69.8(7) . . . . ?
U1 C19 C20 C21 -64.1(7) . . . . ?
U1 C19 C20 C27 135.7(12) . . . . ?
U1 C19 C31 C32 -37.6(11) . . . . ?
U1 C19 C31 C33 -161.6(7) . . . . ?
U1 C19 C31 C34 82.9(10) . . . . ?
U1 C20 C21 C22 -69.7(7) . . . . ?
U1 C20 C27 C28 -168.3(7) . . . . ?
U1 C20 C27 C29 -51.8(12) . . . . ?
U1 C20 C27 C30 69.9(12) . . . . ?
U1 C22 C18 C19 -72.1(7) . . . . ?
U1 C22 C21 C20 72.9(7) . . . . ?
U1 C22 C23 C24 -12.3(10) . . . . ?
U1 C22 C23 C25 108.6(8) . . . . ?
U1 C22 C23 C26 -131.3(7) . . . . ?
U2 C1 C2 C3 -79.1(7) . . . . ?
U2 C1 C2 C14 107.7(9) . . . . ?
U2 C1 C5 C4 76.9(8) . . . . ?
U2 C1 C5 C6 -103.7(10) . . . . ?
U2 C2 C3 C4 -67.0(8) . . . . ?
U2 C2 C3 C10 136.2(10) . . . . ?
U2 C2 C14 C15 -168.5(6) . . . . ?
U2 C2 C14 C16 73.5(9) . . . . ?
U2 C2 C14 C17 -44.6(9) . . . . ?
U2 C5 C6 C7 117.1(8) . . . . ?
U2 C5 C6 C8 -120.2(8) . . . . ?
U2 C5 C6 C9 -1.7(10) . . . . ?
U2 C19 C18 C22 81.3(7) . . . . ?
U2 C19 C20 C21 -65.1(7) . . . . ?
U2 C19 C20 C27 134.7(11) . . . . ?
U2 C19 C31 C32 -46.0(10) . . . . ?
U2 C19 C31 C33 -170.0(7) . . . . ?
U2 C19 C31 C34 74.5(9) . . . . ?
U2 C22 C18 C19 -80.3(7) . . . . ?
U2 C22 C21 C20 69.1(7) . . . . ?
U2 C22 C23 C24 -1.1(10) . . . . ?
U2 C22 C23 C25 119.8(8) . . . . ?
U2 C22 C23 C26 -120.1(7) . . . . ?
U2 N2 N3 U2 179.999(4) 2_655 . . . ?
U2 N2 N3 U2 180.001(4) . . . 2_655 ?
C37 C35 C38 C39 179(2) . . . . ?
C38 C35 C37 C36 179.2(17) . . . . ?

_shelx_res_file                  
;
TITL um186150k_a.res in P2/n
    um186150k.res
    created by SHELXL-2018/3 at 15:39:28 on 12-May-2025
REM Old TITL um186150k_a.res in P2
REM SHELXT solution in P2/n: R1 0.280, Rweak 0.051, Alpha 0.048
REM <I/s> 0.611 for 385 systematic absences, Orientation as input
REM Formula found by SHELXT: C73 U2
CELL 0.71073 18.4067 10.3962 19.3564 90 109.753 90
ZERR 2 0.0009 0.0005 0.0009 0 0.003 0
LATT 1
SYMM 0.5-X,+Y,0.5-Z
SFAC C H N U
UNIT 146 256 4 4
SIMU 0.004 0.008 2 U1A U1B N1A N2B N1B
CONN 20 $U
DFIX 1.517 0.002 C37 C36 C37 C35 C35 C38 C39 C38
FLAT C37 C36 C35 C38 C39
DFIX 2.542 0.002 C37 C38
DFIX 2.536 0.002 C36 C35
DFIX 2.536 0.002 C35 C39
EADP C36 C37 C35 C38 C39

L.S. 20
PLAN  5
SIZE 0.024 0.032 0.203
TEMP -123.15
CONF
MORE -1
BOND $H
list 4
fmap 2
acta
SHEL 20 0.84
OMIT -20 2 1
OMIT -17 2 13
OMIT -14 1 9
OMIT -14 2 2
OMIT -14 2 16
OMIT -13 2 17
OMIT -13 2 18
OMIT -11 1 14
OMIT -10 1 15
OMIT -6 1 21
OMIT -6 4 17
OMIT -6 5 18
OMIT -5 0 9
OMIT -5 2 22
OMIT -1 6 15
OMIT 5 4 4
OMIT 7 1 15
REM <olex2.extras>
REM <HklSrc "%.\\UM186%20150K.hkl">
REM </olex2.extras>

WGHT    0.099400    2.840700
FVAR       0.20454   0.73952
PART 1
U1A   4    0.691961    0.621350    0.359176    21.00000    0.03027    0.01877 =
         0.02991   -0.00066    0.00549    0.00135
PART 0
C1    1    0.550913    0.648097    0.250588    11.00000    0.02245    0.02852 =
         0.03134   -0.00836    0.00157   -0.00475
AFIX  43
H1    2    0.551797    0.626311    0.203215    11.00000   -1.20000
AFIX   0
C19   1    0.812815    0.470381    0.454671    11.00000    0.03443    0.01883 =
         0.03560    0.00373   -0.00170    0.00035
C22   1    0.808189    0.682427    0.487021    11.00000    0.03121    0.01953 =
         0.03795   -0.00445   -0.00304   -0.00535
C2    1    0.561765    0.775577    0.281830    11.00000    0.02922    0.01679 =
         0.04177   -0.00412    0.00022    0.00474
C15   1    0.494871    0.978638    0.221481    11.00000    0.03895    0.03707 =
         0.04486    0.00712    0.00928    0.00871
AFIX 137
H15A  2    0.447455    0.928043    0.201343    11.00000   -1.50000
H15B  2    0.495592    1.047003    0.186860    11.00000   -1.50000
H15C  2    0.496680    1.016957    0.268291    11.00000   -1.50000
AFIX   0
C20   1    0.758045    0.478714    0.492716    11.00000    0.02862    0.01992 =
         0.04784    0.00294    0.00996   -0.00376
C14   1    0.564624    0.891476    0.233831    11.00000    0.03708    0.02830 =
         0.04328   -0.00648    0.01165   -0.00093
C18   1    0.841556    0.597344    0.451966    11.00000    0.01446    0.03031 =
         0.03336    0.00391   -0.00399    0.00002
AFIX  43
H18   2    0.878253    0.619805    0.429341    11.00000   -1.20000
AFIX   0
C32   1    0.788880    0.275137    0.367637    11.00000    0.06043    0.02644 =
         0.04265   -0.00735    0.01528    0.01749
AFIX 137
H32A  2    0.747290    0.247920    0.385322    11.00000   -1.50000
H32B  2    0.814020    0.199132    0.355954    11.00000   -1.50000
H32C  2    0.767356    0.327927    0.323459    11.00000   -1.50000
AFIX   0
C21   1    0.754782    0.614223    0.509963    11.00000    0.03540    0.03817 =
         0.03937   -0.00176    0.00886   -0.00357
AFIX  43
H21   2    0.721647    0.650754    0.533143    11.00000   -1.20000
AFIX   0
C13   1    0.452547    0.879764    0.380227    11.00000    0.04103    0.03685 =
         0.04199   -0.00005    0.01031   -0.00360
AFIX 137
H13A  2    0.436055    0.912775    0.329859    11.00000   -1.50000
H13B  2    0.439240    0.942145    0.411991    11.00000   -1.50000
H13C  2    0.426375    0.798032    0.381176    11.00000   -1.50000
AFIX   0
C4    1    0.545171    0.629241    0.365080    11.00000    0.06683    0.02379 =
         0.03326    0.00506    0.00867   -0.00267
AFIX  43
H4    2    0.541336    0.593130    0.408801    11.00000   -1.20000
AFIX   0
C31   1    0.848129    0.353832    0.427207    11.00000    0.06131    0.02581 =
         0.03164   -0.00076    0.02262   -0.00040
C3    1    0.558476    0.762869    0.354843    11.00000    0.02665    0.03309 =
         0.03140   -0.00913    0.00313   -0.00249
C25   1    0.797775    0.881110    0.558153    11.00000    0.05230    0.02838 =
         0.04964   -0.00287    0.01588   -0.01365
AFIX 137
H25A  2    0.741311    0.876876    0.542104    11.00000   -1.50000
H25B  2    0.814468    0.970739    0.568285    11.00000   -1.50000
H25C  2    0.819798    0.829743    0.602830    11.00000   -1.50000
AFIX   0
C8    1    0.463237    0.396355    0.211661    11.00000    0.03504    0.03053 =
         0.05621   -0.00944    0.00318   -0.00043
AFIX 137
H8A   2    0.414404    0.438921    0.207394    11.00000   -1.50000
H8B   2    0.454243    0.304047    0.202401    11.00000   -1.50000
H8C   2    0.484105    0.433020    0.175628    11.00000   -1.50000
AFIX   0
C5    1    0.538717    0.560404    0.301703    11.00000    0.03777    0.02398 =
         0.04782   -0.00681    0.00604    0.00012
C17   1    0.639574    0.971393    0.265098    11.00000    0.03773    0.03544 =
         0.04458   -0.00090    0.00833   -0.00251
AFIX 137
H17A  2    0.645035    1.000804    0.314707    11.00000   -1.50000
H17B  2    0.637088    1.046011    0.233442    11.00000   -1.50000
H17C  2    0.684057    0.917966    0.266945    11.00000   -1.50000
AFIX   0
C23   1    0.825588    0.827785    0.497417    11.00000    0.03241    0.02442 =
         0.03888   -0.00071    0.00644    0.00172
C24   1    0.784257    0.894342    0.424605    11.00000    0.04497    0.02839 =
         0.03727   -0.00464    0.00420    0.00519
AFIX 137
H24A  2    0.798804    0.853220    0.385622    11.00000   -1.50000
H24B  2    0.799050    0.985300    0.428164    11.00000   -1.50000
H24C  2    0.728319    0.887336    0.413173    11.00000   -1.50000
AFIX   0
C26   1    0.911350    0.849819    0.518483    11.00000    0.03416    0.01673 =
         0.04750    0.00282    0.00453   -0.00638
AFIX 137
H26A  2    0.937784    0.811747    0.566797    11.00000   -1.50000
H26B  2    0.921789    0.942425    0.520371    11.00000   -1.50000
H26C  2    0.930192    0.809599    0.481967    11.00000   -1.50000
AFIX   0
C12   1    0.563542    0.799798    0.485286    11.00000    0.05045    0.03864 =
         0.03048   -0.00860    0.00716    0.00393
AFIX 137
H12A  2    0.558017    0.864729    0.519880    11.00000   -1.50000
H12B  2    0.617380    0.771150    0.500400    11.00000   -1.50000
H12C  2    0.530148    0.726190    0.484907    11.00000   -1.50000
AFIX   0
C9    1    0.597298    0.348004    0.295634    11.00000    0.04266    0.02204 =
         0.04968   -0.00139    0.00574    0.00029
AFIX 137
H9A   2    0.588313    0.255114    0.289653    11.00000   -1.50000
H9B   2    0.635459    0.365466    0.344077    11.00000   -1.50000
H9C   2    0.616652    0.379819    0.257455    11.00000   -1.50000
AFIX   0
C11   1    0.580607    0.991224    0.416433    11.00000    0.04237    0.03323 =
         0.05232   -0.01293    0.01359    0.00750
AFIX 137
H11A  2    0.566778    1.033187    0.368375    11.00000   -1.50000
H11B  2    0.636677    0.979299    0.436493    11.00000   -1.50000
H11C  2    0.563948    1.045103    0.449855    11.00000   -1.50000
AFIX   0
C6    1    0.520824    0.416730    0.288884    11.00000    0.03714    0.02128 =
         0.04791   -0.00177    0.00309   -0.00360
C34   1    0.908630    0.399805    0.395829    11.00000    0.05925    0.02722 =
         0.04288    0.00505    0.02094    0.00313
AFIX 137
H34A  2    0.886018    0.464776    0.357967    11.00000   -1.50000
H34B  2    0.926919    0.326866    0.374125    11.00000   -1.50000
H34C  2    0.952094    0.437514    0.435095    11.00000   -1.50000
AFIX   0
C10   1    0.540116    0.858392    0.407848    11.00000    0.03877    0.01874 =
         0.03311   -0.00331    0.00203    0.00040
C28   1    0.785541    0.362370    0.609679    11.00000    0.05053    0.05001 =
         0.05460    0.00239    0.01079    0.00348
AFIX 137
H28A  2    0.831809    0.323729    0.604106    11.00000   -1.50000
H28B  2    0.764803    0.304857    0.638575    11.00000   -1.50000
H28C  2    0.798952    0.445262    0.634898    11.00000   -1.50000
AFIX   0
C7    1    0.490134    0.360369    0.344642    11.00000    0.05713    0.02744 =
         0.03869   -0.00780    0.01338   -0.00426
AFIX 137
H7A   2    0.446326    0.411803    0.346778    11.00000   -1.50000
H7B   2    0.530823    0.360568    0.392892    11.00000   -1.50000
H7C   2    0.473156    0.271825    0.330769    11.00000   -1.50000
AFIX   0
C27   1    0.724508    0.383159    0.533593    11.00000    0.04928    0.02436 =
         0.04741    0.00209    0.01498   -0.00607
C30   1    0.700365    0.250627    0.497588    11.00000    0.05990    0.02859 =
         0.05330    0.00034    0.01750   -0.00872
AFIX 137
H30A  2    0.660394    0.261816    0.449422    11.00000   -1.50000
H30B  2    0.680033    0.197859    0.528854    11.00000   -1.50000
H30C  2    0.745308    0.207881    0.491578    11.00000   -1.50000
AFIX   0
C16   1    0.562416    0.846068    0.158525    11.00000    0.06618    0.04671 =
         0.03536   -0.01372    0.01214   -0.00790
AFIX 137
H16A  2    0.610287    0.800055    0.163094    11.00000   -1.50000
H16B  2    0.557241    0.920513    0.126151    11.00000   -1.50000
H16C  2    0.518298    0.788353    0.137766    11.00000   -1.50000
AFIX   0
C33   1    0.892227    0.266441    0.493870    11.00000    0.05130    0.02761 =
         0.05291    0.00223    0.01102    0.00614
AFIX 137
H33A  2    0.924292    0.320106    0.534325    11.00000   -1.50000
H33B  2    0.925124    0.205882    0.479173    11.00000   -1.50000
H33C  2    0.854924    0.218522    0.509923    11.00000   -1.50000
AFIX   0
C29   1    0.653002    0.436167    0.546659    11.00000    0.05617    0.04270 =
         0.06805   -0.00334    0.02345   -0.01266
AFIX 137
H29A  2    0.666870    0.513600    0.577186    11.00000   -1.50000
H29B  2    0.632387    0.371177    0.571728    11.00000   -1.50000
H29C  2    0.613791    0.457793    0.499461    11.00000   -1.50000
AFIX   0
PART 2
U1B   4    0.704595    0.624452    0.335617   -21.00000    0.03291    0.01860 =
         0.03657   -0.00180    0.00137    0.00225
PART 1
N1A   3    0.736388    0.619393    0.280466    21.00000    0.03083    0.02214 =
         0.03465    0.00023    0.00271    0.00020
PART 2
N1B   3    0.750000    0.555985    0.250000   -20.50000    0.03008    0.02195 =
         0.03525    0.00000    0.00276    0.00000
N2B   3    0.750000    0.687758    0.250000   -20.50000    0.03010    0.02169 =
         0.03493    0.00000    0.00339    0.00000

PART -1
C36   1    0.756929    0.618456    0.740790    10.50000    0.14216    0.17843 =
         0.13353   -0.00130    0.08418   -0.03037
AFIX 137
H36A  2    0.755662    0.638635    0.690940    10.50000   -1.50000
H36B  2    0.713391    0.562245    0.738354    10.50000   -1.50000
H36C  2    0.805466    0.574700    0.767523    10.50000   -1.50000
AFIX   0
C39   1    0.753876    1.106024    0.733126    10.50000    0.14216    0.17843 =
         0.13353   -0.00130    0.08418   -0.03037
AFIX 137
H39A  2    0.722711    1.094397    0.681321    10.50000   -1.50000
H39B  2    0.807859    1.120557    0.737508    10.50000   -1.50000
H39C  2    0.734685    1.180391    0.752900    10.50000   -1.50000
AFIX   0
C35   1    0.755131    0.862260    0.737404    10.50000    0.14216    0.17843 =
         0.13353   -0.00130    0.08418   -0.03037
AFIX  23
H35A  2    0.804788    0.862639    0.728051    10.50000   -1.20000
H35B  2    0.713132    0.859171    0.689261    10.50000   -1.20000
AFIX   0
C37   1    0.751148    0.741974    0.780345    10.50000    0.14216    0.17843 =
         0.13353   -0.00130    0.08418   -0.03037
AFIX  23
H37A  2    0.701817    0.741995    0.790308    10.50000   -1.20000
H37B  2    0.793641    0.744210    0.828180    10.50000   -1.20000
AFIX   0
C38   1    0.748261    0.986385    0.775935    10.50000    0.14216    0.17843 =
         0.13353   -0.00130    0.08418   -0.03037
AFIX  23
H38A  2    0.789650    0.988915    0.824477    10.50000   -1.20000
H38B  2    0.698126    0.987018    0.784367    10.50000   -1.20000
AFIX   0
HKLF 4


REM  um186150k_a.res in P2/n
REM wR2 = 0.1742, GooF = S = 1.015, Restrained GooF = 1.011 for all data
REM R1 = 0.0629 for 3821 Fo > 4sig(Fo) and 0.1211 for all 6098 data
REM 386 parameters refined using 45 restraints

END

WGHT      0.0995      2.7843

REM Highest difference peak  1.394,  deepest hole -1.620,  1-sigma level  0.175
Q1    1   0.6981  0.5205  0.3374  11.00000  0.05    1.39
Q2    1   0.7436  0.6208  0.3865  11.00000  0.05    1.37
Q3    1   0.6951  0.1359  0.3580  11.00000  0.05    1.34
Q4    1   0.6789  0.6194  0.2816  11.00000  0.05    1.26
Q5    1   0.6362  0.6196  0.3301  11.00000  0.05    1.20
;
_shelx_res_checksum              30099
_olex2_submission_special_instructions 'No special instructions were received'
_STOE_detector_distance          '60.0 mm'
_STOE_detector_pixelsize_x       '0.075 mm'
_STOE_detector_pixelsize_y       '0.075 mm'
_STOE_detector_size_x            '8.0 cm'
_STOE_detector_size_y            '7.7 cm'
_STOE_evaluation_integration_A   10.1
_STOE_evaluation_integration_B   0.1
_STOE_evaluation_integration_EMS 0.011
_STOE_evaluation_LANA_BIS_l_even_max -
_STOE_evaluation_LANA_BIS_l_odd_max -
_STOE_evaluation_LANA_BOS_l_even_max 4
_STOE_evaluation_LANA_BOS_l_odd_max 1
_STOE_evaluation_LANA_completeness 91.9
_STOE_evaluation_LANA_DXS_max_order 3
_STOE_evaluation_LANA_DYS_max_order 3
_STOE_evaluation_LANA_FS_max_order 3
_STOE_evaluation_LANA_max_2theta_available 58.5
_STOE_evaluation_LANA_max_2theta_desired 58.5
_STOE_evaluation_LANA_mean_redundancy 7.0
_STOE_evaluation_LANA_number_refls_after_OR 21453
_STOE_evaluation_LANA_number_refls_outliers 535
_STOE_evaluation_LANA_number_refls_total 21988
_STOE_evaluation_LANA_number_refls_unique 3064
_STOE_evaluation_LANA_number_refls_written 21453
_STOE_evaluation_LANA_OR_c1      0.050
_STOE_evaluation_LANA_OR_c2      0
_STOE_evaluation_LANA_OR_c3      0
_STOE_evaluation_LANA_OR_c4      1.0
_STOE_evaluation_LANA_point_group 2/m
_STOE_evaluation_LANA_table      
;
#----------------------------------------------------------------------------
2Theta           6.7   12.9   19.1   25.3   31.5   37.7   43.9   50.1   56.3
#----------------------------------------------------------------------------
<Resolution>    4.99   3.08   2.15   1.60   1.30   1.10   0.95   0.84   0.77
N(total)         313   1008   1308   1982   3039   3810   4311   4620   1597
<Redundancy>    14.5   15.1    9.2    8.7    8.7    8.2    7.2    6.1    3.2
Complet. [%%]   100.0  100.0   99.3  100.0  100.0  100.0  100.0  100.0   64.7
<I/sigma>      200.5   83.1   55.5   27.5   19.6   11.1    6.1    3.7    2.2
R(int)         0.016  0.016  0.018  0.021  0.026  0.037  0.058  0.086  0.113
#----------------------------------------------------------------------------
;
_STOE_measurement_identifier     LB262
_STOE_measurement_max_exposure_per_frame '8.0 s'
_STOE_measurement_mean_exposure_per_frame '8.0 s'
_STOE_measurement_min_exposure_per_frame '8.0 s'
_STOE_measurement_total_exposure_time '2.4 h'
_STOE_measurement_total_frame_number 1067
_STOE_measurement_total_run_number 18
_STOE_measurement_tube_power     '50.0 W'
# ===END

####################################################################### 
# 
# This file contains crystal structure data downloaded from the 
# Cambridge Structural Database (CSD) hosted by the Cambridge 
# Crystallographic Data Centre (CCDC).
# 
# Full information about CCDC data access policies and citation 
# guidelines are available at http://www.ccdc.cam.ac.uk/access/V1 
# 
# Audit and citation data items may have been added by the CCDC. 
# Please retain this information to preserve the provenance of 
# this file and to allow appropriate attribution of the data. 
# 
#######################################################################

data_5
_database_code_depnum_ccdc_archive 'CCDC 2464097'
loop_
_audit_author_name
_audit_author_address
'Nicolas Casaretto'
;LCM, CNRS, Ecole polytechnique
France
;
_audit_update_record             
;
2025-06-13 deposited with the CCDC.	2025-10-14 downloaded from the CCDC.
;
#===============================================================================
# If more than one structure is reported, sections 5-10 should be filled in
# per structure. For each data set, replace the ? in the data_? line below
# by a unique identifier.
#===============================================================================

_audit_creation_date             2025-06-02
_audit_creation_method           
;
Olex2 1.5
(compiled 2025.04.05 svn.rf049d14d for OlexSys, GUI svn.r7224)
;
_shelx_SHELXL_version_number     2019/3

_chemical_name_common            ?
_chemical_name_systematic        ?
_chemical_formula_moiety         'C68 H117 I N2 U3, 3(C7 H8)'
_chemical_formula_sum            'C89 H141 I N2 U3'
_chemical_formula_weight         2080.02
_chemical_melting_point          ?
loop_
_atom_type_symbol
_atom_type_description
_atom_type_scat_dispersion_real
_atom_type_scat_dispersion_imag
_atom_type_scat_source
C C 0.0033 0.0016 'International Tables Vol C Tables 4.2.6.8 and 6.1.1.4'
H H 0.0000 0.0000 'International Tables Vol C Tables 4.2.6.8 and 6.1.1.4'
I I -0.4742 1.8119 'International Tables Vol C Tables 4.2.6.8 and 6.1.1.4'
N N 0.0061 0.0033 'International Tables Vol C Tables 4.2.6.8 and 6.1.1.4'
U U -9.6767 9.6646 'International Tables Vol C Tables 4.2.6.8 and 6.1.1.4'

_shelx_space_group_comment       
;
The symmetry employed for this shelxl refinement is uniquely defined
by the following loop, which should always be used as a source of
symmetry information in preference to the above space-group names.
They are only intended as comments.
;
_space_group_crystal_system      triclinic
_space_group_IT_number           2
_space_group_name_H-M_alt        'P -1'
_space_group_name_Hall           '-P 1'
loop_
_space_group_symop_operation_xyz
'x, y, z'
'-x, -y, -z'

_cell_length_a                   14.2226(4)
_cell_length_b                   14.7263(3)
_cell_length_c                   22.8579(6)
_cell_angle_alpha                78.484(2)
_cell_angle_beta                 83.187(2)
_cell_angle_gamma                65.206(2)
_cell_volume                     4255.4(2)
_cell_formula_units_Z            2
_cell_measurement_reflns_used    56235
_cell_measurement_temperature    150
_cell_measurement_theta_max      29.06
_cell_measurement_theta_min      2.18
_shelx_estimated_absorpt_T_max   0.484
_shelx_estimated_absorpt_T_min   0.395
_exptl_absorpt_coefficient_mu    6.100
_exptl_absorpt_correction_T_max  0.6563
_exptl_absorpt_correction_T_min  0.5674
_exptl_absorpt_correction_type   multi-scan
_exptl_absorpt_process_details   
;
STOE LANA, absorption correction by scaling of reflection intensities.
J. Koziskova, F. Hahn, J. Richter, J. Kozisek, "Comparison of different
absorption corrections on the model structure of tetrakis(\m~2~-acetato)-
diaqua-di-copper(II)", Acta Chimica Slovaca, vol. 9, no. 2, 2016, pp. 136 - 140.
;
_exptl_absorpt_special_details   ?
_exptl_crystal_colour            'dark brown'
_exptl_crystal_colour_modifier   dark
_exptl_crystal_colour_primary    brown
_exptl_crystal_density_diffrn    1.623
_exptl_crystal_density_meas      ?
_exptl_crystal_density_method    'not measured'
_exptl_crystal_description       block
_exptl_crystal_F_000             2036
_exptl_crystal_size_max          0.187
_exptl_crystal_size_mid          0.163
_exptl_crystal_size_min          0.139
_exptl_transmission_factor_max   ?
_exptl_transmission_factor_min   ?
_diffrn_reflns_av_R_equivalents  0.0425
_diffrn_reflns_av_unetI/netI     0.0593
_diffrn_reflns_Laue_measured_fraction_full 0.998
_diffrn_reflns_Laue_measured_fraction_max 0.991
_diffrn_reflns_limit_h_max       17
_diffrn_reflns_limit_h_min       -18
_diffrn_reflns_limit_k_max       18
_diffrn_reflns_limit_k_min       -19
_diffrn_reflns_limit_l_max       29
_diffrn_reflns_limit_l_min       -29
_diffrn_reflns_number            69853
_diffrn_reflns_point_group_measured_fraction_full 0.998
_diffrn_reflns_point_group_measured_fraction_max 0.991
_diffrn_reflns_theta_full        25.242
_diffrn_reflns_theta_max         27.484
_diffrn_reflns_theta_min         2.183
_diffrn_ambient_temperature      150.15
_diffrn_detector_area_resol_mean 13.33
_diffrn_measured_fraction_theta_full 0.998
_diffrn_measured_fraction_theta_max 0.991
_diffrn_measurement_details      
;
 1036 frames, detector distance = 60 mm
;
_diffrn_measurement_device       'Eulerian 4-circle diffractometer'
_diffrn_measurement_device_type  'STOE STADIVARI'
_diffrn_measurement_method       'rotation method, \w scans'
_diffrn_radiation_type           MoK\a
_diffrn_radiation_wavelength     0.71073
_diffrn_source                   ?
_reflns_Friedel_coverage         0.000
_reflns_Friedel_fraction_full    .
_reflns_Friedel_fraction_max     .
_reflns_number_gt                14355
_reflns_number_total             19358
_reflns_special_details          
;
 Reflections were merged by SHELXL according to the crystal
 class for the calculation of statistics and refinement.
 
 _reflns_Friedel_fraction is defined as the number of unique
 Friedel pairs measured divided by the number that would be
 possible theoretically, ignoring centric projections and
 systematic absences.
;
_reflns_threshold_expression     'I > 2\s(I)'
_computing_cell_refinement       
;
X-Area Recipe 2.0.2 (STOE, 2024)
;
_computing_data_collection       
;
X-Area Pilatus3_SV 1.31.194.0 (STOE, 2023)
;
_computing_data_reduction        
;
X-Area Integrate 2.5.18.0 (STOE, 2024)
X-Area X-Red 2.3.1.0 (STOE, 2023)
;
_computing_molecular_graphics    'Olex2 1.5 (Dolomanov et al., 2009)'
_computing_publication_material  'Olex2 1.5 (Dolomanov et al., 2009)'
_computing_structure_refinement  'SHELXL 2019/3 (Sheldrick, 2015)'
_computing_structure_solution    'SHELXT 2018/2 (Sheldrick, 2018)'
_refine_diff_density_max         1.133
_refine_diff_density_min         -0.834
_refine_diff_density_rms         0.148
_refine_ls_extinction_coef       .
_refine_ls_extinction_method     none
_refine_ls_goodness_of_fit_ref   0.981
_refine_ls_hydrogen_treatment    constr
_refine_ls_matrix_type           full
_refine_ls_number_parameters     929
_refine_ls_number_reflns         19358
_refine_ls_number_restraints     382
_refine_ls_R_factor_all          0.0567
_refine_ls_R_factor_gt           0.0324
_refine_ls_restrained_S_all      0.973
_refine_ls_shift/su_max          0.001
_refine_ls_shift/su_mean         0.000
_refine_ls_structure_factor_coef Fsqd
_refine_ls_weighting_details     
'w=1/[\s^2^(Fo^2^)+(0.0366P)^2^] where P=(Fo^2^+2Fc^2^)/3'
_refine_ls_weighting_scheme      calc
_refine_ls_wR_factor_gt          0.0667
_refine_ls_wR_factor_ref         0.0716
_refine_special_details          ?
_olex2_refinement_description    
;
1. Fixed Uiso
 At 1.2 times of:
  All C(H) groups, All N(H) groups
 At 1.5 times of:
  All C(H,H,H) groups
2. Restrained distances
 C88-C87 \\sim C87-C86 \\sim C86-C85 \\sim C85-C84 \\sim C84-C81 \\sim C81-C88
 with sigma of 0.02
 C88-C84 \\sim C88-C86 \\sim C81-C85 \\sim C87-C81 \\sim C86-C84 \\sim C87-C85
 with sigma of 0.04
 C76-C77 \\sim C77-C78 \\sim C78-C89 \\sim C89-C80 \\sim C80-C83 \\sim C83-C76
 with sigma of 0.02
 C90-C81 \\sim C90-C87
 with sigma of 0.04
 C76-C80 \\sim C76-C78 \\sim C83-C89 \\sim C77-C83 \\sim C78-C80 \\sim C77-C89
 with sigma of 0.04
 C82-C83 \\sim C82-C77
 with sigma of 0.04
3. Restrained planarity
 C90, C81, C84, C85, C86, C87, C88
 with sigma of 0.1
 C82, C76, C77, C78, C80, C83, C89
 with sigma of 0.1
4. Uiso/Uaniso restraints and constraints
C90 \\sim C81 \\sim C84 \\sim C85 \\sim C86 \\sim C87 \\sim C88: within 2A with
sigma of 0.004 and sigma for terminal atoms of 0.008 within 2A
C82 \\sim C76 \\sim C77 \\sim C78 \\sim C80 \\sim C83 \\sim C89: within 2A with
sigma of 0.004 and sigma for terminal atoms of 0.008 within 2A
C82 \\sim C76 \\sim C77 \\sim C78 \\sim C80 \\sim C83 \\sim C89 \\sim C90 \\sim
C81 \\sim C84 \\sim C85 \\sim C86 \\sim C87 \\sim C88: within 2A with sigma of
0.004 and sigma for terminal atoms of 0.008 within 2A
5. Rigid body (RIGU) restrains
 C90, C81, C84, C85, C86, C87, C88
 with sigma for 1-2 distances of 0.004 and sigma for 1-3 distances of 0.004
 C82, C76, C77, C78, C80, C83, C89
 with sigma for 1-2 distances of 0.004 and sigma for 1-3 distances of 0.004
6. Others
 Sof(C90)=Sof(H90A)=Sof(H90B)=Sof(H90C)=Sof(C81)=Sof(H81)=Sof(C84)=Sof(H84)=
 Sof(C85)=Sof(H85)=Sof(C86)=Sof(H86)=Sof(C87)=Sof(H87)=Sof(C88)=1-FVAR(1)
 Sof(C82)=Sof(H82A)=Sof(H82B)=Sof(H82C)=Sof(C76)=Sof(C77)=Sof(H77)=Sof(C78)=
 Sof(H78)=Sof(C80)=Sof(H80)=Sof(C83)=Sof(H83)=Sof(C89)=Sof(H89)=FVAR(1)
7.a Free rotating group:
 C82(C76,C77,C78,C80,C83,C89), C90(C81,C84,C85,C86,C87,C88)
7.b Aromatic/amide H refined with riding coordinates:
 N1(H1), C2(H2), C5(H5), C19(H19), C22(H22), C36(H36), C39(H39), C53(H53),
 C56(H56), C02B(H02B), C02C(H02C), C02D(H02D), C02H(H02H), C028(H028), C70(H70),
  C71(H71), C72(H72), C73(H73), C74(H74), C77(H77), C78(H78), C80(H80),
 C83(H83), C89(H89), C81(H81), C84(H84), C85(H85), C86(H86), C87(H87)
7.c Idealised Me refined with riding coordinates:
 C43(H43A,H43B,H43C)
7.d Idealised Me refined as rotating group:
 C7(H7A,H7B,H7C), C8(H8A,H8B,H8C), C9(H9A,H9B,H9C), C11(H11A,H11B,H11C),
 C12(H12A,H12B,H12C), C13(H13A,H13B,H13C), C15(H15A,H15B,H15C), C16(H16A,H16B,
 H16C), C17(H17A,H17B,H17C), C24(H24A,H24B,H24C), C25(H25A,H25B,H25C), C26(H26A,
 H26B,H26C), C28(H28A,H28B,H28C), C29(H29A,H29B,H29C), C30(H30A,H30B,H30C),
 C32(H32A,H32B,H32C), C33(H33A,H33B,H33C), C34(H34A,H34B,H34C), C41(H41A,H41B,
 H41C), C42(H42A,H42B,H42C), C45(H45A,H45B,H45C), C46(H46A,H46B,H46C), C47(H47A,
 H47B,H47C), C49(H49A,H49B,H49C), C50(H50A,H50B,H50C), C51(H51A,H51B,H51C),
 C58(H58A,H58B,H58C), C59(H59A,H59B,H59C), C60(H60A,H60B,H60C), C62(H62A,H62B,
 H62C), C63(H63A,H63B,H63C), C64(H64A,H64B,H64C), C66(H66A,H66B,H66C), C67(H67A,
 H67B,H67C), C68(H68A,H68B,H68C), C02J(H02A,H02E,H02F), C75(H75A,H75B,H75C),
 C82(H82A,H82B,H82C), C90(H90A,H90B,H90C)
;
_atom_sites_solution_hydrogens   geom
_atom_sites_solution_primary     dual
_atom_sites_solution_secondary   ?
loop_
_atom_site_label
_atom_site_type_symbol
_atom_site_fract_x
_atom_site_fract_y
_atom_site_fract_z
_atom_site_U_iso_or_equiv
_atom_site_adp_type
_atom_site_occupancy
_atom_site_site_symmetry_order
_atom_site_calc_flag
_atom_site_refinement_flags_posn
_atom_site_refinement_flags_adp
_atom_site_refinement_flags_occupancy
_atom_site_disorder_assembly
_atom_site_disorder_group
U1 U 0.39694(2) 0.16504(2) 0.24594(2) 0.01699(5) Uani 1 1 d . . . . .
U2 U 0.19479(2) 0.20086(2) 0.33365(2) 0.01767(5) Uani 1 1 d . . . . .
U3 U 0.24226(2) 0.45471(2) 0.25677(2) 0.01548(5) Uani 1 1 d . . . . .
I1 I 0.48683(2) 0.32712(2) 0.24474(2) 0.02222(8) Uani 1 1 d . . . . .
N1 N 0.3606(3) 0.1189(3) 0.33912(17) 0.0204(9) Uani 1 1 d . . . . .
H1 H 0.400109 0.080052 0.368967 0.025 Uiso 1 1 calc R U . . .
N2 N 0.2537(3) 0.2907(3) 0.26731(16) 0.0169(8) Uani 1 1 d . . . . .
C1 C 0.5939(4) -0.0001(3) 0.2567(2) 0.0216(11) Uani 1 1 d . . . . .
C2 C 0.5962(4) 0.0617(3) 0.2012(2) 0.0185(10) Uani 1 1 d . . . . .
H2 H 0.636661 0.100607 0.192341 0.022 Uiso 1 1 calc R U . . .
C3 C 0.5302(3) 0.0585(3) 0.1604(2) 0.0178(10) Uani 1 1 d . . . . .
C4 C 0.4813(3) -0.0068(3) 0.1927(2) 0.0179(10) Uani 1 1 d . . . . .
C5 C 0.5229(3) -0.0404(3) 0.2507(2) 0.0190(10) Uani 1 1 d . . . . .
H5 H 0.504607 -0.084566 0.281496 0.023 Uiso 1 1 calc R U . . .
C6 C 0.6649(4) -0.0277(4) 0.3078(2) 0.0255(11) Uani 1 1 d . . . . .
C7 C 0.7762(4) -0.0868(4) 0.2849(3) 0.0403(15) Uani 1 1 d . . . . .
H7A H 0.795047 -0.043692 0.251410 0.060 Uiso 1 1 calc R U . . .
H7B H 0.780426 -0.147636 0.271536 0.060 Uiso 1 1 calc R U . . .
H7C H 0.824048 -0.106582 0.317216 0.060 Uiso 1 1 calc R U . . .
C8 C 0.6391(5) -0.0954(4) 0.3605(3) 0.0425(15) Uani 1 1 d . . . . .
H8A H 0.689844 -0.116236 0.391380 0.064 Uiso 1 1 calc R U . . .
H8B H 0.641315 -0.155654 0.347337 0.064 Uiso 1 1 calc R U . . .
H8C H 0.569556 -0.058043 0.376972 0.064 Uiso 1 1 calc R U . . .
C9 C 0.6602(4) 0.0669(4) 0.3287(2) 0.0313(13) Uani 1 1 d . . . . .
H9A H 0.712017 0.046505 0.358803 0.047 Uiso 1 1 calc R U . . .
H9B H 0.590958 0.102564 0.346101 0.047 Uiso 1 1 calc R U . . .
H9C H 0.674511 0.111898 0.294520 0.047 Uiso 1 1 calc R U . . .
C10 C 0.5159(4) 0.1230(4) 0.0979(2) 0.0218(11) Uani 1 1 d . . . . .
C11 C 0.5943(4) 0.1714(4) 0.0841(2) 0.0317(13) Uani 1 1 d . . . . .
H11A H 0.581961 0.218053 0.112091 0.048 Uiso 1 1 calc R U . . .
H11B H 0.586434 0.208792 0.043144 0.048 Uiso 1 1 calc R U . . .
H11C H 0.664748 0.118191 0.088263 0.048 Uiso 1 1 calc R U . . .
C12 C 0.4083(4) 0.2115(4) 0.0949(2) 0.0313(13) Uani 1 1 d . . . . .
H12A H 0.354651 0.184784 0.101816 0.047 Uiso 1 1 calc R U . . .
H12B H 0.400794 0.254000 0.055353 0.047 Uiso 1 1 calc R U . . .
H12C H 0.400746 0.252324 0.125577 0.047 Uiso 1 1 calc R U . . .
C13 C 0.5311(4) 0.0621(4) 0.0479(2) 0.0302(13) Uani 1 1 d . . . . .
H13A H 0.597620 0.002935 0.051985 0.045 Uiso 1 1 calc R U . . .
H13B H 0.530614 0.104996 0.009074 0.045 Uiso 1 1 calc R U . . .
H13C H 0.474766 0.039501 0.050626 0.045 Uiso 1 1 calc R U . . .
C14 C 0.4155(4) -0.0553(4) 0.1724(2) 0.0249(12) Uani 1 1 d . . . . .
C15 C 0.3223(4) 0.0182(4) 0.1354(2) 0.0305(13) Uani 1 1 d . . . . .
H15A H 0.276963 0.071543 0.158092 0.046 Uiso 1 1 calc R U . . .
H15B H 0.283797 -0.018779 0.126444 0.046 Uiso 1 1 calc R U . . .
H15C H 0.346531 0.048882 0.097995 0.046 Uiso 1 1 calc R U . . .
C16 C 0.3716(4) -0.1055(4) 0.2287(2) 0.0288(12) Uani 1 1 d . . . . .
H16A H 0.429004 -0.159805 0.251280 0.043 Uiso 1 1 calc R U . . .
H16B H 0.327320 -0.133935 0.216436 0.043 Uiso 1 1 calc R U . . .
H16C H 0.330767 -0.054465 0.253850 0.043 Uiso 1 1 calc R U . . .
C17 C 0.4863(4) -0.1400(4) 0.1380(2) 0.0326(13) Uani 1 1 d . . . . .
H17A H 0.510735 -0.110477 0.100248 0.049 Uiso 1 1 calc R U . . .
H17B H 0.447684 -0.177357 0.129753 0.049 Uiso 1 1 calc R U . . .
H17C H 0.545868 -0.186376 0.162013 0.049 Uiso 1 1 calc R U . . .
C18 C 0.0711(4) 0.0968(4) 0.3454(2) 0.0226(11) Uani 1 1 d . . . . .
C19 C 0.0321(4) 0.1549(4) 0.3913(2) 0.0222(11) Uani 1 1 d . . . . .
H19 H -0.032736 0.211688 0.391151 0.027 Uiso 1 1 calc R U . . .
C20 C 0.1027(4) 0.1170(4) 0.4378(2) 0.0227(11) Uani 1 1 d . . . . .
C21 C 0.1896(4) 0.0336(4) 0.4195(2) 0.0220(11) Uani 1 1 d . . . . .
C22 C 0.1682(4) 0.0228(3) 0.3628(2) 0.0220(11) Uani 1 1 d . . . . .
H22 H 0.213263 -0.027312 0.340086 0.026 Uiso 1 1 calc R U . . .
C23 C 0.0148(4) 0.1117(4) 0.2890(2) 0.0261(12) Uani 1 1 d . . . . .
C24 C 0.0782(4) 0.0344(4) 0.2488(3) 0.0380(14) Uani 1 1 d . . . . .
H24A H 0.143756 0.041044 0.236491 0.057 Uiso 1 1 calc R U . . .
H24B H 0.039248 0.046595 0.213416 0.057 Uiso 1 1 calc R U . . .
H24C H 0.092597 -0.034121 0.270702 0.057 Uiso 1 1 calc R U . . .
C25 C -0.0102(4) 0.2179(4) 0.2532(2) 0.0269(12) Uani 1 1 d . . . . .
H25A H -0.052103 0.268693 0.278293 0.040 Uiso 1 1 calc R U . . .
H25B H -0.048969 0.227237 0.218169 0.040 Uiso 1 1 calc R U . . .
H25C H 0.054441 0.225906 0.240082 0.040 Uiso 1 1 calc R U . . .
C26 C -0.0884(4) 0.0994(4) 0.3080(2) 0.0367(14) Uani 1 1 d . . . . .
H26A H -0.073301 0.030961 0.330315 0.055 Uiso 1 1 calc R U . . .
H26B H -0.126150 0.109914 0.272340 0.055 Uiso 1 1 calc R U . . .
H26C H -0.130965 0.149543 0.333383 0.055 Uiso 1 1 calc R U . . .
C27 C 0.0736(4) 0.1631(4) 0.4968(2) 0.0248(12) Uani 1 1 d . . . . .
C28 C -0.0377(4) 0.2457(4) 0.4950(2) 0.0325(13) Uani 1 1 d . . . . .
H28A H -0.042536 0.300527 0.461534 0.049 Uiso 1 1 calc R U . . .
H28B H -0.055515 0.272845 0.532521 0.049 Uiso 1 1 calc R U . . .
H28C H -0.085916 0.216355 0.489759 0.049 Uiso 1 1 calc R U . . .
C29 C 0.1435(4) 0.2144(4) 0.5058(2) 0.0292(12) Uani 1 1 d . . . . .
H29A H 0.216291 0.167816 0.501177 0.044 Uiso 1 1 calc R U . . .
H29B H 0.130189 0.232191 0.545930 0.044 Uiso 1 1 calc R U . . .
H29C H 0.128849 0.276075 0.475947 0.044 Uiso 1 1 calc R U . . .
C30 C 0.0755(4) 0.0826(4) 0.5516(2) 0.0337(13) Uani 1 1 d . . . . .
H30A H 0.029333 0.051275 0.545801 0.051 Uiso 1 1 calc R U . . .
H30B H 0.051979 0.114802 0.587353 0.051 Uiso 1 1 calc R U . . .
H30C H 0.146260 0.030469 0.556647 0.051 Uiso 1 1 calc R U . . .
C31 C 0.2833(4) -0.0528(4) 0.4526(2) 0.0244(11) Uani 1 1 d . . . . .
C32 C 0.3657(4) -0.1137(4) 0.4083(2) 0.0287(12) Uani 1 1 d . . . . .
H32A H 0.335892 -0.147314 0.387754 0.043 Uiso 1 1 calc R U . . .
H32B H 0.425787 -0.164891 0.430233 0.043 Uiso 1 1 calc R U . . .
H32C H 0.387669 -0.067466 0.378772 0.043 Uiso 1 1 calc R U . . .
C33 C 0.2462(4) -0.1302(4) 0.4933(2) 0.0355(14) Uani 1 1 d . . . . .
H33A H 0.199843 -0.098191 0.525460 0.053 Uiso 1 1 calc R U . . .
H33B H 0.306282 -0.189121 0.510525 0.053 Uiso 1 1 calc R U . . .
H33C H 0.208960 -0.152174 0.469563 0.053 Uiso 1 1 calc R U . . .
C34 C 0.3404(4) -0.0176(4) 0.4906(2) 0.0304(13) Uani 1 1 d . . . . .
H34A H 0.356588 0.037299 0.466451 0.046 Uiso 1 1 calc R U . . .
H34B H 0.404750 -0.074666 0.504335 0.046 Uiso 1 1 calc R U . . .
H34C H 0.295957 0.006885 0.525285 0.046 Uiso 1 1 calc R U . . .
C35 C 0.1387(4) 0.4951(3) 0.1510(2) 0.0180(10) Uani 1 1 d . . . . .
C36 C 0.2426(4) 0.4767(4) 0.1310(2) 0.0208(11) Uani 1 1 d . . . . .
H36 H 0.290949 0.416520 0.117382 0.025 Uiso 1 1 calc R U . . .
C37 C 0.2636(4) 0.5629(3) 0.1344(2) 0.0183(10) Uani 1 1 d . . . . .
C38 C 0.1707(4) 0.6355(3) 0.1582(2) 0.0205(11) Uani 1 1 d . . . . .
C39 C 0.0979(4) 0.5899(3) 0.1695(2) 0.0174(10) Uani 1 1 d . . . . .
H39 H 0.030615 0.619877 0.187341 0.021 Uiso 1 1 calc R U . . .
C40 C 0.0741(4) 0.4438(4) 0.1340(2) 0.0249(11) Uani 1 1 d . . . . .
C41 C 0.0347(4) 0.4986(4) 0.0720(2) 0.0303(13) Uani 1 1 d . . . . .
H41A H 0.093503 0.487085 0.043078 0.045 Uiso 1 1 calc R U . . .
H41B H -0.002630 0.571482 0.072624 0.045 Uiso 1 1 calc R U . . .
H41C H -0.012214 0.472441 0.060451 0.045 Uiso 1 1 calc R U . . .
C42 C -0.0192(4) 0.4561(4) 0.1766(2) 0.0281(12) Uani 1 1 d . . . . .
H42A H -0.063732 0.430529 0.161707 0.042 Uiso 1 1 calc R U . . .
H42B H -0.058418 0.527978 0.179475 0.042 Uiso 1 1 calc R U . . .
H42C H 0.004216 0.417568 0.216254 0.042 Uiso 1 1 calc R U . . .
C43 C 0.1379(4) 0.3322(4) 0.1308(2) 0.0285(12) Uani 1 1 d . . . . .
H43A H 0.211392 0.319598 0.124650 0.043 Uiso 1 1 calc R U . . .
H43B H 0.115620 0.314249 0.097384 0.043 Uiso 1 1 calc R U . . .
H43C H 0.127685 0.290816 0.168188 0.043 Uiso 1 1 calc R U . . .
C44 C 0.3645(4) 0.5704(4) 0.1037(2) 0.0225(11) Uani 1 1 d . . . . .
C45 C 0.4366(4) 0.4701(4) 0.0818(2) 0.0276(12) Uani 1 1 d . . . . .
H45A H 0.501679 0.474357 0.065273 0.041 Uiso 1 1 calc R U . . .
H45B H 0.402673 0.458512 0.050903 0.041 Uiso 1 1 calc R U . . .
H45C H 0.451160 0.413837 0.115489 0.041 Uiso 1 1 calc R U . . .
C46 C 0.4283(4) 0.5911(4) 0.1449(2) 0.0285(12) Uani 1 1 d . . . . .
H46A H 0.488816 0.597648 0.122318 0.043 Uiso 1 1 calc R U . . .
H46B H 0.451399 0.534669 0.178336 0.043 Uiso 1 1 calc R U . . .
H46C H 0.385512 0.654077 0.160215 0.043 Uiso 1 1 calc R U . . .
C47 C 0.3382(4) 0.6518(4) 0.0473(2) 0.0309(13) Uani 1 1 d . . . . .
H47A H 0.306894 0.719313 0.058783 0.046 Uiso 1 1 calc R U . . .
H47B H 0.289245 0.643755 0.024146 0.046 Uiso 1 1 calc R U . . .
H47C H 0.401731 0.644341 0.022902 0.046 Uiso 1 1 calc R U . . .
C48 C 0.1273(4) 0.7512(3) 0.1546(2) 0.0217(11) Uani 1 1 d . . . . .
C49 C 0.2049(4) 0.7948(4) 0.1632(2) 0.0293(12) Uani 1 1 d . . . . .
H49A H 0.238239 0.761708 0.201411 0.044 Uiso 1 1 calc R U . . .
H49B H 0.168239 0.867917 0.163011 0.044 Uiso 1 1 calc R U . . .
H49C H 0.257762 0.782435 0.130546 0.044 Uiso 1 1 calc R U . . .
C50 C 0.0377(4) 0.7878(4) 0.2009(2) 0.0266(12) Uani 1 1 d . . . . .
H50A H -0.021372 0.777031 0.190614 0.040 Uiso 1 1 calc R U . . .
H50B H 0.017060 0.860189 0.200919 0.040 Uiso 1 1 calc R U . . .
H50C H 0.060422 0.749499 0.240656 0.040 Uiso 1 1 calc R U . . .
C51 C 0.0803(4) 0.7994(4) 0.0929(2) 0.0320(13) Uani 1 1 d . . . . .
H51A H 0.135409 0.782042 0.061654 0.048 Uiso 1 1 calc R U . . .
H51B H 0.046352 0.873241 0.090206 0.048 Uiso 1 1 calc R U . . .
H51C H 0.029241 0.773514 0.087410 0.048 Uiso 1 1 calc R U . . .
C52 C 0.1072(4) 0.5026(3) 0.3563(2) 0.0190(10) Uani 1 1 d . . . . .
C53 C 0.1404(4) 0.5831(3) 0.3428(2) 0.0198(10) Uani 1 1 d . . . . .
H53 H 0.098924 0.650515 0.325037 0.024 Uiso 1 1 calc R U . . .
C54 C 0.2436(4) 0.5492(4) 0.3595(2) 0.0213(11) Uani 1 1 d . . . . .
C55 C 0.2791(4) 0.4429(3) 0.3846(2) 0.0191(10) Uani 1 1 d . . . . .
C56 C 0.1936(4) 0.4179(4) 0.3807(2) 0.0206(11) Uani 1 1 d . . . . .
H56 H 0.194933 0.351844 0.393180 0.025 Uiso 1 1 calc R U . . .
C57 C -0.0034(4) 0.5127(3) 0.3589(2) 0.0202(11) Uani 1 1 d . . . . .
C58 C -0.0485(4) 0.5272(4) 0.4226(2) 0.0312(13) Uani 1 1 d . . . . .
H58A H -0.119470 0.531367 0.425893 0.047 Uiso 1 1 calc R U . . .
H58B H -0.048969 0.589895 0.431338 0.047 Uiso 1 1 calc R U . . .
H58C H -0.005707 0.469450 0.451313 0.047 Uiso 1 1 calc R U . . .
C59 C -0.0068(4) 0.4147(3) 0.3471(2) 0.0236(11) Uani 1 1 d . . . . .
H59A H 0.028362 0.358522 0.378871 0.035 Uiso 1 1 calc R U . . .
H59B H 0.028310 0.399116 0.308494 0.035 Uiso 1 1 calc R U . . .
H59C H -0.079045 0.424035 0.346435 0.035 Uiso 1 1 calc R U . . .
C60 C -0.0710(4) 0.6022(4) 0.3145(2) 0.0288(12) Uani 1 1 d . . . . .
H60A H -0.141727 0.605741 0.318121 0.043 Uiso 1 1 calc R U . . .
H60B H -0.042694 0.593155 0.273824 0.043 Uiso 1 1 calc R U . . .
H60C H -0.071869 0.665156 0.323084 0.043 Uiso 1 1 calc R U . . .
C61 C 0.2946(4) 0.6244(4) 0.3555(2) 0.0252(11) Uani 1 1 d . . . . .
C62 C 0.2181(4) 0.7324(4) 0.3342(2) 0.0305(13) Uani 1 1 d . . . . .
H62A H 0.252577 0.778697 0.330606 0.046 Uiso 1 1 calc R U . . .
H62B H 0.159273 0.751629 0.363010 0.046 Uiso 1 1 calc R U . . .
H62C H 0.193275 0.736403 0.295136 0.046 Uiso 1 1 calc R U . . .
C63 C 0.3869(4) 0.6014(4) 0.3107(3) 0.0398(15) Uani 1 1 d . . . . .
H63A H 0.363433 0.606851 0.271027 0.060 Uiso 1 1 calc R U . . .
H63B H 0.438672 0.532541 0.323134 0.060 Uiso 1 1 calc R U . . .
H63C H 0.417772 0.650177 0.309190 0.060 Uiso 1 1 calc R U . . .
C64 C 0.3263(5) 0.6279(4) 0.4169(3) 0.0391(15) Uani 1 1 d . . . . .
H64A H 0.349429 0.682893 0.413082 0.059 Uiso 1 1 calc R U . . .
H64B H 0.382900 0.563121 0.431392 0.059 Uiso 1 1 calc R U . . .
H64C H 0.266735 0.639858 0.445326 0.059 Uiso 1 1 calc R U . . .
C65 C 0.3696(4) 0.3690(4) 0.4249(2) 0.0250(12) Uani 1 1 d . . . . .
C66 C 0.4750(4) 0.3739(4) 0.4083(3) 0.0338(13) Uani 1 1 d . . . . .
H66A H 0.469314 0.442037 0.409978 0.051 Uiso 1 1 calc R U . . .
H66B H 0.496927 0.358971 0.367746 0.051 Uiso 1 1 calc R U . . .
H66C H 0.526202 0.323966 0.436506 0.051 Uiso 1 1 calc R U . . .
C67 C 0.3893(4) 0.2583(4) 0.4252(3) 0.0347(13) Uani 1 1 d . . . . .
H67A H 0.326889 0.247383 0.440457 0.052 Uiso 1 1 calc R U . . .
H67B H 0.447095 0.213417 0.450839 0.052 Uiso 1 1 calc R U . . .
H67C H 0.406592 0.243406 0.384379 0.052 Uiso 1 1 calc R U . . .
C68 C 0.3363(4) 0.3889(4) 0.4897(2) 0.0340(13) Uani 1 1 d . . . . .
H68A H 0.320018 0.459931 0.491371 0.051 Uiso 1 1 calc R U . . .
H68B H 0.393003 0.344603 0.516247 0.051 Uiso 1 1 calc R U . . .
H68C H 0.274925 0.374683 0.502494 0.051 Uiso 1 1 calc R U . . .
C02A C 0.1803(4) 0.0942(5) -0.0342(3) 0.0420(15) Uani 1 1 d . . . . .
C02B C 0.1827(5) 0.1661(5) -0.0045(3) 0.0494(17) Uani 1 1 d . . . . .
H02B H 0.167265 0.161156 0.037353 0.059 Uiso 1 1 calc R U . . .
C02C C 0.2270(5) 0.1833(5) -0.1259(3) 0.0512(17) Uani 1 1 d . . . . .
H02C H 0.242696 0.188772 -0.167659 0.061 Uiso 1 1 calc R U . . .
C02D C 0.2070(5) 0.2449(5) -0.0344(3) 0.0554(18) Uani 1 1 d . . . . .
H02D H 0.208530 0.293411 -0.013084 0.066 Uiso 1 1 calc R U . . .
C02H C 0.2291(5) 0.2535(5) -0.0950(3) 0.0552(18) Uani 1 1 d . . . . .
H02H H 0.245806 0.307988 -0.115451 0.066 Uiso 1 1 calc R U . . .
C02J C 0.1564(5) 0.0074(5) -0.0018(3) 0.063(2) Uani 1 1 d . . . . .
H02A H 0.210928 -0.056352 -0.011235 0.095 Uiso 1 1 calc R U . . .
H02E H 0.089608 0.014647 -0.014080 0.095 Uiso 1 1 calc R U . . .
H02F H 0.153043 0.006931 0.041368 0.095 Uiso 1 1 calc R U . . .
C028 C 0.2018(5) 0.1045(5) -0.0956(3) 0.0447(16) Uani 1 1 d . . . . .
H028 H 0.199088 0.056788 -0.117183 0.054 Uiso 1 1 calc R U . . .
C69 C -0.2138(5) 0.3781(5) 0.0879(3) 0.0462(16) Uani 1 1 d . . . . .
C70 C -0.2660(5) 0.3392(5) 0.1337(3) 0.0475(17) Uani 1 1 d . . . . .
H70 H -0.326917 0.383204 0.152335 0.057 Uiso 1 1 calc R U . . .
C71 C -0.2284(6) 0.2353(6) 0.1521(3) 0.060(2) Uani 1 1 d . . . . .
H71 H -0.263669 0.208685 0.184101 0.072 Uiso 1 1 calc R U . . .
C72 C -0.1421(6) 0.1699(6) 0.1258(3) 0.059(2) Uani 1 1 d . . . . .
H72 H -0.118201 0.098737 0.138736 0.071 Uiso 1 1 calc R U . . .
C73 C -0.0901(6) 0.2092(6) 0.0799(3) 0.062(2) Uani 1 1 d . . . . .
H73 H -0.030275 0.165088 0.060594 0.074 Uiso 1 1 calc R U . . .
C74 C -0.1260(5) 0.3130(5) 0.0623(3) 0.0488(17) Uani 1 1 d . . . . .
H74 H -0.088799 0.339814 0.031698 0.059 Uiso 1 1 calc R U . . .
C75 C -0.2538(5) 0.4907(5) 0.0676(3) 0.062(2) Uani 1 1 d . . . . .
H75A H -0.318645 0.524423 0.089834 0.093 Uiso 1 1 calc R U . . .
H75B H -0.266386 0.506456 0.024817 0.093 Uiso 1 1 calc R U . . .
H75C H -0.202342 0.514841 0.075027 0.093 Uiso 1 1 calc R U . . .
C82 C -0.3435(7) 0.6545(4) 0.2657(3) 0.077(2) Uani 0.712(5) 1 d DG U P A 1
H82A H -0.372662 0.703996 0.293045 0.116 Uiso 0.712(5) 1 calc R U P A 1
H82B H -0.393732 0.669967 0.235390 0.116 Uiso 0.712(5) 1 calc R U P A 1
H82C H -0.279586 0.657703 0.246219 0.116 Uiso 0.712(5) 1 calc R U P A 1
C76 C -0.3200(4) 0.5495(4) 0.3004(2) 0.0646(14) Uani 0.712(5) 1 d DG U P A 1
C77 C -0.3166(5) 0.5304(4) 0.3624(2) 0.0643(15) Uani 0.712(5) 1 d DG U P A 1
H77 H -0.329814 0.584695 0.383115 0.077 Uiso 0.712(5) 1 calc R U P A 1
C78 C -0.2945(5) 0.4346(5) 0.3946(2) 0.0617(15) Uani 0.712(5) 1 d DG U P A 1
H78 H -0.292677 0.423256 0.436933 0.074 Uiso 0.712(5) 1 calc R U P A 1
C80 C -0.2782(6) 0.3722(4) 0.3032(3) 0.0641(15) Uani 0.712(5) 1 d DG U P A 1
H80 H -0.265313 0.317722 0.282664 0.077 Uiso 0.712(5) 1 calc R U P A 1
C83 C -0.3002(5) 0.4683(5) 0.2712(2) 0.0657(15) Uani 0.712(5) 1 d DG U P A 1
H83 H -0.301838 0.479322 0.228909 0.079 Uiso 0.712(5) 1 calc R U P A 1
C89 C -0.2750(6) 0.3547(4) 0.3647(3) 0.0655(16) Uani 0.712(5) 1 d DG U P A 1
H89 H -0.259457 0.288315 0.386476 0.079 Uiso 0.712(5) 1 calc R U P A 1
C90 C -0.2716(18) 0.3493(10) 0.3670(9) 0.069(3) Uani 0.288(5) 1 d DG U P A 2
H90A H -0.268020 0.347158 0.409858 0.103 Uiso 0.288(5) 1 calc R U P A 2
H90B H -0.203436 0.306617 0.351269 0.103 Uiso 0.288(5) 1 calc R U P A 2
H90C H -0.322760 0.324170 0.360746 0.103 Uiso 0.288(5) 1 calc R U P A 2
C81 C -0.2946(12) 0.4786(11) 0.2729(6) 0.0655(17) Uani 0.288(5) 1 d DG U P A 2
H81 H -0.268509 0.424759 0.250346 0.079 Uiso 0.288(5) 1 calc R U P A 2
C84 C -0.3238(14) 0.5774(13) 0.2437(6) 0.0666(18) Uani 0.288(5) 1 d DG U P A 2
H84 H -0.317335 0.590909 0.201326 0.080 Uiso 0.288(5) 1 calc R U P A 2
C85 C -0.3625(14) 0.6567(10) 0.2757(8) 0.067(2) Uani 0.288(5) 1 d DG U P A 2
H85 H -0.382877 0.724638 0.255373 0.080 Uiso 0.288(5) 1 calc R U P A 2
C86 C -0.3714(13) 0.6367(10) 0.3376(8) 0.0661(18) Uani 0.288(5) 1 d DG U P A 2
H86 H -0.397631 0.690837 0.359958 0.079 Uiso 0.288(5) 1 calc R U P A 2
C87 C -0.3418(12) 0.5379(11) 0.3664(6) 0.0640(17) Uani 0.288(5) 1 d DG U P A 2
H87 H -0.348131 0.524721 0.408796 0.077 Uiso 0.288(5) 1 calc R U P A 2
C88 C -0.3030(10) 0.4570(10) 0.3350(6) 0.0644(14) Uani 0.288(5) 1 d DG U P A 2

loop_
_atom_site_aniso_label
_atom_site_aniso_U_11
_atom_site_aniso_U_22
_atom_site_aniso_U_33
_atom_site_aniso_U_23
_atom_site_aniso_U_13
_atom_site_aniso_U_12
U1 0.01790(9) 0.01659(9) 0.01744(10) -0.00440(7) 0.00176(7) -0.00787(7)
U2 0.01923(10) 0.01778(9) 0.01715(10) -0.00238(7) 0.00236(8) -0.00966(8)
U3 0.01682(9) 0.01518(9) 0.01465(10) -0.00204(7) 0.00016(7) -0.00711(7)
I1 0.01890(16) 0.02161(16) 0.02818(19) -0.00519(14) 0.00117(14) -0.01027(14)
N1 0.026(2) 0.023(2) 0.015(2) 0.0030(17) -0.0070(18) -0.0136(19)
N2 0.022(2) 0.023(2) 0.009(2) -0.0038(16) -0.0008(17) -0.0124(18)
C1 0.021(3) 0.017(2) 0.027(3) -0.008(2) -0.001(2) -0.006(2)
C2 0.018(2) 0.020(2) 0.019(3) -0.008(2) 0.004(2) -0.008(2)
C3 0.015(2) 0.019(2) 0.019(3) -0.010(2) 0.005(2) -0.005(2)
C4 0.018(2) 0.014(2) 0.023(3) -0.010(2) 0.002(2) -0.005(2)
C5 0.018(3) 0.017(2) 0.020(3) -0.002(2) 0.001(2) -0.006(2)
C6 0.024(3) 0.026(3) 0.028(3) -0.005(2) -0.008(2) -0.009(2)
C7 0.026(3) 0.046(4) 0.039(4) -0.016(3) -0.011(3) 0.001(3)
C8 0.049(4) 0.049(4) 0.036(4) 0.008(3) -0.023(3) -0.027(3)
C9 0.032(3) 0.037(3) 0.030(3) -0.008(3) -0.011(3) -0.016(3)
C10 0.021(3) 0.023(3) 0.021(3) -0.010(2) 0.003(2) -0.008(2)
C11 0.042(3) 0.033(3) 0.020(3) 0.002(2) 0.006(3) -0.020(3)
C12 0.037(3) 0.030(3) 0.024(3) -0.001(2) -0.008(3) -0.011(3)
C13 0.040(3) 0.035(3) 0.017(3) -0.004(2) -0.002(2) -0.017(3)
C14 0.026(3) 0.028(3) 0.026(3) -0.011(2) -0.002(2) -0.014(2)
C15 0.037(3) 0.038(3) 0.027(3) -0.007(2) -0.007(3) -0.023(3)
C16 0.033(3) 0.030(3) 0.028(3) -0.002(2) -0.003(3) -0.018(3)
C17 0.039(3) 0.028(3) 0.037(3) -0.017(3) 0.000(3) -0.014(3)
C18 0.026(3) 0.025(3) 0.023(3) 0.002(2) 0.001(2) -0.020(2)
C19 0.020(3) 0.019(3) 0.029(3) -0.001(2) 0.001(2) -0.011(2)
C20 0.027(3) 0.029(3) 0.019(3) -0.006(2) 0.011(2) -0.019(2)
C21 0.024(3) 0.028(3) 0.021(3) 0.003(2) -0.004(2) -0.019(2)
C22 0.024(3) 0.018(2) 0.027(3) -0.002(2) 0.006(2) -0.013(2)
C23 0.026(3) 0.032(3) 0.026(3) -0.003(2) -0.002(2) -0.018(2)
C24 0.041(4) 0.043(4) 0.039(4) -0.012(3) -0.010(3) -0.022(3)
C25 0.029(3) 0.032(3) 0.022(3) 0.003(2) -0.006(2) -0.017(2)
C26 0.040(3) 0.056(4) 0.029(3) 0.008(3) -0.011(3) -0.038(3)
C27 0.028(3) 0.031(3) 0.017(3) -0.003(2) 0.006(2) -0.016(2)
C28 0.033(3) 0.035(3) 0.029(3) -0.006(3) 0.006(3) -0.015(3)
C29 0.039(3) 0.027(3) 0.021(3) -0.005(2) 0.001(3) -0.014(3)
C30 0.044(4) 0.039(3) 0.017(3) 0.000(2) 0.007(3) -0.020(3)
C31 0.029(3) 0.026(3) 0.018(3) 0.002(2) -0.002(2) -0.013(2)
C32 0.036(3) 0.028(3) 0.025(3) -0.003(2) -0.005(3) -0.016(3)
C33 0.040(3) 0.028(3) 0.037(4) 0.003(3) 0.000(3) -0.017(3)
C34 0.034(3) 0.029(3) 0.026(3) -0.002(2) -0.013(3) -0.008(3)
C35 0.019(2) 0.025(3) 0.013(2) -0.003(2) 0.002(2) -0.011(2)
C36 0.026(3) 0.022(3) 0.014(3) -0.001(2) 0.002(2) -0.012(2)
C37 0.020(3) 0.019(2) 0.015(3) 0.0043(19) -0.003(2) -0.009(2)
C38 0.019(3) 0.019(3) 0.021(3) -0.004(2) 0.000(2) -0.006(2)
C39 0.017(2) 0.017(2) 0.015(3) -0.0005(19) 0.000(2) -0.005(2)
C40 0.028(3) 0.032(3) 0.021(3) -0.003(2) -0.002(2) -0.018(2)
C41 0.034(3) 0.045(3) 0.019(3) 0.003(2) -0.009(2) -0.023(3)
C42 0.029(3) 0.036(3) 0.027(3) -0.006(2) 0.003(2) -0.022(3)
C43 0.030(3) 0.033(3) 0.032(3) -0.007(2) -0.004(3) -0.021(3)
C44 0.023(3) 0.023(3) 0.021(3) -0.001(2) 0.002(2) -0.011(2)
C45 0.026(3) 0.035(3) 0.025(3) -0.007(2) 0.006(2) -0.015(2)
C46 0.026(3) 0.029(3) 0.034(3) -0.008(2) 0.009(2) -0.016(2)
C47 0.034(3) 0.033(3) 0.025(3) -0.001(2) 0.007(3) -0.018(3)
C48 0.026(3) 0.020(3) 0.020(3) 0.000(2) -0.004(2) -0.011(2)
C49 0.039(3) 0.022(3) 0.030(3) -0.002(2) 0.001(3) -0.017(3)
C50 0.030(3) 0.020(3) 0.029(3) -0.007(2) -0.005(2) -0.006(2)
C51 0.035(3) 0.019(3) 0.033(3) 0.006(2) -0.007(3) -0.006(2)
C52 0.026(3) 0.024(3) 0.010(2) -0.005(2) 0.003(2) -0.013(2)
C53 0.023(3) 0.019(2) 0.018(3) -0.007(2) 0.003(2) -0.008(2)
C54 0.025(3) 0.025(3) 0.019(3) -0.007(2) 0.002(2) -0.014(2)
C55 0.025(3) 0.023(3) 0.011(2) -0.006(2) -0.001(2) -0.010(2)
C56 0.022(3) 0.020(3) 0.021(3) -0.006(2) 0.004(2) -0.010(2)
C57 0.018(3) 0.021(3) 0.021(3) -0.005(2) 0.001(2) -0.007(2)
C58 0.035(3) 0.035(3) 0.023(3) -0.010(2) 0.011(3) -0.016(3)
C59 0.021(3) 0.023(3) 0.029(3) -0.007(2) 0.002(2) -0.010(2)
C60 0.020(3) 0.027(3) 0.035(3) 0.000(2) -0.001(2) -0.007(2)
C61 0.027(3) 0.027(3) 0.025(3) -0.005(2) -0.003(2) -0.014(2)
C62 0.039(3) 0.025(3) 0.032(3) -0.004(2) -0.003(3) -0.017(3)
C63 0.038(4) 0.037(3) 0.049(4) -0.010(3) 0.010(3) -0.022(3)
C64 0.049(4) 0.033(3) 0.043(4) -0.009(3) -0.013(3) -0.020(3)
C65 0.032(3) 0.030(3) 0.017(3) -0.008(2) 0.000(2) -0.015(2)
C66 0.031(3) 0.028(3) 0.039(4) -0.005(3) -0.006(3) -0.008(3)
C67 0.033(3) 0.028(3) 0.040(4) -0.004(3) -0.009(3) -0.008(3)
C68 0.041(3) 0.038(3) 0.016(3) -0.004(2) -0.007(3) -0.008(3)
C02A 0.022(3) 0.043(4) 0.049(4) -0.002(3) -0.004(3) -0.004(3)
C02B 0.040(4) 0.055(4) 0.040(4) -0.007(3) -0.006(3) -0.006(3)
C02C 0.046(4) 0.062(5) 0.035(4) -0.003(3) -0.002(3) -0.015(4)
C02D 0.050(4) 0.060(5) 0.052(5) -0.019(4) -0.006(4) -0.014(4)
C02H 0.052(4) 0.056(5) 0.052(5) -0.006(4) -0.001(4) -0.018(4)
C02J 0.056(5) 0.058(5) 0.066(5) -0.002(4) 0.009(4) -0.020(4)
C028 0.038(4) 0.047(4) 0.042(4) -0.015(3) -0.005(3) -0.006(3)
C69 0.043(4) 0.073(5) 0.035(4) -0.015(3) -0.003(3) -0.033(4)
C70 0.043(4) 0.072(5) 0.035(4) -0.011(3) -0.003(3) -0.030(4)
C71 0.061(5) 0.105(7) 0.035(4) -0.013(4) -0.004(4) -0.054(5)
C72 0.061(5) 0.065(5) 0.063(5) -0.016(4) -0.019(4) -0.030(4)
C73 0.054(5) 0.081(6) 0.057(5) -0.033(4) 0.009(4) -0.027(4)
C74 0.044(4) 0.069(5) 0.042(4) -0.017(4) 0.006(3) -0.031(4)
C75 0.055(5) 0.067(5) 0.064(5) -0.009(4) -0.004(4) -0.024(4)
C82 0.051(4) 0.082(4) 0.090(4) -0.004(4) -0.007(4) -0.022(4)
C76 0.045(2) 0.077(3) 0.074(3) -0.019(2) -0.003(2) -0.025(2)
C77 0.046(3) 0.078(3) 0.072(3) -0.022(3) -0.002(3) -0.025(3)
C78 0.044(3) 0.076(3) 0.073(3) -0.022(3) -0.001(3) -0.028(3)
C80 0.046(3) 0.077(3) 0.073(3) -0.021(3) -0.001(3) -0.025(3)
C83 0.047(3) 0.078(3) 0.074(3) -0.023(3) -0.001(3) -0.023(3)
C89 0.046(3) 0.076(3) 0.076(3) -0.016(3) 0.003(3) -0.026(3)
C90 0.047(4) 0.078(4) 0.078(5) -0.014(4) 0.004(4) -0.025(4)
C81 0.047(3) 0.078(3) 0.074(3) -0.021(3) -0.001(3) -0.023(3)
C84 0.047(3) 0.078(3) 0.074(3) -0.019(3) -0.002(3) -0.023(3)
C85 0.047(3) 0.078(3) 0.076(3) -0.016(3) -0.002(3) -0.025(3)
C86 0.047(3) 0.079(3) 0.075(3) -0.018(3) -0.003(3) -0.025(3)
C87 0.045(3) 0.078(3) 0.073(3) -0.021(3) -0.003(3) -0.025(3)
C88 0.046(2) 0.077(3) 0.074(3) -0.019(2) -0.001(2) -0.025(3)

_geom_special_details            
;
 All esds (except the esd in the dihedral angle between two l.s. planes)
 are estimated using the full covariance matrix.  The cell esds are taken
 into account individually in the estimation of esds in distances, angles
 and torsion angles; correlations between esds in cell parameters are only
 used when they are defined by crystal symmetry.  An approximate (isotropic)
 treatment of cell esds is used for estimating esds involving l.s. planes.
;
loop_
_geom_bond_atom_site_label_1
_geom_bond_atom_site_label_2
_geom_bond_distance
_geom_bond_site_symmetry_2
_geom_bond_publ_flag
U1 U2 3.2166(3) . ?
U1 U3 3.9394(3) . ?
U1 I1 3.1397(3) . ?
U1 N1 2.173(4) . ?
U1 N2 2.186(4) . ?
U1 C1 2.835(5) . ?
U1 C2 2.776(4) . ?
U1 C3 2.780(4) . ?
U1 C4 2.769(4) . ?
U1 C5 2.782(4) . ?
U2 U3 4.0903(2) . ?
U2 N1 2.158(4) . ?
U2 N2 2.141(4) . ?
U2 C18 2.738(4) . ?
U2 C19 2.790(4) . ?
U2 C20 2.890(4) . ?
U2 C21 2.849(5) . ?
U2 C22 2.745(4) . ?
U3 I1 3.1943(4) . ?
U3 N2 2.315(3) . ?
U3 C35 2.811(5) . ?
U3 C36 2.828(5) . ?
U3 C37 2.979(4) . ?
U3 C38 3.012(5) . ?
U3 C39 2.848(5) . ?
U3 C52 2.799(4) . ?
U3 C53 2.839(4) . ?
U3 C54 2.965(4) . ?
U3 C55 2.987(5) . ?
U3 C56 2.835(5) . ?
N1 H1 0.8800 . ?
C1 C2 1.412(7) . ?
C1 C5 1.399(6) . ?
C1 C6 1.513(7) . ?
C2 H2 0.9500 . ?
C2 C3 1.420(6) . ?
C3 C4 1.452(6) . ?
C3 C10 1.532(7) . ?
C4 C5 1.426(6) . ?
C4 C14 1.547(6) . ?
C5 H5 0.9500 . ?
C6 C7 1.538(7) . ?
C6 C8 1.518(7) . ?
C6 C9 1.534(6) . ?
C7 H7A 0.9800 . ?
C7 H7B 0.9800 . ?
C7 H7C 0.9800 . ?
C8 H8A 0.9800 . ?
C8 H8B 0.9800 . ?
C8 H8C 0.9800 . ?
C9 H9A 0.9800 . ?
C9 H9B 0.9800 . ?
C9 H9C 0.9800 . ?
C10 C11 1.531(6) . ?
C10 C12 1.538(7) . ?
C10 C13 1.531(6) . ?
C11 H11A 0.9800 . ?
C11 H11B 0.9800 . ?
C11 H11C 0.9800 . ?
C12 H12A 0.9800 . ?
C12 H12B 0.9800 . ?
C12 H12C 0.9800 . ?
C13 H13A 0.9800 . ?
C13 H13B 0.9800 . ?
C13 H13C 0.9800 . ?
C14 C15 1.530(7) . ?
C14 C16 1.552(7) . ?
C14 C17 1.529(6) . ?
C15 H15A 0.9800 . ?
C15 H15B 0.9800 . ?
C15 H15C 0.9800 . ?
C16 H16A 0.9800 . ?
C16 H16B 0.9800 . ?
C16 H16C 0.9800 . ?
C17 H17A 0.9800 . ?
C17 H17B 0.9800 . ?
C17 H17C 0.9800 . ?
C18 C19 1.400(7) . ?
C18 C22 1.396(7) . ?
C18 C23 1.528(7) . ?
C19 H19 0.9500 . ?
C19 C20 1.413(7) . ?
C20 C21 1.422(7) . ?
C20 C27 1.564(6) . ?
C21 C22 1.420(7) . ?
C21 C31 1.548(7) . ?
C22 H22 0.9500 . ?
C23 C24 1.521(7) . ?
C23 C25 1.529(7) . ?
C23 C26 1.554(6) . ?
C24 H24A 0.9800 . ?
C24 H24B 0.9800 . ?
C24 H24C 0.9800 . ?
C25 H25A 0.9800 . ?
C25 H25B 0.9800 . ?
C25 H25C 0.9800 . ?
C26 H26A 0.9800 . ?
C26 H26B 0.9800 . ?
C26 H26C 0.9800 . ?
C27 C28 1.539(7) . ?
C27 C29 1.530(6) . ?
C27 C30 1.538(7) . ?
C28 H28A 0.9800 . ?
C28 H28B 0.9800 . ?
C28 H28C 0.9800 . ?
C29 H29A 0.9800 . ?
C29 H29B 0.9800 . ?
C29 H29C 0.9800 . ?
C30 H30A 0.9800 . ?
C30 H30B 0.9800 . ?
C30 H30C 0.9800 . ?
C31 C32 1.551(7) . ?
C31 C33 1.552(6) . ?
C31 C34 1.545(6) . ?
C32 H32A 0.9800 . ?
C32 H32B 0.9800 . ?
C32 H32C 0.9800 . ?
C33 H33A 0.9800 . ?
C33 H33B 0.9800 . ?
C33 H33C 0.9800 . ?
C34 H34A 0.9800 . ?
C34 H34B 0.9800 . ?
C34 H34C 0.9800 . ?
C35 C36 1.421(6) . ?
C35 C39 1.400(6) . ?
C35 C40 1.534(6) . ?
C36 H36 0.9500 . ?
C36 C37 1.438(6) . ?
C37 C38 1.435(6) . ?
C37 C44 1.558(6) . ?
C38 C39 1.427(6) . ?
C38 C48 1.538(6) . ?
C39 H39 0.9500 . ?
C40 C41 1.526(7) . ?
C40 C42 1.519(6) . ?
C40 C43 1.520(7) . ?
C41 H41A 0.9800 . ?
C41 H41B 0.9800 . ?
C41 H41C 0.9800 . ?
C42 H42A 0.9800 . ?
C42 H42B 0.9800 . ?
C42 H42C 0.9800 . ?
C43 H43A 0.9800 . ?
C43 H43B 0.9800 . ?
C43 H43C 0.9800 . ?
C44 C45 1.545(7) . ?
C44 C46 1.533(7) . ?
C44 C47 1.537(7) . ?
C45 H45A 0.9800 . ?
C45 H45B 0.9800 . ?
C45 H45C 0.9800 . ?
C46 H46A 0.9800 . ?
C46 H46B 0.9800 . ?
C46 H46C 0.9800 . ?
C47 H47A 0.9800 . ?
C47 H47B 0.9800 . ?
C47 H47C 0.9800 . ?
C48 C49 1.538(6) . ?
C48 C50 1.538(7) . ?
C48 C51 1.539(7) . ?
C49 H49A 0.9800 . ?
C49 H49B 0.9800 . ?
C49 H49C 0.9800 . ?
C50 H50A 0.9800 . ?
C50 H50B 0.9800 . ?
C50 H50C 0.9800 . ?
C51 H51A 0.9800 . ?
C51 H51B 0.9800 . ?
C51 H51C 0.9800 . ?
C52 C53 1.419(6) . ?
C52 C56 1.406(7) . ?
C52 C57 1.512(6) . ?
C53 H53 0.9500 . ?
C53 C54 1.412(6) . ?
C54 C55 1.442(6) . ?
C54 C61 1.542(6) . ?
C55 C56 1.427(6) . ?
C55 C65 1.548(7) . ?
C56 H56 0.9500 . ?
C57 C58 1.539(6) . ?
C57 C59 1.541(6) . ?
C57 C60 1.524(7) . ?
C58 H58A 0.9800 . ?
C58 H58B 0.9800 . ?
C58 H58C 0.9800 . ?
C59 H59A 0.9800 . ?
C59 H59B 0.9800 . ?
C59 H59C 0.9800 . ?
C60 H60A 0.9800 . ?
C60 H60B 0.9800 . ?
C60 H60C 0.9800 . ?
C61 C62 1.522(7) . ?
C61 C63 1.527(7) . ?
C61 C64 1.541(7) . ?
C62 H62A 0.9800 . ?
C62 H62B 0.9800 . ?
C62 H62C 0.9800 . ?
C63 H63A 0.9800 . ?
C63 H63B 0.9800 . ?
C63 H63C 0.9800 . ?
C64 H64A 0.9800 . ?
C64 H64B 0.9800 . ?
C64 H64C 0.9800 . ?
C65 C66 1.530(7) . ?
C65 C67 1.533(7) . ?
C65 C68 1.546(7) . ?
C66 H66A 0.9800 . ?
C66 H66B 0.9800 . ?
C66 H66C 0.9800 . ?
C67 H67A 0.9800 . ?
C67 H67B 0.9800 . ?
C67 H67C 0.9800 . ?
C68 H68A 0.9800 . ?
C68 H68B 0.9800 . ?
C68 H68C 0.9800 . ?
C02A C02B 1.382(8) . ?
C02A C02J 1.491(8) . ?
C02A C028 1.393(8) . ?
C02B H02B 0.9500 . ?
C02B C02D 1.377(9) . ?
C02C H02C 0.9500 . ?
C02C C02H 1.375(8) . ?
C02C C028 1.387(8) . ?
C02D H02D 0.9500 . ?
C02D C02H 1.376(9) . ?
C02H H02H 0.9500 . ?
C02J H02A 0.9800 . ?
C02J H02E 0.9800 . ?
C02J H02F 0.9800 . ?
C028 H028 0.9500 . ?
C69 C70 1.381(8) . ?
C69 C74 1.367(8) . ?
C69 C75 1.501(9) . ?
C70 H70 0.9500 . ?
C70 C71 1.384(10) . ?
C71 H71 0.9500 . ?
C71 C72 1.364(9) . ?
C72 H72 0.9500 . ?
C72 C73 1.384(9) . ?
C73 H73 0.9500 . ?
C73 C74 1.382(9) . ?
C74 H74 0.9500 . ?
C75 H75A 0.9800 . ?
C75 H75B 0.9800 . ?
C75 H75C 0.9800 . ?
C82 H82A 0.9800 . ?
C82 H82B 0.9800 . ?
C82 H82C 0.9800 . ?
C82 C76 1.5058 . ?
C76 C77 1.3922 . ?
C76 C83 1.3946 . ?
C77 H77 0.9500 . ?
C77 C78 1.3775 . ?
C78 H78 0.9500 . ?
C78 C89 1.3898 . ?
C80 H80 0.9500 . ?
C80 C83 1.3802 . ?
C80 C89 1.3814 . ?
C83 H83 0.9500 . ?
C89 H89 0.9500 . ?
C90 H90A 0.9800 . ?
C90 H90B 0.9800 . ?
C90 H90C 0.9800 . ?
C90 C88 1.5059 . ?
C81 H81 0.9500 . ?
C81 C84 1.3801 . ?
C81 C88 1.3946 . ?
C84 H84 0.9500 . ?
C84 C85 1.3815 . ?
C85 H85 0.9500 . ?
C85 C86 1.3897 . ?
C86 H86 0.9500 . ?
C86 C87 1.3776 . ?
C87 H87 0.9500 . ?
C87 C88 1.3922 . ?

loop_
_geom_angle_atom_site_label_1
_geom_angle_atom_site_label_2
_geom_angle_atom_site_label_3
_geom_angle
_geom_angle_site_symmetry_1
_geom_angle_site_symmetry_3
_geom_angle_publ_flag
U2 U1 U3 68.873(5) . . ?
I1 U1 U2 112.107(8) . . ?
I1 U1 U3 52.166(7) . . ?
N1 U1 U2 41.85(10) . . ?
N1 U1 U3 92.15(10) . . ?
N1 U1 I1 105.97(9) . . ?
N1 U1 N2 75.47(14) . . ?
N1 U1 C1 89.22(15) . . ?
N1 U1 C2 117.82(15) . . ?
N1 U1 C3 132.52(14) . . ?
N1 U1 C4 107.63(14) . . ?
N1 U1 C5 83.83(14) . . ?
N2 U1 U2 41.43(9) . . ?
N2 U1 U3 29.85(9) . . ?
N2 U1 I1 81.13(9) . . ?
N2 U1 C1 161.62(14) . . ?
N2 U1 C2 160.03(13) . . ?
N2 U1 C3 148.89(14) . . ?
N2 U1 C4 145.13(13) . . ?
N2 U1 C5 152.59(13) . . ?
C1 U1 U2 128.34(10) . . ?
C1 U1 U3 144.71(9) . . ?
C1 U1 I1 93.68(9) . . ?
C2 U1 U2 157.19(10) . . ?
C2 U1 U3 130.47(9) . . ?
C2 U1 I1 80.77(9) . . ?
C2 U1 C1 29.13(13) . . ?
C2 U1 C3 29.62(13) . . ?
C2 U1 C5 47.35(13) . . ?
C3 U1 U2 148.23(9) . . ?
C3 U1 U3 134.57(10) . . ?
C3 U1 I1 99.48(9) . . ?
C3 U1 C1 49.24(14) . . ?
C3 U1 C5 48.74(14) . . ?
C4 U1 U2 119.24(9) . . ?
C4 U1 U3 157.35(10) . . ?
C4 U1 I1 128.27(9) . . ?
C4 U1 C1 49.30(13) . . ?
C4 U1 C2 48.89(12) . . ?
C4 U1 C3 30.34(12) . . ?
C4 U1 C5 29.77(13) . . ?
C5 U1 U2 111.60(9) . . ?
C5 U1 U3 172.03(9) . . ?
C5 U1 I1 122.41(9) . . ?
C5 U1 C1 28.83(12) . . ?
U1 U2 U3 63.944(5) . . ?
N1 U2 U1 42.20(10) . . ?
N1 U2 U3 88.35(9) . . ?
N1 U2 C18 119.91(14) . . ?
N1 U2 C19 131.32(14) . . ?
N1 U2 C20 106.96(15) . . ?
N1 U2 C21 83.86(14) . . ?
N1 U2 C22 90.89(14) . . ?
N2 U2 U1 42.51(10) . . ?
N2 U2 U3 24.36(9) . . ?
N2 U2 N1 76.71(14) . . ?
N2 U2 C18 140.87(14) . . ?
N2 U2 C19 151.65(15) . . ?
N2 U2 C20 167.03(13) . . ?
N2 U2 C21 160.10(15) . . ?
N2 U2 C22 145.21(14) . . ?
C18 U2 U1 125.79(10) . . ?
C18 U2 U3 147.55(11) . . ?
C18 U2 C19 29.32(13) . . ?
C18 U2 C20 48.40(14) . . ?
C18 U2 C21 48.67(14) . . ?
C18 U2 C22 29.50(14) . . ?
C19 U2 U1 154.64(9) . . ?
C19 U2 U3 137.54(10) . . ?
C19 U2 C20 28.75(14) . . ?
C19 U2 C21 47.46(14) . . ?
C20 U2 U1 146.16(10) . . ?
C20 U2 U3 142.77(9) . . ?
C21 U2 U1 118.25(10) . . ?
C21 U2 U3 161.04(9) . . ?
C21 U2 C20 28.68(14) . . ?
C22 U2 U1 108.63(10) . . ?
C22 U2 U3 168.77(10) . . ?
C22 U2 C19 47.66(14) . . ?
C22 U2 C20 47.76(13) . . ?
C22 U2 C21 29.33(13) . . ?
N2 U3 I1 78.11(9) . . ?
N2 U3 C35 86.69(13) . . ?
N2 U3 C36 90.97(13) . . ?
N2 U3 C37 118.48(12) . . ?
N2 U3 C38 133.28(12) . . ?
N2 U3 C39 111.78(12) . . ?
N2 U3 C52 94.85(13) . . ?
N2 U3 C53 123.14(13) . . ?
N2 U3 C54 122.94(13) . . ?
N2 U3 C55 95.63(12) . . ?
N2 U3 C56 79.59(13) . . ?
C35 U3 I1 113.79(9) . . ?
C35 U3 C36 29.19(13) . . ?
C35 U3 C37 47.51(12) . . ?
C35 U3 C38 47.08(12) . . ?
C35 U3 C39 28.64(12) . . ?
C35 U3 C53 117.08(14) . . ?
C35 U3 C54 141.71(14) . . ?
C35 U3 C55 160.79(13) . . ?
C35 U3 C56 135.57(13) . . ?
C36 U3 I1 86.56(10) . . ?
C36 U3 C37 28.52(12) . . ?
C36 U3 C38 46.41(13) . . ?
C36 U3 C39 46.74(13) . . ?
C36 U3 C53 135.31(14) . . ?
C36 U3 C54 145.97(13) . . ?
C36 U3 C55 168.23(12) . . ?
C36 U3 C56 163.54(13) . . ?
C37 U3 I1 85.71(9) . . ?
C37 U3 C38 27.72(12) . . ?
C37 U3 C55 141.89(12) . . ?
C38 U3 I1 110.92(9) . . ?
C39 U3 I1 130.67(9) . . ?
C39 U3 C37 46.21(12) . . ?
C39 U3 C38 28.01(12) . . ?
C39 U3 C54 113.25(13) . . ?
C39 U3 C55 137.43(13) . . ?
C52 U3 I1 131.99(10) . . ?
C52 U3 C35 113.08(13) . . ?
C52 U3 C36 141.39(14) . . ?
C52 U3 C37 135.70(13) . . ?
C52 U3 C38 108.02(13) . . ?
C52 U3 C39 96.32(14) . . ?
C52 U3 C53 29.15(12) . . ?
C52 U3 C54 47.50(12) . . ?
C52 U3 C55 47.75(13) . . ?
C52 U3 C56 28.90(13) . . ?
C53 U3 I1 125.12(10) . . ?
C53 U3 C37 114.70(13) . . ?
C53 U3 C38 90.02(13) . . ?
C53 U3 C39 90.91(13) . . ?
C53 U3 C54 28.05(13) . . ?
C53 U3 C55 46.52(14) . . ?
C54 U3 I1 97.07(10) . . ?
C54 U3 C37 117.72(12) . . ?
C54 U3 C38 101.94(13) . . ?
C54 U3 C55 28.04(12) . . ?
C55 U3 I1 85.29(9) . . ?
C55 U3 C38 129.97(12) . . ?
C56 U3 I1 104.41(10) . . ?
C56 U3 C37 161.16(13) . . ?
C56 U3 C38 135.31(13) . . ?
C56 U3 C39 124.77(13) . . ?
C56 U3 C53 46.50(13) . . ?
C56 U3 C54 46.12(12) . . ?
C56 U3 C55 28.22(12) . . ?
U1 I1 U3 76.913(8) . . ?
U1 N1 H1 132.0 . . ?
U2 N1 U1 95.94(15) . . ?
U2 N1 H1 132.0 . . ?
U1 N2 U3 122.12(16) . . ?
U2 N2 U1 96.06(15) . . ?
U2 N2 U3 133.22(17) . . ?
C2 C1 U1 73.1(3) . . ?
C2 C1 C6 126.5(4) . . ?
C5 C1 U1 73.5(3) . . ?
C5 C1 C2 105.1(4) . . ?
C5 C1 C6 127.9(4) . . ?
C6 C1 U1 124.5(3) . . ?
U1 C2 H2 114.4 . . ?
C1 C2 U1 77.7(3) . . ?
C1 C2 H2 124.3 . . ?
C1 C2 C3 111.4(4) . . ?
C3 C2 U1 75.3(3) . . ?
C3 C2 H2 124.3 . . ?
C2 C3 U1 75.0(2) . . ?
C2 C3 C4 106.0(4) . . ?
C2 C3 C10 121.2(4) . . ?
C4 C3 U1 74.4(2) . . ?
C4 C3 C10 132.6(4) . . ?
C10 C3 U1 112.2(3) . . ?
C3 C4 U1 75.3(2) . . ?
C3 C4 C14 132.6(4) . . ?
C5 C4 U1 75.6(2) . . ?
C5 C4 C3 105.8(4) . . ?
C5 C4 C14 120.6(4) . . ?
C14 C4 U1 123.4(3) . . ?
U1 C5 H5 115.3 . . ?
C1 C5 U1 77.7(3) . . ?
C1 C5 C4 111.7(4) . . ?
C1 C5 H5 124.2 . . ?
C4 C5 U1 74.6(3) . . ?
C4 C5 H5 124.2 . . ?
C1 C6 C7 107.5(4) . . ?
C1 C6 C8 111.6(4) . . ?
C1 C6 C9 111.7(4) . . ?
C8 C6 C7 108.2(5) . . ?
C8 C6 C9 109.1(4) . . ?
C9 C6 C7 108.6(4) . . ?
C6 C7 H7A 109.5 . . ?
C6 C7 H7B 109.5 . . ?
C6 C7 H7C 109.5 . . ?
H7A C7 H7B 109.5 . . ?
H7A C7 H7C 109.5 . . ?
H7B C7 H7C 109.5 . . ?
C6 C8 H8A 109.5 . . ?
C6 C8 H8B 109.5 . . ?
C6 C8 H8C 109.5 . . ?
H8A C8 H8B 109.5 . . ?
H8A C8 H8C 109.5 . . ?
H8B C8 H8C 109.5 . . ?
C6 C9 H9A 109.5 . . ?
C6 C9 H9B 109.5 . . ?
C6 C9 H9C 109.5 . . ?
H9A C9 H9B 109.5 . . ?
H9A C9 H9C 109.5 . . ?
H9B C9 H9C 109.5 . . ?
C3 C10 C12 109.9(4) . . ?
C11 C10 C3 111.0(4) . . ?
C11 C10 C12 105.9(4) . . ?
C11 C10 C13 106.3(4) . . ?
C13 C10 C3 113.4(4) . . ?
C13 C10 C12 110.0(4) . . ?
C10 C11 H11A 109.5 . . ?
C10 C11 H11B 109.5 . . ?
C10 C11 H11C 109.5 . . ?
H11A C11 H11B 109.5 . . ?
H11A C11 H11C 109.5 . . ?
H11B C11 H11C 109.5 . . ?
C10 C12 H12A 109.5 . . ?
C10 C12 H12B 109.5 . . ?
C10 C12 H12C 109.5 . . ?
H12A C12 H12B 109.5 . . ?
H12A C12 H12C 109.5 . . ?
H12B C12 H12C 109.5 . . ?
C10 C13 H13A 109.5 . . ?
C10 C13 H13B 109.5 . . ?
C10 C13 H13C 109.5 . . ?
H13A C13 H13B 109.5 . . ?
H13A C13 H13C 109.5 . . ?
H13B C13 H13C 109.5 . . ?
C4 C14 C16 108.7(4) . . ?
C15 C14 C4 115.5(4) . . ?
C15 C14 C16 106.4(4) . . ?
C17 C14 C4 108.7(4) . . ?
C17 C14 C15 110.1(4) . . ?
C17 C14 C16 107.0(4) . . ?
C14 C15 H15A 109.5 . . ?
C14 C15 H15B 109.5 . . ?
C14 C15 H15C 109.5 . . ?
H15A C15 H15B 109.5 . . ?
H15A C15 H15C 109.5 . . ?
H15B C15 H15C 109.5 . . ?
C14 C16 H16A 109.5 . . ?
C14 C16 H16B 109.5 . . ?
C14 C16 H16C 109.5 . . ?
H16A C16 H16B 109.5 . . ?
H16A C16 H16C 109.5 . . ?
H16B C16 H16C 109.5 . . ?
C14 C17 H17A 109.5 . . ?
C14 C17 H17B 109.5 . . ?
C14 C17 H17C 109.5 . . ?
H17A C17 H17B 109.5 . . ?
H17A C17 H17C 109.5 . . ?
H17B C17 H17C 109.5 . . ?
C19 C18 U2 77.4(2) . . ?
C19 C18 C23 125.6(5) . . ?
C22 C18 U2 75.5(2) . . ?
C22 C18 C19 106.3(4) . . ?
C22 C18 C23 128.1(5) . . ?
C23 C18 U2 114.5(3) . . ?
U2 C19 H19 114.3 . . ?
C18 C19 U2 73.3(3) . . ?
C18 C19 H19 124.8 . . ?
C18 C19 C20 110.5(4) . . ?
C20 C19 U2 79.6(3) . . ?
C20 C19 H19 124.8 . . ?
C19 C20 U2 71.7(3) . . ?
C19 C20 C21 106.4(4) . . ?
C19 C20 C27 120.6(4) . . ?
C21 C20 U2 74.0(3) . . ?
C21 C20 C27 132.9(5) . . ?
C27 C20 U2 122.3(3) . . ?
C20 C21 U2 77.3(3) . . ?
C20 C21 C31 133.5(4) . . ?
C22 C21 U2 71.3(3) . . ?
C22 C21 C20 107.1(4) . . ?
C22 C21 C31 118.1(4) . . ?
C31 C21 U2 126.3(3) . . ?
U2 C22 H22 112.7 . . ?
C18 C22 U2 75.0(3) . . ?
C18 C22 C21 109.8(4) . . ?
C18 C22 H22 125.1 . . ?
C21 C22 U2 79.4(2) . . ?
C21 C22 H22 125.1 . . ?
C18 C23 C25 110.5(4) . . ?
C18 C23 C26 108.5(4) . . ?
C24 C23 C18 112.2(4) . . ?
C24 C23 C25 108.4(4) . . ?
C24 C23 C26 108.4(4) . . ?
C25 C23 C26 108.8(4) . . ?
C23 C24 H24A 109.5 . . ?
C23 C24 H24B 109.5 . . ?
C23 C24 H24C 109.5 . . ?
H24A C24 H24B 109.5 . . ?
H24A C24 H24C 109.5 . . ?
H24B C24 H24C 109.5 . . ?
C23 C25 H25A 109.5 . . ?
C23 C25 H25B 109.5 . . ?
C23 C25 H25C 109.5 . . ?
H25A C25 H25B 109.5 . . ?
H25A C25 H25C 109.5 . . ?
H25B C25 H25C 109.5 . . ?
C23 C26 H26A 109.5 . . ?
C23 C26 H26B 109.5 . . ?
C23 C26 H26C 109.5 . . ?
H26A C26 H26B 109.5 . . ?
H26A C26 H26C 109.5 . . ?
H26B C26 H26C 109.5 . . ?
C28 C27 C20 110.3(4) . . ?
C29 C27 C20 112.4(4) . . ?
C29 C27 C28 106.2(4) . . ?
C29 C27 C30 110.1(4) . . ?
C30 C27 C20 111.5(4) . . ?
C30 C27 C28 106.1(4) . . ?
C27 C28 H28A 109.5 . . ?
C27 C28 H28B 109.5 . . ?
C27 C28 H28C 109.5 . . ?
H28A C28 H28B 109.5 . . ?
H28A C28 H28C 109.5 . . ?
H28B C28 H28C 109.5 . . ?
C27 C29 H29A 109.5 . . ?
C27 C29 H29B 109.5 . . ?
C27 C29 H29C 109.5 . . ?
H29A C29 H29B 109.5 . . ?
H29A C29 H29C 109.5 . . ?
H29B C29 H29C 109.5 . . ?
C27 C30 H30A 109.5 . . ?
C27 C30 H30B 109.5 . . ?
C27 C30 H30C 109.5 . . ?
H30A C30 H30B 109.5 . . ?
H30A C30 H30C 109.5 . . ?
H30B C30 H30C 109.5 . . ?
C21 C31 C32 111.5(4) . . ?
C21 C31 C33 109.1(4) . . ?
C32 C31 C33 105.5(4) . . ?
C34 C31 C21 114.8(4) . . ?
C34 C31 C32 106.5(4) . . ?
C34 C31 C33 109.0(4) . . ?
C31 C32 H32A 109.5 . . ?
C31 C32 H32B 109.5 . . ?
C31 C32 H32C 109.5 . . ?
H32A C32 H32B 109.5 . . ?
H32A C32 H32C 109.5 . . ?
H32B C32 H32C 109.5 . . ?
C31 C33 H33A 109.5 . . ?
C31 C33 H33B 109.5 . . ?
C31 C33 H33C 109.5 . . ?
H33A C33 H33B 109.5 . . ?
H33A C33 H33C 109.5 . . ?
H33B C33 H33C 109.5 . . ?
C31 C34 H34A 109.5 . . ?
C31 C34 H34B 109.5 . . ?
C31 C34 H34C 109.5 . . ?
H34A C34 H34B 109.5 . . ?
H34A C34 H34C 109.5 . . ?
H34B C34 H34C 109.5 . . ?
C36 C35 U3 76.1(3) . . ?
C36 C35 C40 125.5(4) . . ?
C39 C35 U3 77.1(3) . . ?
C39 C35 C36 105.9(4) . . ?
C39 C35 C40 125.0(4) . . ?
C40 C35 U3 129.3(3) . . ?
U3 C36 H36 110.8 . . ?
C35 C36 U3 74.7(3) . . ?
C35 C36 H36 125.2 . . ?
C35 C36 C37 109.7(4) . . ?
C37 C36 U3 81.6(3) . . ?
C37 C36 H36 125.2 . . ?
C36 C37 U3 69.9(2) . . ?
C36 C37 C44 119.5(4) . . ?
C38 C37 U3 77.5(3) . . ?
C38 C37 C36 106.9(4) . . ?
C38 C37 C44 132.5(4) . . ?
C44 C37 U3 126.5(3) . . ?
C37 C38 U3 74.8(3) . . ?
C37 C38 C48 133.2(4) . . ?
C39 C38 U3 69.6(3) . . ?
C39 C38 C37 106.2(4) . . ?
C39 C38 C48 117.2(4) . . ?
C48 C38 U3 135.4(3) . . ?
U3 C39 H39 110.9 . . ?
C35 C39 U3 74.2(3) . . ?
C35 C39 C38 111.2(4) . . ?
C35 C39 H39 124.4 . . ?
C38 C39 U3 82.4(3) . . ?
C38 C39 H39 124.4 . . ?
C41 C40 C35 106.2(4) . . ?
C42 C40 C35 111.4(4) . . ?
C42 C40 C41 108.0(4) . . ?
C42 C40 C43 110.1(4) . . ?
C43 C40 C35 112.4(4) . . ?
C43 C40 C41 108.4(4) . . ?
C40 C41 H41A 109.5 . . ?
C40 C41 H41B 109.5 . . ?
C40 C41 H41C 109.5 . . ?
H41A C41 H41B 109.5 . . ?
H41A C41 H41C 109.5 . . ?
H41B C41 H41C 109.5 . . ?
C40 C42 H42A 109.5 . . ?
C40 C42 H42B 109.5 . . ?
C40 C42 H42C 109.5 . . ?
H42A C42 H42B 109.5 . . ?
H42A C42 H42C 109.5 . . ?
H42B C42 H42C 109.5 . . ?
C40 C43 H43A 109.5 . . ?
C40 C43 H43B 109.5 . . ?
C40 C43 H43C 109.5 . . ?
H43A C43 H43B 109.5 . . ?
H43A C43 H43C 109.5 . . ?
H43B C43 H43C 109.5 . . ?
C45 C44 C37 110.5(4) . . ?
C46 C44 C37 113.8(4) . . ?
C46 C44 C45 106.3(4) . . ?
C46 C44 C47 110.2(4) . . ?
C47 C44 C37 110.1(4) . . ?
C47 C44 C45 105.5(4) . . ?
C44 C45 H45A 109.5 . . ?
C44 C45 H45B 109.5 . . ?
C44 C45 H45C 109.5 . . ?
H45A C45 H45B 109.5 . . ?
H45A C45 H45C 109.5 . . ?
H45B C45 H45C 109.5 . . ?
C44 C46 H46A 109.5 . . ?
C44 C46 H46B 109.5 . . ?
C44 C46 H46C 109.5 . . ?
H46A C46 H46B 109.5 . . ?
H46A C46 H46C 109.5 . . ?
H46B C46 H46C 109.5 . . ?
C44 C47 H47A 109.5 . . ?
C44 C47 H47B 109.5 . . ?
C44 C47 H47C 109.5 . . ?
H47A C47 H47B 109.5 . . ?
H47A C47 H47C 109.5 . . ?
H47B C47 H47C 109.5 . . ?
C38 C48 C49 116.4(4) . . ?
C38 C48 C50 111.2(4) . . ?
C38 C48 C51 107.1(4) . . ?
C49 C48 C50 106.7(4) . . ?
C49 C48 C51 108.8(4) . . ?
C50 C48 C51 106.2(4) . . ?
C48 C49 H49A 109.5 . . ?
C48 C49 H49B 109.5 . . ?
C48 C49 H49C 109.5 . . ?
H49A C49 H49B 109.5 . . ?
H49A C49 H49C 109.5 . . ?
H49B C49 H49C 109.5 . . ?
C48 C50 H50A 109.5 . . ?
C48 C50 H50B 109.5 . . ?
C48 C50 H50C 109.5 . . ?
H50A C50 H50B 109.5 . . ?
H50A C50 H50C 109.5 . . ?
H50B C50 H50C 109.5 . . ?
C48 C51 H51A 109.5 . . ?
C48 C51 H51B 109.5 . . ?
C48 C51 H51C 109.5 . . ?
H51A C51 H51B 109.5 . . ?
H51A C51 H51C 109.5 . . ?
H51B C51 H51C 109.5 . . ?
C53 C52 U3 77.0(3) . . ?
C53 C52 C57 126.4(4) . . ?
C56 C52 U3 77.0(3) . . ?
C56 C52 C53 104.9(4) . . ?
C56 C52 C57 127.0(4) . . ?
C57 C52 U3 123.2(3) . . ?
U3 C53 H53 112.4 . . ?
C52 C53 U3 73.9(2) . . ?
C52 C53 H53 124.7 . . ?
C54 C53 U3 81.0(3) . . ?
C54 C53 C52 110.5(4) . . ?
C54 C53 H53 124.7 . . ?
C53 C54 U3 71.0(2) . . ?
C53 C54 C55 107.7(4) . . ?
C53 C54 C61 120.8(4) . . ?
C55 C54 U3 76.9(2) . . ?
C55 C54 C61 131.1(4) . . ?
C61 C54 U3 122.6(3) . . ?
C54 C55 U3 75.1(3) . . ?
C54 C55 C65 133.5(4) . . ?
C56 C55 U3 69.9(3) . . ?
C56 C55 C54 104.9(4) . . ?
C56 C55 C65 119.4(4) . . ?
C65 C55 U3 131.5(3) . . ?
U3 C56 H56 111.8 . . ?
C52 C56 U3 74.1(3) . . ?
C52 C56 C55 112.0(4) . . ?
C52 C56 H56 124.0 . . ?
C55 C56 U3 81.8(3) . . ?
C55 C56 H56 124.0 . . ?
C52 C57 C58 107.9(4) . . ?
C52 C57 C59 110.6(4) . . ?
C52 C57 C60 112.6(4) . . ?
C58 C57 C59 107.3(4) . . ?
C60 C57 C58 109.2(4) . . ?
C60 C57 C59 109.1(4) . . ?
C57 C58 H58A 109.5 . . ?
C57 C58 H58B 109.5 . . ?
C57 C58 H58C 109.5 . . ?
H58A C58 H58B 109.5 . . ?
H58A C58 H58C 109.5 . . ?
H58B C58 H58C 109.5 . . ?
C57 C59 H59A 109.5 . . ?
C57 C59 H59B 109.5 . . ?
C57 C59 H59C 109.5 . . ?
H59A C59 H59B 109.5 . . ?
H59A C59 H59C 109.5 . . ?
H59B C59 H59C 109.5 . . ?
C57 C60 H60A 109.5 . . ?
C57 C60 H60B 109.5 . . ?
C57 C60 H60C 109.5 . . ?
H60A C60 H60B 109.5 . . ?
H60A C60 H60C 109.5 . . ?
H60B C60 H60C 109.5 . . ?
C62 C61 C54 110.7(4) . . ?
C62 C61 C63 106.8(4) . . ?
C62 C61 C64 104.4(4) . . ?
C63 C61 C54 111.3(4) . . ?
C63 C61 C64 110.9(4) . . ?
C64 C61 C54 112.4(4) . . ?
C61 C62 H62A 109.5 . . ?
C61 C62 H62B 109.5 . . ?
C61 C62 H62C 109.5 . . ?
H62A C62 H62B 109.5 . . ?
H62A C62 H62C 109.5 . . ?
H62B C62 H62C 109.5 . . ?
C61 C63 H63A 109.5 . . ?
C61 C63 H63B 109.5 . . ?
C61 C63 H63C 109.5 . . ?
H63A C63 H63B 109.5 . . ?
H63A C63 H63C 109.5 . . ?
H63B C63 H63C 109.5 . . ?
C61 C64 H64A 109.5 . . ?
C61 C64 H64B 109.5 . . ?
C61 C64 H64C 109.5 . . ?
H64A C64 H64B 109.5 . . ?
H64A C64 H64C 109.5 . . ?
H64B C64 H64C 109.5 . . ?
C66 C65 C55 116.5(4) . . ?
C66 C65 C67 104.9(4) . . ?
C66 C65 C68 109.7(4) . . ?
C67 C65 C55 111.3(4) . . ?
C67 C65 C68 106.6(4) . . ?
C68 C65 C55 107.5(4) . . ?
C65 C66 H66A 109.5 . . ?
C65 C66 H66B 109.5 . . ?
C65 C66 H66C 109.5 . . ?
H66A C66 H66B 109.5 . . ?
H66A C66 H66C 109.5 . . ?
H66B C66 H66C 109.5 . . ?
C65 C67 H67A 109.5 . . ?
C65 C67 H67B 109.5 . . ?
C65 C67 H67C 109.5 . . ?
H67A C67 H67B 109.5 . . ?
H67A C67 H67C 109.5 . . ?
H67B C67 H67C 109.5 . . ?
C65 C68 H68A 109.5 . . ?
C65 C68 H68B 109.5 . . ?
C65 C68 H68C 109.5 . . ?
H68A C68 H68B 109.5 . . ?
H68A C68 H68C 109.5 . . ?
H68B C68 H68C 109.5 . . ?
C02B C02A C02J 121.3(6) . . ?
C02B C02A C028 118.0(6) . . ?
C028 C02A C02J 120.7(6) . . ?
C02A C02B H02B 119.4 . . ?
C02D C02B C02A 121.1(6) . . ?
C02D C02B H02B 119.4 . . ?
C02H C02C H02C 120.2 . . ?
C02H C02C C028 119.6(6) . . ?
C028 C02C H02C 120.2 . . ?
C02B C02D H02D 119.9 . . ?
C02H C02D C02B 120.2(6) . . ?
C02H C02D H02D 119.9 . . ?
C02C C02H C02D 120.0(7) . . ?
C02C C02H H02H 120.0 . . ?
C02D C02H H02H 120.0 . . ?
C02A C02J H02A 109.5 . . ?
C02A C02J H02E 109.5 . . ?
C02A C02J H02F 109.5 . . ?
H02A C02J H02E 109.5 . . ?
H02A C02J H02F 109.5 . . ?
H02E C02J H02F 109.5 . . ?
C02A C028 H028 119.5 . . ?
C02C C028 C02A 121.1(6) . . ?
C02C C028 H028 119.5 . . ?
C70 C69 C75 119.6(6) . . ?
C74 C69 C70 119.1(7) . . ?
C74 C69 C75 121.3(6) . . ?
C69 C70 H70 120.5 . . ?
C69 C70 C71 119.1(7) . . ?
C71 C70 H70 120.5 . . ?
C70 C71 H71 119.0 . . ?
C72 C71 C70 122.0(7) . . ?
C72 C71 H71 119.0 . . ?
C71 C72 H72 120.6 . . ?
C71 C72 C73 118.8(7) . . ?
C73 C72 H72 120.6 . . ?
C72 C73 H73 120.3 . . ?
C74 C73 C72 119.5(7) . . ?
C74 C73 H73 120.3 . . ?
C69 C74 C73 121.5(6) . . ?
C69 C74 H74 119.2 . . ?
C73 C74 H74 119.2 . . ?
C69 C75 H75A 109.5 . . ?
C69 C75 H75B 109.5 . . ?
C69 C75 H75C 109.5 . . ?
H75A C75 H75B 109.5 . . ?
H75A C75 H75C 109.5 . . ?
H75B C75 H75C 109.5 . . ?
H82A C82 H82B 109.5 . . ?
H82A C82 H82C 109.5 . . ?
H82B C82 H82C 109.5 . . ?
C76 C82 H82A 109.5 . . ?
C76 C82 H82B 109.5 . . ?
C76 C82 H82C 109.5 . . ?
C77 C76 C82 121.1 . . ?
C77 C76 C83 117.9 . . ?
C83 C76 C82 120.9 . . ?
C76 C77 H77 119.2 . . ?
C78 C77 C76 121.7 . . ?
C78 C77 H77 119.2 . . ?
C77 C78 H78 120.2 . . ?
C77 C78 C89 119.5 . . ?
C89 C78 H78 120.2 . . ?
C83 C80 H80 119.8 . . ?
C83 C80 C89 120.4 . . ?
C89 C80 H80 119.8 . . ?
C76 C83 H83 119.6 . . ?
C80 C83 C76 120.8 . . ?
C80 C83 H83 119.6 . . ?
C78 C89 H89 120.2 . . ?
C80 C89 C78 119.7 . . ?
C80 C89 H89 120.2 . . ?
H90A C90 H90B 109.5 . . ?
H90A C90 H90C 109.5 . . ?
H90B C90 H90C 109.5 . . ?
C88 C90 H90A 109.5 . . ?
C88 C90 H90B 109.5 . . ?
C88 C90 H90C 109.5 . . ?
C84 C81 H81 119.6 . . ?
C84 C81 C88 120.8 . . ?
C88 C81 H81 119.6 . . ?
C81 C84 H84 119.8 . . ?
C81 C84 C85 120.4 . . ?
C85 C84 H84 119.8 . . ?
C84 C85 H85 120.2 . . ?
C84 C85 C86 119.7 . . ?
C86 C85 H85 120.2 . . ?
C85 C86 H86 120.2 . . ?
C87 C86 C85 119.5 . . ?
C87 C86 H86 120.2 . . ?
C86 C87 H87 119.2 . . ?
C86 C87 C88 121.6 . . ?
C88 C87 H87 119.2 . . ?
C81 C88 C90 120.9 . . ?
C87 C88 C90 121.1 . . ?
C87 C88 C81 117.9 . . ?

loop_
_geom_torsion_atom_site_label_1
_geom_torsion_atom_site_label_2
_geom_torsion_atom_site_label_3
_geom_torsion_atom_site_label_4
_geom_torsion
_geom_torsion_site_symmetry_1
_geom_torsion_site_symmetry_2
_geom_torsion_site_symmetry_3
_geom_torsion_site_symmetry_4
_geom_torsion_publ_flag
U1 C1 C2 C3 -68.7(3) . . . . ?
U1 C1 C5 C4 67.7(3) . . . . ?
U1 C1 C6 C7 -155.8(3) . . . . ?
U1 C1 C6 C8 85.8(5) . . . . ?
U1 C1 C6 C9 -36.7(5) . . . . ?
U1 C2 C3 C4 -68.5(3) . . . . ?
U1 C2 C3 C10 107.2(4) . . . . ?
U1 C3 C4 C5 -70.1(3) . . . . ?
U1 C3 C4 C14 122.1(5) . . . . ?
U1 C3 C10 C11 95.6(4) . . . . ?
U1 C3 C10 C12 -21.3(4) . . . . ?
U1 C3 C10 C13 -144.9(3) . . . . ?
U1 C4 C5 C1 -69.6(3) . . . . ?
U1 C4 C14 C15 48.5(5) . . . . ?
U1 C4 C14 C16 -71.0(5) . . . . ?
U1 C4 C14 C17 172.8(3) . . . . ?
U2 C18 C19 C20 -71.7(3) . . . . ?
U2 C18 C22 C21 72.6(3) . . . . ?
U2 C18 C23 C24 89.3(4) . . . . ?
U2 C18 C23 C25 -31.9(5) . . . . ?
U2 C18 C23 C26 -151.0(3) . . . . ?
U2 C19 C20 C21 -66.5(3) . . . . ?
U2 C19 C20 C27 117.3(4) . . . . ?
U2 C20 C21 C22 -65.6(3) . . . . ?
U2 C20 C21 C31 128.5(5) . . . . ?
U2 C20 C27 C28 89.2(4) . . . . ?
U2 C20 C27 C29 -29.1(6) . . . . ?
U2 C20 C27 C30 -153.3(3) . . . . ?
U2 C21 C22 C18 -69.6(3) . . . . ?
U2 C21 C31 C32 -61.5(5) . . . . ?
U2 C21 C31 C33 -177.6(3) . . . . ?
U2 C21 C31 C34 59.8(5) . . . . ?
U3 C35 C36 C37 -75.0(3) . . . . ?
U3 C35 C39 C38 75.1(4) . . . . ?
U3 C35 C40 C41 178.6(3) . . . . ?
U3 C35 C40 C42 61.2(6) . . . . ?
U3 C35 C40 C43 -63.0(5) . . . . ?
U3 C36 C37 C38 -69.4(3) . . . . ?
U3 C36 C37 C44 121.4(4) . . . . ?
U3 C37 C38 C39 -62.9(3) . . . . ?
U3 C37 C38 C48 139.2(5) . . . . ?
U3 C37 C44 C45 76.7(5) . . . . ?
U3 C37 C44 C46 -42.9(5) . . . . ?
U3 C37 C44 C47 -167.1(3) . . . . ?
U3 C38 C39 C35 -69.8(3) . . . . ?
U3 C38 C48 C49 72.7(6) . . . . ?
U3 C38 C48 C50 -49.7(6) . . . . ?
U3 C38 C48 C51 -165.4(3) . . . . ?
U3 C52 C53 C54 -73.6(3) . . . . ?
U3 C52 C56 C55 74.1(3) . . . . ?
U3 C52 C57 C58 173.6(3) . . . . ?
U3 C52 C57 C59 56.5(5) . . . . ?
U3 C52 C57 C60 -65.8(5) . . . . ?
U3 C53 C54 C55 -68.7(3) . . . . ?
U3 C53 C54 C61 117.3(4) . . . . ?
U3 C54 C55 C56 -64.0(3) . . . . ?
U3 C54 C55 C65 133.8(5) . . . . ?
U3 C54 C61 C62 87.9(4) . . . . ?
U3 C54 C61 C63 -30.7(6) . . . . ?
U3 C54 C61 C64 -155.8(3) . . . . ?
U3 C55 C56 C52 -69.2(3) . . . . ?
U3 C55 C65 C66 66.4(5) . . . . ?
U3 C55 C65 C67 -53.8(5) . . . . ?
U3 C55 C65 C68 -170.2(3) . . . . ?
C1 C2 C3 U1 70.2(3) . . . . ?
C1 C2 C3 C4 1.8(5) . . . . ?
C1 C2 C3 C10 177.4(4) . . . . ?
C2 C1 C5 U1 -66.8(3) . . . . ?
C2 C1 C5 C4 0.9(5) . . . . ?
C2 C1 C6 C7 -61.8(6) . . . . ?
C2 C1 C6 C8 179.7(5) . . . . ?
C2 C1 C6 C9 57.2(6) . . . . ?
C2 C3 C4 U1 68.9(3) . . . . ?
C2 C3 C4 C5 -1.1(5) . . . . ?
C2 C3 C4 C14 -169.0(5) . . . . ?
C2 C3 C10 C11 10.2(6) . . . . ?
C2 C3 C10 C12 -106.7(5) . . . . ?
C2 C3 C10 C13 129.7(4) . . . . ?
C3 C4 C5 U1 69.8(3) . . . . ?
C3 C4 C5 C1 0.2(5) . . . . ?
C3 C4 C14 C15 -52.6(7) . . . . ?
C3 C4 C14 C16 -172.1(5) . . . . ?
C3 C4 C14 C17 71.8(6) . . . . ?
C4 C3 C10 C11 -175.5(4) . . . . ?
C4 C3 C10 C12 67.6(6) . . . . ?
C4 C3 C10 C13 -56.0(7) . . . . ?
C5 C1 C2 U1 67.1(3) . . . . ?
C5 C1 C2 C3 -1.6(5) . . . . ?
C5 C1 C6 C7 108.6(6) . . . . ?
C5 C1 C6 C8 -9.8(7) . . . . ?
C5 C1 C6 C9 -132.3(5) . . . . ?
C5 C4 C14 C15 141.0(5) . . . . ?
C5 C4 C14 C16 21.6(6) . . . . ?
C5 C4 C14 C17 -94.6(5) . . . . ?
C6 C1 C2 U1 -120.7(5) . . . . ?
C6 C1 C2 C3 170.6(4) . . . . ?
C6 C1 C5 U1 121.1(5) . . . . ?
C6 C1 C5 C4 -171.2(4) . . . . ?
C10 C3 C4 U1 -106.0(5) . . . . ?
C10 C3 C4 C5 -176.1(5) . . . . ?
C10 C3 C4 C14 16.1(8) . . . . ?
C14 C4 C5 U1 -120.6(4) . . . . ?
C14 C4 C5 C1 169.8(4) . . . . ?
C18 C19 C20 U2 67.6(3) . . . . ?
C18 C19 C20 C21 1.1(5) . . . . ?
C18 C19 C20 C27 -175.1(4) . . . . ?
C19 C18 C22 U2 -71.9(3) . . . . ?
C19 C18 C22 C21 0.6(5) . . . . ?
C19 C18 C23 C24 -178.9(4) . . . . ?
C19 C18 C23 C25 59.9(6) . . . . ?
C19 C18 C23 C26 -59.2(6) . . . . ?
C19 C20 C21 U2 64.9(3) . . . . ?
C19 C20 C21 C22 -0.7(5) . . . . ?
C19 C20 C21 C31 -166.6(5) . . . . ?
C19 C20 C27 C28 2.5(6) . . . . ?
C19 C20 C27 C29 -115.8(5) . . . . ?
C19 C20 C27 C30 120.0(5) . . . . ?
C20 C21 C22 U2 69.7(3) . . . . ?
C20 C21 C22 C18 0.1(5) . . . . ?
C20 C21 C31 C32 -170.2(5) . . . . ?
C20 C21 C31 C33 73.6(6) . . . . ?
C20 C21 C31 C34 -49.0(7) . . . . ?
C21 C20 C27 C28 -172.5(5) . . . . ?
C21 C20 C27 C29 69.1(7) . . . . ?
C21 C20 C27 C30 -55.0(7) . . . . ?
C22 C18 C19 U2 70.6(3) . . . . ?
C22 C18 C19 C20 -1.1(5) . . . . ?
C22 C18 C23 C24 -1.2(7) . . . . ?
C22 C18 C23 C25 -122.3(5) . . . . ?
C22 C18 C23 C26 118.5(5) . . . . ?
C22 C21 C31 C32 25.1(6) . . . . ?
C22 C21 C31 C33 -91.0(5) . . . . ?
C22 C21 C31 C34 146.4(4) . . . . ?
C23 C18 C19 U2 -111.2(4) . . . . ?
C23 C18 C19 C20 177.1(4) . . . . ?
C23 C18 C22 U2 109.9(4) . . . . ?
C23 C18 C22 C21 -177.5(4) . . . . ?
C27 C20 C21 U2 -119.6(5) . . . . ?
C27 C20 C21 C22 174.8(4) . . . . ?
C27 C20 C21 C31 9.0(8) . . . . ?
C31 C21 C22 U2 -121.9(4) . . . . ?
C31 C21 C22 C18 168.5(4) . . . . ?
C35 C36 C37 U3 70.4(3) . . . . ?
C35 C36 C37 C38 1.0(5) . . . . ?
C35 C36 C37 C44 -168.2(4) . . . . ?
C36 C35 C39 U3 -71.2(3) . . . . ?
C36 C35 C39 C38 3.9(5) . . . . ?
C36 C35 C40 C41 -79.8(6) . . . . ?
C36 C35 C40 C42 162.8(5) . . . . ?
C36 C35 C40 C43 38.6(7) . . . . ?
C36 C37 C38 U3 64.2(3) . . . . ?
C36 C37 C38 C39 1.3(5) . . . . ?
C36 C37 C38 C48 -156.6(5) . . . . ?
C36 C37 C44 C45 -9.2(6) . . . . ?
C36 C37 C44 C46 -128.7(5) . . . . ?
C36 C37 C44 C47 107.0(5) . . . . ?
C37 C38 C39 U3 66.5(3) . . . . ?
C37 C38 C39 C35 -3.3(6) . . . . ?
C37 C38 C48 C49 -43.5(8) . . . . ?
C37 C38 C48 C50 -165.9(5) . . . . ?
C37 C38 C48 C51 78.5(6) . . . . ?
C38 C37 C44 C45 -175.1(5) . . . . ?
C38 C37 C44 C46 65.3(7) . . . . ?
C38 C37 C44 C47 -59.0(7) . . . . ?
C39 C35 C36 U3 72.0(3) . . . . ?
C39 C35 C36 C37 -3.0(5) . . . . ?
C39 C35 C40 C41 75.8(6) . . . . ?
C39 C35 C40 C42 -41.6(7) . . . . ?
C39 C35 C40 C43 -165.8(4) . . . . ?
C39 C38 C48 C49 160.5(4) . . . . ?
C39 C38 C48 C50 38.1(6) . . . . ?
C39 C38 C48 C51 -77.6(5) . . . . ?
C40 C35 C36 U3 -128.6(5) . . . . ?
C40 C35 C36 C37 156.4(4) . . . . ?
C40 C35 C39 U3 129.3(4) . . . . ?
C40 C35 C39 C38 -155.6(4) . . . . ?
C44 C37 C38 U3 -128.5(5) . . . . ?
C44 C37 C38 C39 168.6(5) . . . . ?
C44 C37 C38 C48 10.7(9) . . . . ?
C48 C38 C39 U3 -131.5(4) . . . . ?
C48 C38 C39 C35 158.8(4) . . . . ?
C52 C53 C54 U3 68.9(3) . . . . ?
C52 C53 C54 C55 0.2(5) . . . . ?
C52 C53 C54 C61 -173.8(4) . . . . ?
C53 C52 C56 U3 -72.5(3) . . . . ?
C53 C52 C56 C55 1.6(5) . . . . ?
C53 C52 C57 C58 -88.0(6) . . . . ?
C53 C52 C57 C59 154.9(4) . . . . ?
C53 C52 C57 C60 32.6(6) . . . . ?
C53 C54 C55 U3 64.8(3) . . . . ?
C53 C54 C55 C56 0.8(5) . . . . ?
C53 C54 C55 C65 -161.4(5) . . . . ?
C53 C54 C61 C62 1.8(6) . . . . ?
C53 C54 C61 C63 -116.8(5) . . . . ?
C53 C54 C61 C64 118.1(5) . . . . ?
C54 C55 C56 U3 67.6(3) . . . . ?
C54 C55 C56 C52 -1.5(5) . . . . ?
C54 C55 C65 C66 -45.0(7) . . . . ?
C54 C55 C65 C67 -165.2(5) . . . . ?
C54 C55 C65 C68 78.4(6) . . . . ?
C55 C54 C61 C62 -170.5(5) . . . . ?
C55 C54 C61 C63 70.8(7) . . . . ?
C55 C54 C61 C64 -54.2(7) . . . . ?
C56 C52 C53 U3 72.5(3) . . . . ?
C56 C52 C53 C54 -1.1(5) . . . . ?
C56 C52 C57 C58 74.6(6) . . . . ?
C56 C52 C57 C59 -42.4(6) . . . . ?
C56 C52 C57 C60 -164.8(4) . . . . ?
C56 C55 C65 C66 154.8(4) . . . . ?
C56 C55 C65 C67 34.6(6) . . . . ?
C56 C55 C65 C68 -81.7(5) . . . . ?
C57 C52 C53 U3 -121.8(5) . . . . ?
C57 C52 C53 C54 164.7(4) . . . . ?
C57 C52 C56 U3 121.9(4) . . . . ?
C57 C52 C56 C55 -164.0(4) . . . . ?
C61 C54 C55 U3 -122.1(5) . . . . ?
C61 C54 C55 C56 173.9(5) . . . . ?
C61 C54 C55 C65 11.7(9) . . . . ?
C65 C55 C56 U3 -127.1(4) . . . . ?
C65 C55 C56 C52 163.7(4) . . . . ?
C02A C02B C02D C02H 0.3(10) . . . . ?
C02B C02A C028 C02C 1.4(9) . . . . ?
C02B C02D C02H C02C 0.0(10) . . . . ?
C02H C02C C028 C02A -1.2(10) . . . . ?
C02J C02A C02B C02D 178.6(6) . . . . ?
C02J C02A C028 C02C -178.1(6) . . . . ?
C028 C02A C02B C02D -1.0(9) . . . . ?
C028 C02C C02H C02D 0.5(10) . . . . ?
C69 C70 C71 C72 -1.1(10) . . . . ?
C70 C69 C74 C73 2.0(10) . . . . ?
C70 C71 C72 C73 1.0(10) . . . . ?
C71 C72 C73 C74 0.6(10) . . . . ?
C72 C73 C74 C69 -2.1(10) . . . . ?
C74 C69 C70 C71 -0.4(9) . . . . ?
C75 C69 C70 C71 -179.9(6) . . . . ?
C75 C69 C74 C73 -178.5(6) . . . . ?
C82 C76 C77 C78 -179.6 . . . . ?
C82 C76 C83 C80 179.8 . . . . ?
C76 C77 C78 C89 0.0 . . . . ?
C77 C76 C83 C80 0.2 . . . . ?
C77 C78 C89 C80 -0.2 . . . . ?
C83 C76 C77 C78 0.0 . . . . ?
C83 C80 C89 C78 0.4 . . . . ?
C89 C80 C83 C76 -0.3 . . . . ?
C81 C84 C85 C86 0.4 . . . . ?
C84 C81 C88 C90 179.8 . . . . ?
C84 C81 C88 C87 0.2 . . . . ?
C84 C85 C86 C87 -0.2 . . . . ?
C85 C86 C87 C88 0.0 . . . . ?
C86 C87 C88 C90 -179.6 . . . . ?
C86 C87 C88 C81 0.0 . . . . ?
C88 C81 C84 C85 -0.3 . . . . ?

_shelx_res_file                  
;
TITL ld239_h2_a.res in P-1
    5.res
    created by SHELXL-2019/3 at 22:25:33 on 12-Jun-2025
REM SHELXT solution in P-1: R1 0.092, Rweak 0.009, Alpha 0.104
REM <I/s> 0.000 for 0 systematic absences, Orientation as input
REM Formula found by SHELXT: C110 U3 N26 I
CELL 0.71073 14.2226 14.7263 22.8579 78.484 83.187 65.206
ZERR 2 0.0004 0.0003 0.0006 0.002 0.002 0.002
LATT 1
SFAC C H I N U
UNIT 178 282 2 4 6
SADI C88 C87 C87 C86 C86 C85 C85 C84 C84 C81 C81 C88
SADI 0.04 C88 C84 C88 C86 C81 C85 C87 C81 C86 C84 C87 C85
SADI C76 C77 C77 C78 C78 C89 C89 C80 C80 C83 C83 C76
SADI 0.04 C90 C81 C90 C87
FLAT C90 > C88
SADI 0.04 C76 C80 C76 C78 C83 C89 C77 C83 C78 C80 C77 C89
SADI 0.04 C82 C83 C82 C77
RIGU C90 > C88
FLAT C82 > C89
SIMU 0.004 0.008 2 C90 > C88
RIGU C82 > C89
SIMU 0.004 0.008 2 C82 > C89
SIMU 0.004 0.008 2 C82 > C88

L.S. 5
PLAN  36
SIZE 0.139 0.163 0.187
TEMP -123
CONF
MORE -1
BOND $H
list 4
fmap 2
acta
SHEL 20 0.77
OMIT -5 -1 24
OMIT -2 -11 1
OMIT -1 -11 2
OMIT 0 2 0
OMIT 2 1 17
OMIT 3 8 0
OMIT 5 0 12
OMIT 7 2 3
OMIT 8 1 4
REM <olex2.extras>
REM <HklSrc "%.\\5.hkl">
REM </olex2.extras>

WGHT    0.036600
FVAR       0.18964   0.71162
U1    5    0.396936    0.165039    0.245938    11.00000    0.01790    0.01659 =
         0.01744   -0.00440    0.00176   -0.00787
U2    5    0.194791    0.200858    0.333653    11.00000    0.01923    0.01778 =
         0.01715   -0.00238    0.00236   -0.00966
U3    5    0.242258    0.454706    0.256766    11.00000    0.01682    0.01518 =
         0.01465   -0.00204    0.00016   -0.00711
I1    3    0.486832    0.327116    0.244744    11.00000    0.01890    0.02161 =
         0.02818   -0.00519    0.00117   -0.01027
N1    4    0.360598    0.118946    0.339115    11.00000    0.02592    0.02325 =
         0.01470    0.00302   -0.00702   -0.01358
AFIX  43
H1    2    0.400109    0.080052    0.368967    11.00000   -1.20000
AFIX   0
N2    4    0.253729    0.290749    0.267310    11.00000    0.02206    0.02332 =
         0.00917   -0.00379   -0.00079   -0.01244
C1    1    0.593942   -0.000147    0.256734    11.00000    0.02105    0.01721 =
         0.02674   -0.00754   -0.00111   -0.00619
C2    1    0.596180    0.061743    0.201233    11.00000    0.01762    0.02016 =
         0.01885   -0.00836    0.00390   -0.00764
AFIX  43
H2    2    0.636661    0.100607    0.192341    11.00000   -1.20000
AFIX   0
C3    1    0.530203    0.058491    0.160396    11.00000    0.01499    0.01901 =
         0.01895   -0.01032    0.00481   -0.00486
C4    1    0.481317   -0.006835    0.192671    11.00000    0.01754    0.01413 =
         0.02302   -0.00964    0.00205   -0.00514
C5    1    0.522893   -0.040358    0.250703    11.00000    0.01829    0.01683 =
         0.01991   -0.00209    0.00135   -0.00627
AFIX  43
H5    2    0.504607   -0.084566    0.281496    11.00000   -1.20000
AFIX   0
C6    1    0.664870   -0.027715    0.307750    11.00000    0.02353    0.02597 =
         0.02774   -0.00493   -0.00808   -0.00881
C7    1    0.776199   -0.086764    0.284905    11.00000    0.02637    0.04617 =
         0.03869   -0.01595   -0.01078    0.00090
AFIX 137
H7A   2    0.795047   -0.043692    0.251410    11.00000   -1.50000
H7B   2    0.780426   -0.147636    0.271536    11.00000   -1.50000
H7C   2    0.824048   -0.106582    0.317216    11.00000   -1.50000
AFIX   0
C8    1    0.639114   -0.095412    0.360538    11.00000    0.04877    0.04864 =
         0.03619    0.00824   -0.02251   -0.02696
AFIX 137
H8A   2    0.689844   -0.116236    0.391380    11.00000   -1.50000
H8B   2    0.641315   -0.155654    0.347337    11.00000   -1.50000
H8C   2    0.569556   -0.058043    0.376972    11.00000   -1.50000
AFIX   0
C9    1    0.660164    0.066851    0.328684    11.00000    0.03200    0.03736 =
         0.02993   -0.00830   -0.01103   -0.01561
AFIX 137
H9A   2    0.712017    0.046505    0.358803    11.00000   -1.50000
H9B   2    0.590958    0.102564    0.346101    11.00000   -1.50000
H9C   2    0.674511    0.111898    0.294520    11.00000   -1.50000
AFIX   0
C10   1    0.515921    0.122951    0.097924    11.00000    0.02138    0.02306 =
         0.02150   -0.00980    0.00336   -0.00799
C11   1    0.594321    0.171352    0.084113    11.00000    0.04242    0.03318 =
         0.02011    0.00159    0.00602   -0.02041
AFIX 137
H11A  2    0.581961    0.218053    0.112091    11.00000   -1.50000
H11B  2    0.586434    0.208792    0.043144    11.00000   -1.50000
H11C  2    0.664748    0.118191    0.088263    11.00000   -1.50000
AFIX   0
C12   1    0.408265    0.211550    0.094893    11.00000    0.03684    0.03031 =
         0.02372   -0.00103   -0.00770   -0.01059
AFIX 137
H12A  2    0.354651    0.184784    0.101816    11.00000   -1.50000
H12B  2    0.400794    0.254000    0.055353    11.00000   -1.50000
H12C  2    0.400746    0.252324    0.125577    11.00000   -1.50000
AFIX   0
C13   1    0.531096    0.062121    0.047900    11.00000    0.03996    0.03492 =
         0.01745   -0.00368   -0.00205   -0.01697
AFIX 137
H13A  2    0.597620    0.002935    0.051985    11.00000   -1.50000
H13B  2    0.530614    0.104996    0.009074    11.00000   -1.50000
H13C  2    0.474766    0.039501    0.050626    11.00000   -1.50000
AFIX   0
C14   1    0.415536   -0.055260    0.172411    11.00000    0.02648    0.02802 =
         0.02643   -0.01148   -0.00216   -0.01363
C15   1    0.322331    0.018198    0.135411    11.00000    0.03670    0.03759 =
         0.02748   -0.00736   -0.00712   -0.02270
AFIX 137
H15A  2    0.276963    0.071543    0.158092    11.00000   -1.50000
H15B  2    0.283797   -0.018779    0.126444    11.00000   -1.50000
H15C  2    0.346531    0.048882    0.097995    11.00000   -1.50000
AFIX   0
C16   1    0.371609   -0.105495    0.228679    11.00000    0.03288    0.03040 =
         0.02812   -0.00224   -0.00267   -0.01840
AFIX 137
H16A  2    0.429004   -0.159805    0.251280    11.00000   -1.50000
H16B  2    0.327320   -0.133935    0.216436    11.00000   -1.50000
H16C  2    0.330767   -0.054465    0.253850    11.00000   -1.50000
AFIX   0
C17   1    0.486309   -0.139972    0.138019    11.00000    0.03867    0.02813 =
         0.03676   -0.01660   -0.00040   -0.01448
AFIX 137
H17A  2    0.510735   -0.110477    0.100248    11.00000   -1.50000
H17B  2    0.447684   -0.177357    0.129753    11.00000   -1.50000
H17C  2    0.545868   -0.186376    0.162013    11.00000   -1.50000
AFIX   0
C18   1    0.071097    0.096845    0.345403    11.00000    0.02644    0.02461 =
         0.02346    0.00229    0.00076   -0.02018
C19   1    0.032074    0.154874    0.391285    11.00000    0.02009    0.01904 =
         0.02869   -0.00107    0.00140   -0.01113
AFIX  43
H19   2   -0.032736    0.211688    0.391151    11.00000   -1.20000
AFIX   0
C20   1    0.102656    0.117046    0.437832    11.00000    0.02679    0.02851 =
         0.01877   -0.00550    0.01110   -0.01947
C21   1    0.189580    0.033588    0.419550    11.00000    0.02381    0.02788 =
         0.02057    0.00305   -0.00365   -0.01892
C22   1    0.168209    0.022802    0.362809    11.00000    0.02360    0.01788 =
         0.02670   -0.00201    0.00639   -0.01322
AFIX  43
H22   2    0.213263   -0.027312    0.340086    11.00000   -1.20000
AFIX   0
C23   1    0.014751    0.111668    0.289043    11.00000    0.02574    0.03187 =
         0.02634   -0.00338   -0.00226   -0.01763
C24   1    0.078231    0.034431    0.248839    11.00000    0.04080    0.04334 =
         0.03875   -0.01159   -0.00990   -0.02152
AFIX 137
H24A  2    0.143756    0.041044    0.236491    11.00000   -1.50000
H24B  2    0.039248    0.046595    0.213416    11.00000   -1.50000
H24C  2    0.092597   -0.034121    0.270702    11.00000   -1.50000
AFIX   0
C25   1   -0.010210    0.217910    0.253179    11.00000    0.02917    0.03202 =
         0.02230    0.00308   -0.00580   -0.01738
AFIX 137
H25A  2   -0.052103    0.268693    0.278293    11.00000   -1.50000
H25B  2   -0.048969    0.227237    0.218169    11.00000   -1.50000
H25C  2    0.054441    0.225906    0.240082    11.00000   -1.50000
AFIX   0
C26   1   -0.088448    0.099387    0.308023    11.00000    0.04004    0.05632 =
         0.02887    0.00783   -0.01117   -0.03825
AFIX 137
H26A  2   -0.073301    0.030961    0.330315    11.00000   -1.50000
H26B  2   -0.126150    0.109914    0.272340    11.00000   -1.50000
H26C  2   -0.130965    0.149543    0.333383    11.00000   -1.50000
AFIX   0
C27   1    0.073628    0.163135    0.496777    11.00000    0.02800    0.03133 =
         0.01653   -0.00292    0.00611   -0.01560
C28   1   -0.037690    0.245712    0.494985    11.00000    0.03316    0.03541 =
         0.02878   -0.00571    0.00631   -0.01547
AFIX 137
H28A  2   -0.042536    0.300527    0.461534    11.00000   -1.50000
H28B  2   -0.055515    0.272845    0.532521    11.00000   -1.50000
H28C  2   -0.085916    0.216355    0.489759    11.00000   -1.50000
AFIX   0
C29   1    0.143519    0.214412    0.505765    11.00000    0.03896    0.02715 =
         0.02146   -0.00491    0.00131   -0.01353
AFIX 137
H29A  2    0.216291    0.167816    0.501177    11.00000   -1.50000
H29B  2    0.130189    0.232191    0.545930    11.00000   -1.50000
H29C  2    0.128849    0.276075    0.475947    11.00000   -1.50000
AFIX   0
C30   1    0.075467    0.082614    0.551621    11.00000    0.04414    0.03892 =
         0.01707    0.00017    0.00657   -0.02000
AFIX 137
H30A  2    0.029333    0.051275    0.545801    11.00000   -1.50000
H30B  2    0.051979    0.114802    0.587353    11.00000   -1.50000
H30C  2    0.146260    0.030469    0.556647    11.00000   -1.50000
AFIX   0
C31   1    0.283269   -0.052795    0.452566    11.00000    0.02871    0.02587 =
         0.01816    0.00199   -0.00185   -0.01298
C32   1    0.365744   -0.113723    0.408253    11.00000    0.03606    0.02768 =
         0.02523   -0.00280   -0.00489   -0.01561
AFIX 137
H32A  2    0.335892   -0.147314    0.387754    11.00000   -1.50000
H32B  2    0.425787   -0.164891    0.430233    11.00000   -1.50000
H32C  2    0.387669   -0.067466    0.378772    11.00000   -1.50000
AFIX   0
C33   1    0.246171   -0.130201    0.493279    11.00000    0.04049    0.02799 =
         0.03745    0.00292   -0.00049   -0.01720
AFIX 137
H33A  2    0.199843   -0.098191    0.525460    11.00000   -1.50000
H33B  2    0.306282   -0.189121    0.510525    11.00000   -1.50000
H33C  2    0.208960   -0.152174    0.469563    11.00000   -1.50000
AFIX   0
C34   1    0.340358   -0.017603    0.490639    11.00000    0.03355    0.02881 =
         0.02614   -0.00247   -0.01301   -0.00801
AFIX 137
H34A  2    0.356588    0.037299    0.466451    11.00000   -1.50000
H34B  2    0.404750   -0.074666    0.504335    11.00000   -1.50000
H34C  2    0.295957    0.006885    0.525285    11.00000   -1.50000
AFIX   0
C35   1    0.138736    0.495149    0.150997    11.00000    0.01861    0.02473 =
         0.01288   -0.00317    0.00162   -0.01149
C36   1    0.242632    0.476682    0.130985    11.00000    0.02630    0.02216 =
         0.01449   -0.00116    0.00196   -0.01199
AFIX  43
H36   2    0.290949    0.416520    0.117382    11.00000   -1.20000
AFIX   0
C37   1    0.263558    0.562851    0.134442    11.00000    0.01973    0.01906 =
         0.01529    0.00430   -0.00329   -0.00944
C38   1    0.170677    0.635461    0.158195    11.00000    0.01934    0.01923 =
         0.02076   -0.00360   -0.00013   -0.00587
C39   1    0.097948    0.589861    0.169532    11.00000    0.01662    0.01710 =
         0.01547   -0.00046    0.00024   -0.00513
AFIX  43
H39   2    0.030615    0.619877    0.187341    11.00000   -1.20000
AFIX   0
C40   1    0.074128    0.443780    0.134011    11.00000    0.02779    0.03191 =
         0.02064   -0.00256   -0.00235   -0.01817
C41   1    0.034668    0.498599    0.071995    11.00000    0.03353    0.04470 =
         0.01862    0.00276   -0.00910   -0.02306
AFIX 137
H41A  2    0.093503    0.487085    0.043078    11.00000   -1.50000
H41B  2   -0.002630    0.571482    0.072624    11.00000   -1.50000
H41C  2   -0.012214    0.472441    0.060451    11.00000   -1.50000
AFIX   0
C42   1   -0.019234    0.456053    0.176644    11.00000    0.02908    0.03619 =
         0.02726   -0.00609    0.00286   -0.02196
AFIX 137
H42A  2   -0.063732    0.430529    0.161707    11.00000   -1.50000
H42B  2   -0.058418    0.527978    0.179475    11.00000   -1.50000
H42C  2    0.004216    0.417568    0.216254    11.00000   -1.50000
AFIX   0
C43   1    0.137868    0.332200    0.130770    11.00000    0.02974    0.03326 =
         0.03222   -0.00750   -0.00402   -0.02053
AFIX 133
H43A  2    0.211392    0.319598    0.124650    11.00000   -1.50000
H43B  2    0.115620    0.314249    0.097384    11.00000   -1.50000
H43C  2    0.127685    0.290816    0.168188    11.00000   -1.50000
AFIX   0
C44   1    0.364454    0.570428    0.103722    11.00000    0.02323    0.02303 =
         0.02133   -0.00084    0.00195   -0.01148
C45   1    0.436586    0.470112    0.081847    11.00000    0.02571    0.03467 =
         0.02455   -0.00667    0.00606   -0.01541
AFIX 137
H45A  2    0.501679    0.474357    0.065273    11.00000   -1.50000
H45B  2    0.402673    0.458512    0.050903    11.00000   -1.50000
H45C  2    0.451160    0.413837    0.115489    11.00000   -1.50000
AFIX   0
C46   1    0.428301    0.591066    0.144856    11.00000    0.02602    0.02950 =
         0.03359   -0.00791    0.00935   -0.01635
AFIX 137
H46A  2    0.488816    0.597648    0.122318    11.00000   -1.50000
H46B  2    0.451399    0.534669    0.178336    11.00000   -1.50000
H46C  2    0.385512    0.654077    0.160215    11.00000   -1.50000
AFIX   0
C47   1    0.338202    0.651836    0.047273    11.00000    0.03396    0.03315 =
         0.02547   -0.00054    0.00739   -0.01763
AFIX 137
H47A  2    0.306894    0.719313    0.058783    11.00000   -1.50000
H47B  2    0.289245    0.643755    0.024146    11.00000   -1.50000
H47C  2    0.401731    0.644341    0.022902    11.00000   -1.50000
AFIX   0
C48   1    0.127314    0.751153    0.154603    11.00000    0.02585    0.01953 =
         0.02025    0.00042   -0.00356   -0.01084
C49   1    0.204927    0.794758    0.163170    11.00000    0.03893    0.02198 =
         0.02953   -0.00207    0.00132   -0.01664
AFIX 137
H49A  2    0.238239    0.761708    0.201411    11.00000   -1.50000
H49B  2    0.168239    0.867917    0.163011    11.00000   -1.50000
H49C  2    0.257762    0.782435    0.130546    11.00000   -1.50000
AFIX   0
C50   1    0.037730    0.787792    0.200898    11.00000    0.02952    0.02002 =
         0.02886   -0.00724   -0.00485   -0.00624
AFIX 137
H50A  2   -0.021372    0.777031    0.190614    11.00000   -1.50000
H50B  2    0.017060    0.860189    0.200919    11.00000   -1.50000
H50C  2    0.060422    0.749499    0.240656    11.00000   -1.50000
AFIX   0
C51   1    0.080311    0.799365    0.092862    11.00000    0.03499    0.01936 =
         0.03317    0.00551   -0.00683   -0.00584
AFIX 137
H51A  2    0.135409    0.782042    0.061654    11.00000   -1.50000
H51B  2    0.046352    0.873241    0.090206    11.00000   -1.50000
H51C  2    0.029241    0.773514    0.087410    11.00000   -1.50000
AFIX   0
C52   1    0.107175    0.502601    0.356325    11.00000    0.02552    0.02359 =
         0.01044   -0.00479    0.00262   -0.01252
C53   1    0.140385    0.583143    0.342824    11.00000    0.02303    0.01875 =
         0.01760   -0.00699    0.00252   -0.00769
AFIX  43
H53   2    0.098924    0.650515    0.325037    11.00000   -1.20000
AFIX   0
C54   1    0.243634    0.549154    0.359518    11.00000    0.02544    0.02469 =
         0.01880   -0.00712    0.00215   -0.01419
C55   1    0.279128    0.442911    0.384576    11.00000    0.02501    0.02297 =
         0.01103   -0.00577   -0.00052   -0.01007
C56   1    0.193615    0.417880    0.380732    11.00000    0.02173    0.02045 =
         0.02100   -0.00633    0.00369   -0.00973
AFIX  43
H56   2    0.194933    0.351844    0.393180    11.00000   -1.20000
AFIX   0
C57   1   -0.003420    0.512709    0.358902    11.00000    0.01827    0.02055 =
         0.02112   -0.00546    0.00087   -0.00675
C58   1   -0.048481    0.527168    0.422647    11.00000    0.03535    0.03531 =
         0.02333   -0.01021    0.01070   -0.01550
AFIX 137
H58A  2   -0.119470    0.531367    0.425893    11.00000   -1.50000
H58B  2   -0.048969    0.589895    0.431338    11.00000   -1.50000
H58C  2   -0.005707    0.469450    0.451313    11.00000   -1.50000
AFIX   0
C59   1   -0.006751    0.414671    0.347101    11.00000    0.02093    0.02272 =
         0.02871   -0.00734    0.00246   -0.01003
AFIX 137
H59A  2    0.028362    0.358522    0.378871    11.00000   -1.50000
H59B  2    0.028310    0.399116    0.308494    11.00000   -1.50000
H59C  2   -0.079045    0.424035    0.346435    11.00000   -1.50000
AFIX   0
C60   1   -0.070957    0.602178    0.314521    11.00000    0.01983    0.02664 =
         0.03541   -0.00006   -0.00062   -0.00746
AFIX 137
H60A  2   -0.141727    0.605741    0.318121    11.00000   -1.50000
H60B  2   -0.042694    0.593155    0.273824    11.00000   -1.50000
H60C  2   -0.071869    0.665156    0.323084    11.00000   -1.50000
AFIX   0
C61   1    0.294583    0.624399    0.355489    11.00000    0.02748    0.02721 =
         0.02467   -0.00484   -0.00269   -0.01420
C62   1    0.218124    0.732391    0.334163    11.00000    0.03863    0.02492 =
         0.03207   -0.00426   -0.00334   -0.01651
AFIX 137
H62A  2    0.252577    0.778697    0.330606    11.00000   -1.50000
H62B  2    0.159273    0.751629    0.363010    11.00000   -1.50000
H62C  2    0.193275    0.736403    0.295136    11.00000   -1.50000
AFIX   0
C63   1    0.386885    0.601434    0.310697    11.00000    0.03842    0.03690 =
         0.04933   -0.01008    0.01045   -0.02223
AFIX 137
H63A  2    0.363433    0.606851    0.271027    11.00000   -1.50000
H63B  2    0.438672    0.532541    0.323134    11.00000   -1.50000
H63C  2    0.417772    0.650177    0.309190    11.00000   -1.50000
AFIX   0
C64   1    0.326300    0.627886    0.416916    11.00000    0.04888    0.03295 =
         0.04296   -0.00950   -0.01332   -0.01959
AFIX 137
H64A  2    0.349429    0.682893    0.413082    11.00000   -1.50000
H64B  2    0.382900    0.563121    0.431392    11.00000   -1.50000
H64C  2    0.266735    0.639858    0.445326    11.00000   -1.50000
AFIX   0
C65   1    0.369591    0.369029    0.424940    11.00000    0.03192    0.03025 =
         0.01723   -0.00763    0.00006   -0.01542
C66   1    0.474982    0.373942    0.408296    11.00000    0.03075    0.02789 =
         0.03939   -0.00533   -0.00588   -0.00760
AFIX 137
H66A  2    0.469314    0.442037    0.409978    11.00000   -1.50000
H66B  2    0.496927    0.358971    0.367746    11.00000   -1.50000
H66C  2    0.526202    0.323966    0.436506    11.00000   -1.50000
AFIX   0
C67   1    0.389321    0.258327    0.425175    11.00000    0.03272    0.02818 =
         0.03982   -0.00353   -0.00868   -0.00810
AFIX 137
H67A  2    0.326889    0.247383    0.440457    11.00000   -1.50000
H67B  2    0.447095    0.213417    0.450839    11.00000   -1.50000
H67C  2    0.406592    0.243406    0.384379    11.00000   -1.50000
AFIX   0
C68   1    0.336341    0.388879    0.489690    11.00000    0.04105    0.03801 =
         0.01575   -0.00363   -0.00672   -0.00818
AFIX 137
H68A  2    0.320018    0.459931    0.491371    11.00000   -1.50000
H68B  2    0.393003    0.344603    0.516247    11.00000   -1.50000
H68C  2    0.274925    0.374683    0.502494    11.00000   -1.50000
AFIX   0

C02A  1    0.180320    0.094166   -0.034218    11.00000    0.02243    0.04295 =
         0.04907   -0.00245   -0.00411   -0.00380
C02B  1    0.182682    0.166116   -0.004455    11.00000    0.03982    0.05476 =
         0.04046   -0.00676   -0.00611   -0.00572
AFIX  43
H02B  2    0.167265    0.161156    0.037353    11.00000   -1.20000
AFIX   0
C02C  1    0.226983    0.183311   -0.125872    11.00000    0.04632    0.06237 =
         0.03477   -0.00296   -0.00191   -0.01457
AFIX  43
H02C  2    0.242696    0.188772   -0.167659    11.00000   -1.20000
AFIX   0
C02D  1    0.207000    0.244868   -0.034364    11.00000    0.05039    0.06016 =
         0.05208   -0.01910   -0.00609   -0.01372
AFIX  43
H02D  2    0.208530    0.293411   -0.013084    11.00000   -1.20000
AFIX   0
C02H  1    0.229096    0.253527   -0.094965    11.00000    0.05174    0.05629 =
         0.05219   -0.00647   -0.00051   -0.01816
AFIX  43
H02H  2    0.245806    0.307988   -0.115451    11.00000   -1.20000
AFIX   0
C02J  1    0.156427    0.007412   -0.001759    11.00000    0.05604    0.05812 =
         0.06580   -0.00192    0.00864   -0.01978
AFIX 137
H02A  2    0.210928   -0.056352   -0.011235    11.00000   -1.50000
H02E  2    0.089608    0.014647   -0.014080    11.00000   -1.50000
H02F  2    0.153043    0.006931    0.041368    11.00000   -1.50000
AFIX   0
C028  1    0.201770    0.104497   -0.095644    11.00000    0.03835    0.04718 =
         0.04158   -0.01485   -0.00535   -0.00633
AFIX  43
H028  2    0.199088    0.056788   -0.117183    11.00000   -1.20000
AFIX   0

C69   1   -0.213818    0.378119    0.087936    11.00000    0.04282    0.07341 =
         0.03539   -0.01490   -0.00315   -0.03321
C70   1   -0.266020    0.339221    0.133735    11.00000    0.04279    0.07234 =
         0.03512   -0.01079   -0.00270   -0.02974
AFIX  43
H70   2   -0.326917    0.383204    0.152335    11.00000   -1.20000
AFIX   0
C71   1   -0.228374    0.235283    0.152150    11.00000    0.06057    0.10542 =
         0.03513   -0.01266   -0.00392   -0.05409
AFIX  43
H71   2   -0.263669    0.208685    0.184101    11.00000   -1.20000
AFIX   0
C72   1   -0.142136    0.169902    0.125806    11.00000    0.06074    0.06489 =
         0.06334   -0.01567   -0.01890   -0.02990
AFIX  43
H72   2   -0.118201    0.098737    0.138736    11.00000   -1.20000
AFIX   0
C73   1   -0.090146    0.209172    0.079882    11.00000    0.05373    0.08051 =
         0.05707   -0.03299    0.00908   -0.02683
AFIX  43
H73   2   -0.030275    0.165088    0.060594    11.00000   -1.20000
AFIX   0
C74   1   -0.126027    0.313034    0.062308    11.00000    0.04412    0.06912 =
         0.04227   -0.01657    0.00594   -0.03061
AFIX  43
H74   2   -0.088799    0.339814    0.031698    11.00000   -1.20000
AFIX   0
C75   1   -0.253765    0.490734    0.067642    11.00000    0.05482    0.06655 =
         0.06369   -0.00861   -0.00437   -0.02432
AFIX 137
H75A  2   -0.318645    0.524423    0.089834    11.00000   -1.50000
H75B  2   -0.266386    0.506456    0.024817    11.00000   -1.50000
H75C  2   -0.202342    0.514841    0.075027    11.00000   -1.50000
AFIX   6

PART 1
C82   1   -0.343542    0.654458    0.265737    21.00000    0.05120    0.08218 =
         0.08960   -0.00395   -0.00747   -0.02228
AFIX 137
H82A  2   -0.372662    0.703996    0.293045    21.00000   -1.50000
H82B  2   -0.393732    0.669967    0.235390    21.00000   -1.50000
H82C  2   -0.279586    0.657703    0.246219    21.00000   -1.50000
AFIX   5
C76   1   -0.319952    0.549530    0.300398    21.00000    0.04550    0.07674 =
         0.07442   -0.01854   -0.00287   -0.02487
C77   1   -0.316575    0.530362    0.362440    21.00000    0.04621    0.07793 =
         0.07236   -0.02172   -0.00189   -0.02488
AFIX  43
H77   2   -0.329814    0.584695    0.383115    21.00000   -1.20000
AFIX   5
C78   1   -0.294520    0.434594    0.394606    21.00000    0.04375    0.07629 =
         0.07251   -0.02192   -0.00078   -0.02782
AFIX  43
H78   2   -0.292677    0.423256    0.436933    21.00000   -1.20000
AFIX   5
C80   1   -0.278249    0.372196    0.303153    21.00000    0.04617    0.07698 =
         0.07272   -0.02129   -0.00069   -0.02492
AFIX  43
H80   2   -0.265313    0.317722    0.282664    21.00000   -1.20000
AFIX   5
C83   1   -0.300185    0.468333    0.271236    21.00000    0.04738    0.07752 =
         0.07374   -0.02254   -0.00115   -0.02267
AFIX  43
H83   2   -0.301838    0.479322    0.228909    21.00000   -1.20000
AFIX   5
C89   1   -0.274984    0.354679    0.364698    21.00000    0.04574    0.07630 =
         0.07598   -0.01624    0.00254   -0.02600
AFIX  43
H89   2   -0.259457    0.288315    0.386476    21.00000   -1.20000
AFIX   6
PART 2
C90   1   -0.271557    0.349330    0.367015   -21.00000    0.04666    0.07819 =
         0.07841   -0.01356    0.00434   -0.02459
AFIX 137
H90A  2   -0.268020    0.347158    0.409858   -21.00000   -1.50000
H90B  2   -0.203436    0.306617    0.351269   -21.00000   -1.50000
H90C  2   -0.322760    0.324170    0.360746   -21.00000   -1.50000
AFIX   5
C81   1   -0.294623    0.478623    0.272859   -21.00000    0.04680    0.07757 =
         0.07365   -0.02105   -0.00137   -0.02321
AFIX  43
H81   2   -0.268509    0.424759    0.250346   -21.00000   -1.20000
AFIX   5
C84   1   -0.323839    0.577393    0.243675   -21.00000    0.04723    0.07807 =
         0.07434   -0.01868   -0.00155   -0.02290
AFIX  43
H84   2   -0.317335    0.590909    0.201326   -21.00000   -1.20000
AFIX   5
C85   1   -0.362478    0.656732    0.275650   -21.00000    0.04651    0.07782 =
         0.07648   -0.01620   -0.00207   -0.02461
AFIX  43
H85   2   -0.382877    0.724638    0.255373   -21.00000   -1.20000
AFIX   5
C86   1   -0.371368    0.636740    0.337619   -21.00000    0.04653    0.07855 =
         0.07529   -0.01790   -0.00288   -0.02498
AFIX  43
H86   2   -0.397631    0.690837    0.359958   -21.00000   -1.20000
AFIX   5
C87   1   -0.341834    0.537935    0.366429   -21.00000    0.04535    0.07766 =
         0.07323   -0.02063   -0.00271   -0.02536
AFIX  43
H87   2   -0.348131    0.524721    0.408796   -21.00000   -1.20000
AFIX   5
C88   1   -0.302988    0.456961    0.335010   -21.00000    0.04550    0.07691 =
         0.07384   -0.01945   -0.00075   -0.02527
AFIX   0
HKLF 4


REM  ld239_h2_a.res in P-1
REM wR2 = 0.0716, GooF = S = 0.981, Restrained GooF = 0.973 for all data
REM R1 = 0.0324 for 14355 Fo > 4sig(Fo) and 0.0567 for all 19358 data
REM 929 parameters refined using 382 restraints

END

WGHT      0.0366      0.0000

REM Highest difference peak  1.133,  deepest hole -0.834,  1-sigma level  0.148
Q1    1   0.2654  0.1805  0.3502  11.00000  0.05    1.13
Q2    1   0.2135  0.2108  0.3671  11.00000  0.05    1.05
Q3    1   0.1811  0.4747  0.2433  11.00000  0.05    1.04
Q4    1   0.3245  0.1922  0.2395  11.00000  0.05    1.03
Q5    1   0.3447  0.2248  0.2124  11.00000  0.05    1.01
Q6    1   0.2541  0.5129  0.2506  11.00000  0.05    0.98
Q7    1   0.1809  0.1965  0.3764  11.00000  0.05    0.95
Q8    1   0.1731  0.2712  0.3314  11.00000  0.05    0.93
Q9    1   0.1397  0.1815  0.3308  11.00000  0.05    0.92
Q10   1   0.2003  0.4220  0.2522  11.00000  0.05    0.92
Q11   1   0.2028  0.2035  0.2894  11.00000  0.05    0.91
Q12   1   0.1213  0.2231  0.3259  11.00000  0.05    0.91
Q13   1   0.3208  0.4380  0.2637  11.00000  0.05    0.89
Q14   1   0.3359  0.1616  0.2417  11.00000  0.05    0.88
Q15   1   0.3433  0.1536  0.2756  11.00000  0.05    0.88
Q16   1   0.4405  0.2021  0.2512  11.00000  0.05    0.83
Q17   1   0.2078  0.5246  0.2562  11.00000  0.05    0.82
Q18   1   0.2369  0.1251  0.3389  11.00000  0.05    0.82
Q19   1   0.4614  0.1765  0.2494  11.00000  0.05    0.81
Q20   1  -0.3350  0.5755  0.3438  11.00000  0.05    0.80
Q21   1   0.4569  0.1087  0.2625  11.00000  0.05    0.79
Q22   1   0.2787  0.3839  0.2625  11.00000  0.05    0.75
Q23   1   0.2619  0.1103  0.2612  11.00000  0.05    0.75
Q24   1   0.1097  0.4753  0.1467  11.00000  0.05    0.73
Q25   1   0.1976  0.4726  0.3717  11.00000  0.05    0.72
Q26   1   0.4242  0.1774  0.2057  11.00000  0.05    0.71
Q27   1   0.2048  0.4591  0.2898  11.00000  0.05    0.71
Q28   1   0.3886  0.1511  0.2107  11.00000  0.05    0.71
Q29   1   0.5576  0.2894  0.2608  11.00000  0.05    0.71
Q30   1   0.2518  0.2024  0.3007  11.00000  0.05    0.70
Q31   1   0.3817  0.1646  0.2883  11.00000  0.05    0.69
Q32   1   0.2322  0.4639  0.2983  11.00000  0.05    0.69
Q33   1  -0.3022  0.5978  0.2409  11.00000  0.05    0.69
Q34   1   0.3265  0.1372  0.3105  11.00000  0.05    0.66
Q35   1  -0.3006  0.4322  0.2954  11.00000  0.05    0.66
Q36   1   0.4417  0.2989  0.2400  11.00000  0.05    0.66
;
_shelx_res_checksum              89225
_olex2_submission_special_instructions 'No special instructions were received'

# start Validation Reply Form
_vrf_PLAT910_5                   
;
PROBLEM:  Missing # of FCF Reflection(s) Below Theta(Min).
RESPONSE:Several reflections at low 2theta angles were affected by
the beamstop and thus omitted.
;
# ===END
####################################################################### 
# 
# This file contains crystal structure data downloaded from the 
# Cambridge Structural Database (CSD) hosted by the Cambridge 
# Crystallographic Data Centre (CCDC).
# 
# Full information about CCDC data access policies and citation 
# guidelines are available at http://www.ccdc.cam.ac.uk/access/V1 
# 
# Audit and citation data items may have been added by the CCDC. 
# Please retain this information to preserve the provenance of 
# this file and to allow appropriate attribution of the data. 
# 
#######################################################################

data_4
_database_code_depnum_ccdc_archive 'CCDC 2464096'
loop_
_audit_author_name
_audit_author_address
'Nicolas Casaretto'
;LCM, CNRS, Ecole polytechnique
France
;
_audit_update_record             
;
2025-06-13 deposited with the CCDC.	2025-10-14 downloaded from the CCDC.
;
#===============================================================================
# If more than one structure is reported, sections 5-10 should be filled in
# per structure. For each data set, replace the ? in the data_? line below
# by a unique identifier.
#===============================================================================

_audit_creation_date             2025-05-19
_audit_creation_method           
;
Olex2 1.5
(compiled 2025.04.05 svn.rf049d14d for OlexSys, GUI svn.r7224)
;
_shelx_SHELXL_version_number     2019/3

_chemical_name_common            ?
_chemical_name_systematic        ?
_chemical_formula_moiety         'C55 H97 N2 O U2'
_chemical_formula_sum            'C55 H97 N2 O U2'
_chemical_formula_weight         1278.40
_chemical_melting_point          ?
loop_
_atom_type_symbol
_atom_type_description
_atom_type_scat_dispersion_real
_atom_type_scat_dispersion_imag
_atom_type_scat_source
C C 0.0033 0.0016 'International Tables Vol C Tables 4.2.6.8 and 6.1.1.4'
H H 0.0000 0.0000 'International Tables Vol C Tables 4.2.6.8 and 6.1.1.4'
N N 0.0061 0.0033 'International Tables Vol C Tables 4.2.6.8 and 6.1.1.4'
O O 0.0106 0.0060 'International Tables Vol C Tables 4.2.6.8 and 6.1.1.4'
U U -9.6767 9.6646 'International Tables Vol C Tables 4.2.6.8 and 6.1.1.4'

_shelx_space_group_comment       
;
The symmetry employed for this shelxl refinement is uniquely defined
by the following loop, which should always be used as a source of
symmetry information in preference to the above space-group names.
They are only intended as comments.
;
_space_group_crystal_system      monoclinic
_space_group_IT_number           14
_space_group_name_H-M_alt        'P 1 21/n 1'
_space_group_name_Hall           '-P 2yn'
loop_
_space_group_symop_operation_xyz
'x, y, z'
'-x+1/2, y+1/2, -z+1/2'
'-x, -y, -z'
'x-1/2, -y-1/2, z-1/2'

_cell_length_a                   10.5775(12)
_cell_length_b                   25.372(4)
_cell_length_c                   21.043(3)
_cell_angle_alpha                90
_cell_angle_beta                 101.426(9)
_cell_angle_gamma                90
_cell_volume                     5535.4(12)
_cell_formula_units_Z            4
_cell_measurement_reflns_used    15506
_cell_measurement_temperature    150
_cell_measurement_theta_max      24.92
_cell_measurement_theta_min      1.67
_shelx_estimated_absorpt_T_max   0.493
_shelx_estimated_absorpt_T_min   0.372
_exptl_absorpt_coefficient_mu    5.880
_exptl_absorpt_correction_T_max  0.4213
_exptl_absorpt_correction_T_min  0.2439
_exptl_absorpt_correction_type   multi-scan
_exptl_absorpt_process_details   
;
STOE LANA, absorption correction by scaling of reflection intensities.
J. Koziskova, F. Hahn, J. Richter, J. Kozisek, "Comparison of different
absorption corrections on the model structure of tetrakis(\m~2~-acetato)-
diaqua-di-copper(II)", Acta Chimica Slovaca, vol. 9, no. 2, 2016, pp. 136 - 140.
;
_exptl_absorpt_special_details   ?
_exptl_crystal_colour            'dark brown'
_exptl_crystal_density_diffrn    1.534
_exptl_crystal_density_meas      ?
_exptl_crystal_density_method    'not measured'
_exptl_crystal_description       plate
_exptl_crystal_F_000             2532
loop_
_exptl_crystal_face_index_h
_exptl_crystal_face_index_k
_exptl_crystal_face_index_l
_exptl_crystal_face_perp_dist
9 14 30 0.0978
7 -15 -1 0.2221
1 -7 15 0.2257
-30 -1 2 0.2530
-5 4 -15 0.0936
-1 -10 -30 0.1218

_exptl_crystal_size_max          0.21
_exptl_crystal_size_mid          0.14
_exptl_crystal_size_min          0.14
_exptl_transmission_factor_max   ?
_exptl_transmission_factor_min   ?
_diffrn_reflns_av_R_equivalents  0.0432
_diffrn_reflns_av_unetI/netI     0.0338
_diffrn_reflns_Laue_measured_fraction_full 0.999
_diffrn_reflns_Laue_measured_fraction_max 0.999
_diffrn_reflns_limit_h_max       13
_diffrn_reflns_limit_h_min       -13
_diffrn_reflns_limit_k_max       31
_diffrn_reflns_limit_k_min       -31
_diffrn_reflns_limit_l_max       25
_diffrn_reflns_limit_l_min       -25
_diffrn_reflns_number            41618
_diffrn_reflns_point_group_measured_fraction_full 0.999
_diffrn_reflns_point_group_measured_fraction_max 0.999
_diffrn_reflns_theta_full        25.242
_diffrn_reflns_theta_max         26.022
_diffrn_reflns_theta_min         2.122
_diffrn_ambient_temperature      150.15
_diffrn_detector_area_resol_mean 13.33
_diffrn_measured_fraction_theta_full 0.999
_diffrn_measured_fraction_theta_max 0.999
_diffrn_measurement_details      
;
 684 frames, detector distance = 60 mm
;
_diffrn_measurement_device       'Eulerian 4-circle diffractometer'
_diffrn_measurement_device_type  'STOE STADIVARI'
_diffrn_measurement_method       'rotation method, \w scans'
_diffrn_oxdiff_ac3_digest_hkl    414318da4f98b6e38d204b9e79681fc9a94476
_diffrn_radiation_type           MoK\a
_diffrn_radiation_wavelength     0.71073
_diffrn_source                   ?
_reflns_Friedel_coverage         0.000
_reflns_Friedel_fraction_full    .
_reflns_Friedel_fraction_max     .
_reflns_number_gt                9031
_reflns_number_total             10873
_reflns_special_details          
;
 Reflections were merged by SHELXL according to the crystal
 class for the calculation of statistics and refinement.
 
 _reflns_Friedel_fraction is defined as the number of unique
 Friedel pairs measured divided by the number that would be
 possible theoretically, ignoring centric projections and
 systematic absences.
;
_reflns_threshold_expression     'I > 2\s(I)'
_computing_cell_refinement       
;
X-Area Recipe 2.0.2 (STOE, 2024)
;
_computing_data_collection       
;
X-Area Pilatus3_SV 1.31.194.0 (STOE, 2023)
;
_computing_data_reduction        
;
X-Area Integrate 2.5.18.0 (STOE, 2024)
X-Area LANA 2.8.4 (STOE, 2024)
;
_computing_molecular_graphics    'Olex2 1.5 (Dolomanov et al., 2009)'
_computing_publication_material  'Olex2 1.5 (Dolomanov et al., 2009)'
_computing_structure_refinement  'SHELXL 2019/3 (Sheldrick, 2015)'
_computing_structure_solution    'SHELXT  (Sheldrick, 2015)'
_refine_diff_density_max         4.261
_refine_diff_density_min         -2.047
_refine_diff_density_rms         0.184
_refine_ls_extinction_coef       .
_refine_ls_extinction_method     none
_refine_ls_goodness_of_fit_ref   1.060
_refine_ls_hydrogen_treatment    constr
_refine_ls_matrix_type           full
_refine_ls_number_parameters     767
_refine_ls_number_reflns         10873
_refine_ls_number_restraints     930
_refine_ls_R_factor_all          0.0672
_refine_ls_R_factor_gt           0.0536
_refine_ls_restrained_S_all      1.023
_refine_ls_shift/su_max          0.001
_refine_ls_shift/su_mean         0.000
_refine_ls_structure_factor_coef Fsqd
_refine_ls_weighting_details     
'w=1/[\s^2^(Fo^2^)+(0.0761P)^2^+42.8388P] where P=(Fo^2^+2Fc^2^)/3'
_refine_ls_weighting_scheme      calc
_refine_ls_wR_factor_gt          0.1376
_refine_ls_wR_factor_ref         0.1487
_refine_special_details          ?
_olex2_refinement_description    
;
1. Restrained distances
 C28-C23 \\sim C29-C23 \\sim C24-C23 \\sim C25-C23 \\sim C26-C23 \\sim C27-C23
 with sigma of 0.02
 C44-C43 \\sim C69-C68 \\sim C45-C43 \\sim C70-C68 \\sim C71-C68 \\sim C46-C43
\\sim C63-C60 \\sim C53-C51
 \\sim C61-C60 \\sim C52-C51 \\sim C54-C60 \\sim C62-C51 \\sim C50-C47 \\sim
C67-C64 \\sim C48-C47 \\sim C65-
 C64 \\sim C49-C47 \\sim C66-C64
 with sigma of 0.02
 C68-C58 \\sim C43-C38 \\sim C60-C55 \\sim C51-C40 \\sim C64-C56 \\sim C47-C41
 with sigma of 0.02
 O1-C73 \\sim O1-C72 \\sim O1-C77 \\sim O1-C75
 with sigma of 0.02
 C74-C73 \\sim C74-C72 \\sim C76-C77 \\sim C75-C76
 with sigma of 0.02
2. Uiso/Uaniso restraints and constraints
C38 \\sim C42 \\sim C41 \\sim C40 \\sim C39 \\sim C43 \\sim C44 \\sim C45 \\sim
C46 \\sim C47 \\sim C48 \\sim C49 \\sim C50 \\sim C51 \\sim C52 \\sim C53 \\sim
C54 \\sim C55 \\sim C59 \\sim C60 \\sim C61 \\sim C62 \\sim C63 \\sim C64 \\sim
C65 \\sim C66 \\sim C67 \\sim C68 \\sim C69 \\sim C70 \\sim C71: within 2A with
sigma of 0.004 and sigma for terminal atoms of 0.008 within 2A
C23 \\sim C24 \\sim C26 \\sim C28 \\sim C25 \\sim C27 \\sim C29: within 2A with
sigma of 0.04 and sigma for terminal atoms of 0.08 within 2A
O1 \\sim C74 \\sim C76 \\sim C72 \\sim C75 \\sim C73 \\sim C77: within 2A with
sigma of 0.04 and sigma for terminal atoms of 0.08 within 2A
3. Rigid body (RIGU) restrains
 C38, C42, C41, C40, C39, C43, C44, C45, C46, C47, C48, C49, C50, C51, C52,
 C53, C54, C55, C59, C60, C61, C62, C63, C64, C65, C66, C67, C68, C69, C70, C71
 with sigma for 1-2 distances of 0.001 and sigma for 1-3 distances of 0.001
4. Others
 Sof(C25)=Sof(H25A)=Sof(H25B)=Sof(H25C)=Sof(C27)=Sof(H27A)=Sof(H27B)=Sof(H27C)=
 Sof(C29)=Sof(H29A)=Sof(H29B)=Sof(H29C)=1-FVAR(1)
 Sof(C24)=Sof(H24A)=Sof(H24B)=Sof(H24C)=Sof(C26)=Sof(H26A)=Sof(H26B)=Sof(H26C)=
 Sof(C28)=Sof(H28A)=Sof(H28B)=Sof(H28C)=FVAR(1)
 Sof(H74D)=Sof(H74E)=Sof(H74F)=Sof(H76D)=Sof(H76E)=Sof(H76F)=Sof(C73)=
 Sof(H73A)=Sof(H73B)=Sof(C77)=Sof(H77A)=Sof(H77B)=1-FVAR(2)
 Sof(H74A)=Sof(H74B)=Sof(H74C)=Sof(H76A)=Sof(H76B)=Sof(H76C)=Sof(C72)=
 Sof(H72A)=Sof(H72B)=Sof(C75)=Sof(H75A)=Sof(H75B)=FVAR(2)
 Sof(C58)=Sof(C57)=Sof(H57)=Sof(C56)=Sof(C55)=Sof(C59)=Sof(H59)=Sof(C60)=
 Sof(C61)=Sof(H61A)=Sof(H61B)=Sof(H61C)=Sof(C62)=Sof(H62A)=Sof(H62B)=Sof(H62C)=
 Sof(C63)=Sof(H63A)=Sof(H63B)=Sof(H63C)=Sof(C64)=Sof(C65)=Sof(H65A)=Sof(H65B)=
 Sof(H65C)=Sof(C66)=Sof(H66A)=Sof(H66B)=Sof(H66C)=Sof(C67)=Sof(H67A)=Sof(H67B)=
 Sof(H67C)=Sof(C68)=Sof(C69)=Sof(H69A)=Sof(H69B)=Sof(H69C)=Sof(C70)=Sof(H70A)=
 Sof(H70B)=Sof(H70C)=Sof(C71)=Sof(H71A)=Sof(H71B)=Sof(H71C)=1-FVAR(3)
 Sof(C38)=Sof(C42)=Sof(H42)=Sof(C41)=Sof(C40)=Sof(C39)=Sof(H39)=Sof(C43)=
 Sof(C44)=Sof(H44A)=Sof(H44B)=Sof(H44C)=Sof(C45)=Sof(H45A)=Sof(H45B)=Sof(H45C)=
 Sof(C46)=Sof(H46A)=Sof(H46B)=Sof(H46C)=Sof(C47)=Sof(C48)=Sof(H48A)=Sof(H48B)=
 Sof(H48C)=Sof(C49)=Sof(H49A)=Sof(H49B)=Sof(H49C)=Sof(C50)=Sof(H50A)=Sof(H50B)=
 Sof(H50C)=Sof(C51)=Sof(C52)=Sof(H52A)=Sof(H52B)=Sof(H52C)=Sof(C53)=Sof(H53A)=
 Sof(H53B)=Sof(H53C)=Sof(C54)=Sof(H54A)=Sof(H54B)=Sof(H54C)=FVAR(3)
5.a :
 C38(C42,C41,C40,C39), C58(C57,C56,C55,C59)
5.b Secondary CH2 refined with riding coordinates:
 C72(H72A,H72B), C75(H75A,H75B), C73(H73A,H73B), C77(H77A,H77B)
5.c Aromatic/amide H refined with riding coordinates:
 C2(H2), C5(H5), C19(H19), C22(H22), C42(H42), C39(H39), C57(H57), C59(H59)
5.d Idealised Me refined as rotating group:
 C7(H7A,H7B,H7C), C8(H8A,H8B,H8C), C9(H9A,H9B,H9C), C11(H11A,H11B,H11C),
 C12(H12A,H12B,H12C), C13(H13A,H13B,H13C), C15(H15A,H15B,H15C), C16(H16A,H16B,
 H16C), C17(H17A,H17B,H17C), C31(H31A,H31B,H31C), C32(H32A,H32B,H32C), C33(H33A,
 H33B,H33C), C35(H35A,H35B,H35C), C36(H36A,H36B,H36C), C37(H37A,H37B,H37C),
 C74(H74A,H74B,H74C), C74(H74D,H74E,H74F), C76(H76A,H76B,H76C), C76(H76D,H76E,
 H76F), C24(H24A,H24B,H24C), C26(H26A,H26B,H26C), C28(H28A,H28B,H28C), C44(H44A,
 H44B,H44C), C45(H45A,H45B,H45C), C46(H46A,H46B,H46C), C48(H48A,H48B,H48C),
 C49(H49A,H49B,H49C), C50(H50A,H50B,H50C), C52(H52A,H52B,H52C), C53(H53A,H53B,
 H53C), C54(H54A,H54B,H54C), C25(H25A,H25B,H25C), C27(H27A,H27B,H27C), C29(H29A,
 H29B,H29C), C61(H61A,H61B,H61C), C62(H62A,H62B,H62C), C63(H63A,H63B,H63C),
 C65(H65A,H65B,H65C), C66(H66A,H66B,H66C), C67(H67A,H67B,H67C), C69(H69A,H69B,
 H69C), C70(H70A,H70B,H70C), C71(H71A,H71B,H71C)
;
_atom_sites_solution_hydrogens   geom
_atom_sites_solution_primary     dual
_atom_sites_solution_secondary   ?
loop_
_atom_site_label
_atom_site_type_symbol
_atom_site_fract_x
_atom_site_fract_y
_atom_site_fract_z
_atom_site_U_iso_or_equiv
_atom_site_adp_type
_atom_site_occupancy
_atom_site_site_symmetry_order
_atom_site_calc_flag
_atom_site_refinement_flags_posn
_atom_site_refinement_flags_adp
_atom_site_refinement_flags_occupancy
_atom_site_disorder_assembly
_atom_site_disorder_group
U1 U 0.30197(3) 0.19108(2) 0.40408(2) 0.03118(10) Uani 1 1 d . . . . .
U2 U 0.34950(3) 0.31838(2) 0.39864(2) 0.04061(11) Uani 1 1 d . . . . .
O1 O 0.5190(6) 0.3512(3) 0.4956(3) 0.0575(18) Uani 1 1 d D U . . .
N1 N 0.2131(6) 0.2613(3) 0.4105(3) 0.0385(15) Uani 1 1 d . . . . .
N2 N 0.4344(6) 0.2471(3) 0.3892(3) 0.0366(15) Uani 1 1 d . . . . .
C1 C 0.1178(7) 0.1434(4) 0.3054(4) 0.0370(18) Uani 1 1 d . . . . .
C2 C 0.1998(8) 0.1015(4) 0.3244(4) 0.0387(18) Uani 1 1 d . . . . .
H2 H 0.178193 0.072062 0.348032 0.046 Uiso 1 1 calc R U . . .
C3 C 0.3207(8) 0.1072(3) 0.3047(4) 0.0373(18) Uani 1 1 d . . . . .
C4 C 0.3142(7) 0.1578(3) 0.2734(3) 0.0337(17) Uani 1 1 d . . . . .
C5 C 0.1894(8) 0.1799(4) 0.2757(4) 0.0392(19) Uani 1 1 d . . . . .
H5 H 0.159860 0.213633 0.259801 0.047 Uiso 1 1 calc R U . . .
C6 C -0.0278(8) 0.1468(4) 0.3067(4) 0.042(2) Uani 1 1 d . . . . .
C7 C -0.0987(10) 0.1679(6) 0.2409(5) 0.081(4) Uani 1 1 d . . . . .
H7A H -0.068775 0.203763 0.234550 0.121 Uiso 1 1 calc R U . . .
H7B H -0.191747 0.168537 0.239877 0.121 Uiso 1 1 calc R U . . .
H7C H -0.080973 0.145071 0.206137 0.121 Uiso 1 1 calc R U . . .
C8 C -0.0530(10) 0.1847(5) 0.3584(6) 0.064(3) Uani 1 1 d . . . . .
H8A H -0.004566 0.173386 0.400826 0.096 Uiso 1 1 calc R U . . .
H8B H -0.145351 0.185127 0.359024 0.096 Uiso 1 1 calc R U . . .
H8C H -0.025202 0.220199 0.348827 0.096 Uiso 1 1 calc R U . . .
C9 C -0.0789(10) 0.0931(5) 0.3184(7) 0.077(4) Uani 1 1 d . . . . .
H9A H -0.066378 0.069175 0.283605 0.115 Uiso 1 1 calc R U . . .
H9B H -0.171110 0.095701 0.318981 0.115 Uiso 1 1 calc R U . . .
H9C H -0.032606 0.079548 0.360115 0.115 Uiso 1 1 calc R U . . .
C10 C 0.4009(7) 0.0579(4) 0.3010(4) 0.0390(18) Uani 1 1 d . . . . .
C11 C 0.3338(9) 0.0279(4) 0.2389(4) 0.051(2) Uani 1 1 d . . . . .
H11A H 0.337543 0.049284 0.200586 0.077 Uiso 1 1 calc R U . . .
H11B H 0.243535 0.021151 0.241102 0.077 Uiso 1 1 calc R U . . .
H11C H 0.378113 -0.005697 0.236083 0.077 Uiso 1 1 calc R U . . .
C12 C 0.5434(8) 0.0643(4) 0.2977(4) 0.048(2) Uani 1 1 d . . . . .
H12A H 0.583576 0.029480 0.298229 0.072 Uiso 1 1 calc R U . . .
H12B H 0.587241 0.084764 0.335162 0.072 Uiso 1 1 calc R U . . .
H12C H 0.550497 0.082779 0.257677 0.072 Uiso 1 1 calc R U . . .
C13 C 0.3995(9) 0.0209(4) 0.3590(4) 0.049(2) Uani 1 1 d . . . . .
H13A H 0.310253 0.011468 0.360376 0.073 Uiso 1 1 calc R U . . .
H13B H 0.438729 0.038884 0.399325 0.073 Uiso 1 1 calc R U . . .
H13C H 0.448572 -0.011071 0.354129 0.073 Uiso 1 1 calc R U . . .
C14 C 0.4029(8) 0.1855(3) 0.2326(4) 0.0390(19) Uani 1 1 d . . . . .
C15 C 0.4032(10) 0.1535(4) 0.1701(4) 0.053(2) Uani 1 1 d . . . . .
H15A H 0.314489 0.149412 0.146014 0.079 Uiso 1 1 calc R U . . .
H15B H 0.440943 0.118693 0.181630 0.079 Uiso 1 1 calc R U . . .
H15C H 0.454371 0.172167 0.143180 0.079 Uiso 1 1 calc R U . . .
C16 C 0.3480(9) 0.2399(4) 0.2104(5) 0.053(2) Uani 1 1 d . . . . .
H16A H 0.406245 0.257776 0.186510 0.079 Uiso 1 1 calc R U . . .
H16B H 0.339658 0.261022 0.248379 0.079 Uiso 1 1 calc R U . . .
H16C H 0.263016 0.235754 0.182184 0.079 Uiso 1 1 calc R U . . .
C17 C 0.5429(8) 0.1943(4) 0.2692(4) 0.0376(19) Uani 1 1 d . . . . .
H17A H 0.588742 0.160477 0.274312 0.056 Uiso 1 1 calc R U . . .
H17B H 0.542147 0.209251 0.312079 0.056 Uiso 1 1 calc R U . . .
H17C H 0.586716 0.218598 0.244583 0.056 Uiso 1 1 calc R U . . .
C18 C 0.4704(8) 0.1547(4) 0.5144(4) 0.0391(19) Uani 1 1 d . . . . .
C19 C 0.3833(8) 0.1132(3) 0.5025(4) 0.0365(18) Uani 1 1 d . . . . .
H19 H 0.400430 0.079569 0.486167 0.044 Uiso 1 1 calc R U . . .
C20 C 0.2620(7) 0.1290(4) 0.5190(4) 0.0362(18) Uani 1 1 d . . . . .
C21 C 0.2734(8) 0.1830(4) 0.5376(4) 0.0393(19) Uani 1 1 d . . . . .
C22 C 0.4039(8) 0.1980(4) 0.5338(4) 0.0389(18) Uani 1 1 d . . . . .
H22 H 0.439546 0.232157 0.543002 0.047 Uiso 1 1 calc R U . . .
C23 C 0.6160(8) 0.1504(4) 0.5162(4) 0.051(2) Uani 1 1 d D U . . .
C30 C 0.1702(9) 0.0836(4) 0.5301(5) 0.048(2) Uani 1 1 d . . . . .
C31 C 0.2226(10) 0.0608(5) 0.5982(5) 0.064(3) Uani 1 1 d . . . . .
H31A H 0.308220 0.045612 0.599447 0.096 Uiso 1 1 calc R U . . .
H31B H 0.164004 0.033400 0.607848 0.096 Uiso 1 1 calc R U . . .
H31C H 0.228914 0.089032 0.630487 0.096 Uiso 1 1 calc R U . . .
C32 C 0.1690(12) 0.0388(5) 0.4814(6) 0.074(3) Uani 1 1 d . . . . .
H32A H 0.140881 0.052368 0.437278 0.111 Uiso 1 1 calc R U . . .
H32B H 0.109442 0.011186 0.489628 0.111 Uiso 1 1 calc R U . . .
H32C H 0.256030 0.024033 0.486131 0.111 Uiso 1 1 calc R U . . .
C33 C 0.0284(9) 0.1000(5) 0.5270(6) 0.071(3) Uani 1 1 d . . . . .
H33A H 0.024406 0.126379 0.560496 0.106 Uiso 1 1 calc R U . . .
H33B H -0.022149 0.068982 0.534218 0.106 Uiso 1 1 calc R U . . .
H33C H -0.006878 0.114940 0.484197 0.106 Uiso 1 1 calc R U . . .
C34 C 0.1871(9) 0.2200(4) 0.5692(4) 0.048(2) Uani 1 1 d . . . . .
C35 C 0.1721(12) 0.1974(5) 0.6363(4) 0.067(3) Uani 1 1 d . . . . .
H35A H 0.132040 0.224021 0.659672 0.100 Uiso 1 1 calc R U . . .
H35B H 0.257260 0.188180 0.661657 0.100 Uiso 1 1 calc R U . . .
H35C H 0.117633 0.165861 0.629675 0.100 Uiso 1 1 calc R U . . .
C36 C 0.0549(8) 0.2303(4) 0.5255(4) 0.052(2) Uani 1 1 d . . . . .
H36A H 0.010887 0.196640 0.513776 0.078 Uiso 1 1 calc R U . . .
H36B H 0.066775 0.248545 0.486042 0.078 Uiso 1 1 calc R U . . .
H36C H 0.002801 0.252204 0.548743 0.078 Uiso 1 1 calc R U . . .
C37 C 0.2500(11) 0.2730(5) 0.5821(5) 0.066(3) Uani 1 1 d . . . . .
H37A H 0.192322 0.296813 0.599567 0.100 Uiso 1 1 calc R U . . .
H37B H 0.267600 0.287592 0.541607 0.100 Uiso 1 1 calc R U . . .
H37C H 0.331211 0.269294 0.613628 0.100 Uiso 1 1 calc R U . . .
C74 C 0.7405(11) 0.3355(7) 0.4816(7) 0.096(5) Uani 1 1 d D U . . .
H74A H 0.707244 0.304943 0.454963 0.145 Uiso 0.610(15) 1 calc R U P A 1
H74B H 0.772293 0.324163 0.526398 0.145 Uiso 0.610(15) 1 calc R U P A 1
H74C H 0.811302 0.351525 0.464511 0.145 Uiso 0.610(15) 1 calc R U P A 1
H74D H 0.719422 0.335403 0.434060 0.145 Uiso 0.390(15) 1 calc R U P A 2
H74E H 0.816688 0.313456 0.496536 0.145 Uiso 0.390(15) 1 calc R U P A 2
H74F H 0.758615 0.371657 0.497124 0.145 Uiso 0.390(15) 1 calc R U P A 2
C76 C 0.5347(16) 0.3959(6) 0.6012(6) 0.095(4) Uani 1 1 d D U . . .
H76A H 0.449556 0.411812 0.586334 0.142 Uiso 0.610(15) 1 calc R U P A 1
H76B H 0.601333 0.419608 0.591286 0.142 Uiso 0.610(15) 1 calc R U P A 1
H76C H 0.549054 0.390004 0.648098 0.142 Uiso 0.610(15) 1 calc R U P A 1
H76D H 0.447086 0.400829 0.608898 0.142 Uiso 0.390(15) 1 calc R U P A 2
H76E H 0.591807 0.422714 0.625080 0.142 Uiso 0.390(15) 1 calc R U P A 2
H76F H 0.565922 0.360763 0.616052 0.142 Uiso 0.390(15) 1 calc R U P A 2
C24 C 0.6759(15) 0.1169(10) 0.5741(8) 0.072(7) Uani 0.608(19) 1 d D U P B 1
H24A H 0.651104 0.130839 0.613271 0.109 Uiso 0.608(19) 1 calc R U P B 1
H24B H 0.770030 0.117596 0.579338 0.109 Uiso 0.608(19) 1 calc R U P B 1
H24C H 0.645232 0.080478 0.566989 0.109 Uiso 0.608(19) 1 calc R U P B 1
C26 C 0.6444(19) 0.1326(10) 0.4525(8) 0.059(6) Uani 0.608(19) 1 d D U P B 1
H26A H 0.595243 0.100485 0.438435 0.089 Uiso 0.608(19) 1 calc R U P B 1
H26B H 0.736789 0.125300 0.457526 0.089 Uiso 0.608(19) 1 calc R U P B 1
H26C H 0.619605 0.160328 0.420042 0.089 Uiso 0.608(19) 1 calc R U P B 1
C28 C 0.6715(16) 0.2062(7) 0.5311(10) 0.073(7) Uani 0.608(19) 1 d D U P B 1
H28A H 0.634511 0.230045 0.495653 0.110 Uiso 0.608(19) 1 calc R U P B 1
H28B H 0.765444 0.205163 0.535563 0.110 Uiso 0.608(19) 1 calc R U P B 1
H28C H 0.649818 0.218868 0.571644 0.110 Uiso 0.608(19) 1 calc R U P B 1
C38 C 0.367(3) 0.4045(15) 0.3155(16) 0.0431(14) Uani 0.556(10) 1 d DG U P C 1
C42 C 0.258(3) 0.3742(15) 0.2841(13) 0.0437(17) Uani 0.556(10) 1 d G U P C 1
H42 H 0.254800 0.352573 0.246893 0.052 Uiso 0.556(10) 1 calc R U P C 1
C41 C 0.1562(19) 0.3821(12) 0.3187(10) 0.0444(14) Uani 0.556(10) 1 d DG U P C 1
C40 C 0.2018(14) 0.4174(9) 0.3714(8) 0.0440(14) Uani 0.556(10) 1 d DG U P C 1
C39 C 0.3322(17) 0.4312(11) 0.3694(12) 0.0426(14) Uani 0.556(10) 1 d G U P C 1
H39 H 0.386080 0.454065 0.398775 0.051 Uiso 0.556(10) 1 calc R U P C 1
C43 C 0.4852(19) 0.4079(7) 0.2819(8) 0.0446(15) Uani 0.556(10) 1 d D U P C 1
C44 C 0.4368(16) 0.4154(8) 0.2087(8) 0.046(2) Uani 0.556(10) 1 d D U P C 1
H44A H 0.381229 0.385648 0.191425 0.069 Uiso 0.556(10) 1 calc R U P C 1
H44B H 0.510605 0.416919 0.187022 0.069 Uiso 0.556(10) 1 calc R U P C 1
H44C H 0.387563 0.448242 0.200890 0.069 Uiso 0.556(10) 1 calc R U P C 1
C45 C 0.5678(16) 0.4558(7) 0.3081(9) 0.047(2) Uani 0.556(10) 1 d D U P C 1
H45A H 0.521764 0.488227 0.292224 0.071 Uiso 0.556(10) 1 calc R U P C 1
H45B H 0.649860 0.454409 0.293236 0.071 Uiso 0.556(10) 1 calc R U P C 1
H45C H 0.584528 0.455453 0.355622 0.071 Uiso 0.556(10) 1 calc R U P C 1
C46 C 0.567(3) 0.3582(10) 0.2935(10) 0.045(2) Uani 0.556(10) 1 d D U P C 1
H46A H 0.598010 0.353213 0.340197 0.067 Uiso 0.556(10) 1 calc R U P C 1
H46B H 0.641335 0.361771 0.272250 0.067 Uiso 0.556(10) 1 calc R U P C 1
H46C H 0.515382 0.327756 0.275539 0.067 Uiso 0.556(10) 1 calc R U P C 1
C47 C 0.0189(16) 0.3592(6) 0.2915(7) 0.0466(17) Uani 0.556(10) 1 d D U P C 1
C48 C -0.0620(19) 0.4006(7) 0.2480(9) 0.048(2) Uani 0.556(10) 1 d D U P C 1
H48A H -0.068997 0.432470 0.273391 0.072 Uiso 0.556(10) 1 calc R U P C 1
H48B H -0.148342 0.386418 0.231250 0.072 Uiso 0.556(10) 1 calc R U P C 1
H48C H -0.020201 0.409242 0.211756 0.072 Uiso 0.556(10) 1 calc R U P C 1
C49 C -0.0575(17) 0.3378(8) 0.3412(9) 0.048(2) Uani 0.556(10) 1 d D U P C 1
H49A H -0.008292 0.309409 0.366472 0.072 Uiso 0.556(10) 1 calc R U P C 1
H49B H -0.140714 0.324007 0.318399 0.072 Uiso 0.556(10) 1 calc R U P C 1
H49C H -0.071928 0.366234 0.370448 0.072 Uiso 0.556(10) 1 calc R U P C 1
C50 C 0.030(2) 0.3124(7) 0.2467(10) 0.049(2) Uani 0.556(10) 1 d D U P C 1
H50A H 0.067052 0.324528 0.210025 0.074 Uiso 0.556(10) 1 calc R U P C 1
H50B H -0.055362 0.297380 0.230616 0.074 Uiso 0.556(10) 1 calc R U P C 1
H50C H 0.086614 0.285495 0.270930 0.074 Uiso 0.556(10) 1 calc R U P C 1
C51 C 0.1354(14) 0.4415(6) 0.4254(8) 0.0456(15) Uani 0.556(10) 1 d D U P C 1
C52 C 0.0044(16) 0.4670(7) 0.3972(9) 0.050(2) Uani 0.556(10) 1 d D U P C 1
H52A H 0.016566 0.495653 0.367863 0.075 Uiso 0.556(10) 1 calc R U P C 1
H52B H -0.033455 0.481042 0.432639 0.075 Uiso 0.556(10) 1 calc R U P C 1
H52C H -0.053526 0.440410 0.373318 0.075 Uiso 0.556(10) 1 calc R U P C 1
C53 C 0.2194(17) 0.4858(7) 0.4606(8) 0.049(2) Uani 0.556(10) 1 d D U P C 1
H53A H 0.303635 0.471553 0.481329 0.073 Uiso 0.556(10) 1 calc R U P C 1
H53B H 0.177168 0.501185 0.493729 0.073 Uiso 0.556(10) 1 calc R U P C 1
H53C H 0.231361 0.513136 0.429389 0.073 Uiso 0.556(10) 1 calc R U P C 1
C54 C 0.1655(19) 0.4008(8) 0.4929(9) 0.049(2) Uani 0.556(10) 1 d . U P C 1
H54A H 0.110657 0.369466 0.484775 0.073 Uiso 0.556(10) 1 calc R U P C 1
H54B H 0.146583 0.419886 0.530479 0.073 Uiso 0.556(10) 1 calc R U P C 1
H54C H 0.256377 0.390167 0.501746 0.073 Uiso 0.556(10) 1 calc R U P C 1
C72 C 0.6302(14) 0.3768(7) 0.4796(8) 0.065(5) Uani 0.610(15) 1 d D U P A 1
H72A H 0.659757 0.405371 0.511083 0.079 Uiso 0.610(15) 1 calc R U P A 1
H72B H 0.607273 0.392527 0.435827 0.079 Uiso 0.610(15) 1 calc R U P A 1
C75 C 0.5412(17) 0.3434(7) 0.5667(6) 0.062(5) Uani 0.610(15) 1 d D U P A 1
H75A H 0.626896 0.327145 0.581970 0.074 Uiso 0.610(15) 1 calc R U P A 1
H75B H 0.475048 0.319163 0.577411 0.074 Uiso 0.610(15) 1 calc R U P A 1
C25 C 0.651(2) 0.0909(7) 0.5209(17) 0.068(9) Uani 0.392(19) 1 d D U P B 2
H25A H 0.601946 0.073419 0.550052 0.102 Uiso 0.392(19) 1 calc R U P B 2
H25B H 0.743181 0.086720 0.537957 0.102 Uiso 0.392(19) 1 calc R U P B 2
H25C H 0.628325 0.074859 0.477766 0.102 Uiso 0.392(19) 1 calc R U P B 2
C27 C 0.659(3) 0.1642(15) 0.4538(9) 0.050(8) Uani 0.392(19) 1 d D U P B 2
H27A H 0.607600 0.144189 0.417935 0.074 Uiso 0.392(19) 1 calc R U P B 2
H27B H 0.750325 0.155303 0.457821 0.074 Uiso 0.392(19) 1 calc R U P B 2
H27C H 0.646699 0.202015 0.445310 0.074 Uiso 0.392(19) 1 calc R U P B 2
C29 C 0.6981(19) 0.1754(12) 0.5745(10) 0.057(8) Uani 0.392(19) 1 d D U P B 2
H29A H 0.693925 0.213822 0.569894 0.085 Uiso 0.392(19) 1 calc R U P B 2
H29B H 0.787545 0.163679 0.578285 0.085 Uiso 0.392(19) 1 calc R U P B 2
H29C H 0.666522 0.165017 0.613410 0.085 Uiso 0.392(19) 1 calc R U P B 2
C58 C 0.365(3) 0.4031(16) 0.3142(16) 0.036(4) Uani 0.444(10) 1 d DG . P C 2
C57 C 0.251(3) 0.3744(15) 0.2917(11) 0.031(5) Uani 0.444(10) 1 d G . P C 2
H57 H 0.233656 0.352464 0.254418 0.037 Uiso 0.444(10) 1 calc R U P C 2
C56 C 0.1659(19) 0.3840(12) 0.3346(9) 0.035(5) Uani 0.444(10) 1 d DG . P C 2
C55 C 0.2280(17) 0.4186(11) 0.3835(9) 0.0439(14) Uani 0.444(10) 1 d DG U P C 2
C59 C 0.351(2) 0.4304(13) 0.3709(14) 0.0424(15) Uani 0.444(10) 1 d G U P C 2
H59 H 0.413778 0.452852 0.396105 0.051 Uiso 0.444(10) 1 calc R U P C 2
C60 C 0.1855(17) 0.4423(8) 0.4446(9) 0.0458(16) Uani 0.444(10) 1 d D U P C 2
C61 C 0.062(2) 0.4744(9) 0.4241(11) 0.048(2) Uani 0.444(10) 1 d D U P C 2
H61A H 0.072998 0.499908 0.390708 0.072 Uiso 0.444(10) 1 calc R U P C 2
H61B H 0.042665 0.493244 0.461821 0.072 Uiso 0.444(10) 1 calc R U P C 2
H61C H -0.010047 0.450719 0.406770 0.072 Uiso 0.444(10) 1 calc R U P C 2
C62 C 0.117(2) 0.3990(10) 0.4738(12) 0.047(2) Uani 0.444(10) 1 d . U P C 2
H62A H 0.054810 0.381751 0.439537 0.070 Uiso 0.444(10) 1 calc R U P C 2
H62B H 0.072610 0.414081 0.506019 0.070 Uiso 0.444(10) 1 calc R U P C 2
H62C H 0.180874 0.373030 0.494696 0.070 Uiso 0.444(10) 1 calc R U P C 2
C63 C 0.291(2) 0.4803(8) 0.4789(11) 0.048(3) Uani 0.444(10) 1 d D U P C 2
H63A H 0.373075 0.461528 0.489900 0.072 Uiso 0.444(10) 1 calc R U P C 2
H63B H 0.266814 0.493648 0.518597 0.072 Uiso 0.444(10) 1 calc R U P C 2
H63C H 0.298896 0.509825 0.450004 0.072 Uiso 0.444(10) 1 calc R U P C 2
C64 C 0.0225(19) 0.3654(8) 0.3128(9) 0.0460(18) Uani 0.444(10) 1 d D U P C 2
C65 C -0.057(2) 0.4091(9) 0.2729(11) 0.047(3) Uani 0.444(10) 1 d D U P C 2
H65A H -0.058565 0.440242 0.300264 0.071 Uiso 0.444(10) 1 calc R U P C 2
H65B H -0.145250 0.396614 0.257100 0.071 Uiso 0.444(10) 1 calc R U P C 2
H65C H -0.017622 0.418296 0.235955 0.071 Uiso 0.444(10) 1 calc R U P C 2
C66 C -0.042(2) 0.3475(10) 0.3688(11) 0.046(2) Uani 0.444(10) 1 d D U P C 2
H66A H 0.012019 0.320858 0.394861 0.069 Uiso 0.444(10) 1 calc R U P C 2
H66B H -0.126955 0.332441 0.351018 0.069 Uiso 0.444(10) 1 calc R U P C 2
H66C H -0.052032 0.377895 0.396129 0.069 Uiso 0.444(10) 1 calc R U P C 2
C67 C 0.020(2) 0.3165(9) 0.2700(11) 0.045(2) Uani 0.444(10) 1 d D U P C 2
H67A H 0.049357 0.325944 0.230216 0.067 Uiso 0.444(10) 1 calc R U P C 2
H67B H -0.068608 0.302880 0.258870 0.067 Uiso 0.444(10) 1 calc R U P C 2
H67C H 0.076549 0.289444 0.293483 0.067 Uiso 0.444(10) 1 calc R U P C 2
C68 C 0.494(2) 0.4119(9) 0.2904(9) 0.0447(16) Uani 0.444(10) 1 d D U P C 2
C69 C 0.465(2) 0.4410(10) 0.2249(10) 0.049(2) Uani 0.444(10) 1 d D U P C 2
H69A H 0.396622 0.422310 0.194984 0.073 Uiso 0.444(10) 1 calc R U P C 2
H69B H 0.542898 0.442299 0.206594 0.073 Uiso 0.444(10) 1 calc R U P C 2
H69C H 0.436022 0.476993 0.231461 0.073 Uiso 0.444(10) 1 calc R U P C 2
C70 C 0.593(2) 0.4427(9) 0.3406(11) 0.050(3) Uani 0.444(10) 1 d D U P C 2
H70A H 0.561412 0.478559 0.344821 0.075 Uiso 0.444(10) 1 calc R U P C 2
H70B H 0.675503 0.444209 0.326042 0.075 Uiso 0.444(10) 1 calc R U P C 2
H70C H 0.605351 0.424833 0.382643 0.075 Uiso 0.444(10) 1 calc R U P C 2
C71 C 0.552(3) 0.3583(12) 0.2790(13) 0.044(2) Uani 0.444(10) 1 d D U P C 2
H71A H 0.585196 0.341315 0.320803 0.066 Uiso 0.444(10) 1 calc R U P C 2
H71B H 0.622777 0.363369 0.255742 0.066 Uiso 0.444(10) 1 calc R U P C 2
H71C H 0.485572 0.335971 0.253151 0.066 Uiso 0.444(10) 1 calc R U P C 2
C73 C 0.6245(16) 0.3133(8) 0.5085(12) 0.054(6) Uani 0.390(15) 1 d D U P A 2
H73A H 0.596379 0.279268 0.487244 0.065 Uiso 0.390(15) 1 calc R U P A 2
H73B H 0.650543 0.307121 0.555704 0.065 Uiso 0.390(15) 1 calc R U P A 2
C77 C 0.534(3) 0.4013(8) 0.5265(9) 0.064(7) Uani 0.390(15) 1 d D U P A 2
H77A H 0.461618 0.424599 0.506271 0.077 Uiso 0.390(15) 1 calc R U P A 2
H77B H 0.615221 0.417673 0.520259 0.077 Uiso 0.390(15) 1 calc R U P A 2

loop_
_atom_site_aniso_label
_atom_site_aniso_U_11
_atom_site_aniso_U_22
_atom_site_aniso_U_33
_atom_site_aniso_U_23
_atom_site_aniso_U_13
_atom_site_aniso_U_12
U1 0.02612(16) 0.04413(19) 0.02466(15) -0.00042(11) 0.00836(11) -0.00100(11)
U2 0.0466(2) 0.0435(2) 0.03455(18) -0.00106(12) 0.01499(14) -0.00388(13)
O1 0.045(4) 0.078(5) 0.048(4) 0.006(3) 0.007(3) -0.011(3)
N1 0.031(3) 0.058(4) 0.028(3) 0.004(3) 0.008(3) 0.006(3)
N2 0.032(3) 0.049(4) 0.031(3) -0.003(3) 0.011(3) 0.001(3)
C1 0.023(4) 0.058(5) 0.032(4) -0.006(4) 0.009(3) -0.003(3)
C2 0.035(4) 0.052(5) 0.030(4) -0.005(3) 0.007(3) -0.003(4)
C3 0.031(4) 0.053(5) 0.027(4) -0.005(3) 0.004(3) 0.006(3)
C4 0.024(4) 0.053(5) 0.025(4) -0.003(3) 0.005(3) -0.002(3)
C5 0.032(4) 0.060(6) 0.026(4) -0.002(3) 0.007(3) 0.003(4)
C6 0.025(4) 0.069(6) 0.031(4) -0.007(4) 0.006(3) 0.000(4)
C7 0.032(5) 0.162(13) 0.048(6) 0.003(7) 0.006(4) 0.005(7)
C8 0.037(5) 0.094(9) 0.066(7) -0.025(6) 0.023(5) -0.006(5)
C9 0.039(6) 0.074(8) 0.120(11) -0.015(7) 0.020(6) -0.007(5)
C10 0.029(4) 0.055(5) 0.035(4) -0.004(4) 0.010(3) 0.007(4)
C11 0.052(6) 0.056(6) 0.048(5) -0.010(4) 0.017(4) 0.000(4)
C12 0.040(5) 0.057(6) 0.049(5) 0.000(4) 0.017(4) 0.019(4)
C13 0.048(5) 0.054(6) 0.048(5) 0.005(4) 0.020(4) 0.009(4)
C14 0.039(5) 0.057(5) 0.022(4) 0.000(3) 0.009(3) -0.001(4)
C15 0.059(6) 0.076(7) 0.025(4) -0.002(4) 0.014(4) 0.001(5)
C16 0.050(5) 0.072(7) 0.039(5) 0.018(4) 0.015(4) 0.005(5)
C17 0.036(4) 0.062(5) 0.019(3) -0.004(3) 0.015(3) -0.007(4)
C18 0.031(4) 0.062(6) 0.026(4) 0.006(4) 0.009(3) 0.004(4)
C19 0.034(4) 0.047(5) 0.030(4) 0.005(3) 0.012(3) 0.005(3)
C20 0.027(4) 0.057(5) 0.027(4) -0.003(3) 0.010(3) 0.000(3)
C21 0.034(4) 0.061(6) 0.024(4) -0.003(3) 0.007(3) 0.003(4)
C22 0.036(4) 0.050(5) 0.030(4) 0.002(3) 0.006(3) -0.002(4)
C23 0.025(4) 0.097(8) 0.030(4) 0.011(4) 0.002(3) 0.003(4)
C30 0.039(5) 0.056(6) 0.053(5) 0.004(4) 0.020(4) -0.009(4)
C31 0.060(6) 0.080(8) 0.060(6) 0.017(5) 0.034(5) 0.008(6)
C32 0.080(8) 0.071(8) 0.083(8) -0.001(6) 0.043(7) -0.030(6)
C33 0.035(5) 0.097(9) 0.086(8) 0.022(7) 0.024(5) -0.017(5)
C34 0.052(5) 0.066(6) 0.025(4) -0.004(4) 0.009(4) 0.016(5)
C35 0.081(8) 0.092(8) 0.030(5) 0.000(5) 0.019(5) 0.037(6)
C36 0.037(5) 0.081(7) 0.041(5) -0.004(5) 0.016(4) 0.022(5)
C37 0.074(7) 0.070(7) 0.048(6) -0.020(5) -0.003(5) 0.019(6)
C74 0.042(6) 0.172(14) 0.077(8) 0.034(9) 0.017(6) 0.005(8)
C76 0.118(11) 0.110(11) 0.069(8) -0.007(7) 0.048(8) -0.011(9)
C24 0.026(8) 0.15(2) 0.047(10) 0.022(11) 0.015(7) 0.017(10)
C26 0.032(9) 0.097(17) 0.053(10) -0.017(11) 0.018(7) -0.003(11)
C28 0.027(8) 0.122(17) 0.070(13) -0.030(12) 0.011(8) -0.010(9)
C38 0.039(3) 0.052(3) 0.042(3) -0.001(2) 0.019(2) 0.002(2)
C42 0.040(3) 0.052(3) 0.044(4) -0.002(3) 0.019(3) 0.002(3)
C41 0.040(3) 0.052(3) 0.046(3) -0.003(3) 0.019(3) 0.001(2)
C40 0.042(3) 0.051(3) 0.044(3) -0.002(2) 0.021(2) 0.000(2)
C39 0.041(3) 0.049(3) 0.042(3) -0.001(2) 0.019(3) 0.000(3)
C43 0.037(3) 0.057(3) 0.043(3) 0.003(3) 0.018(3) 0.003(2)
C44 0.038(4) 0.060(5) 0.043(4) 0.006(4) 0.019(3) -0.001(4)
C45 0.039(4) 0.059(4) 0.046(5) 0.007(4) 0.015(4) 0.001(3)
C46 0.035(4) 0.060(4) 0.045(5) 0.004(4) 0.020(4) 0.004(3)
C47 0.040(3) 0.052(3) 0.051(4) -0.002(3) 0.017(3) 0.001(2)
C48 0.040(4) 0.053(4) 0.053(5) -0.002(4) 0.018(4) 0.002(4)
C49 0.038(4) 0.053(5) 0.055(5) 0.000(4) 0.017(4) 0.000(4)
C50 0.040(4) 0.055(4) 0.055(5) -0.005(4) 0.014(4) 0.003(3)
C51 0.043(3) 0.054(3) 0.045(3) -0.002(3) 0.022(3) 0.001(3)
C52 0.046(4) 0.058(5) 0.051(6) -0.002(4) 0.022(4) 0.005(4)
C53 0.048(4) 0.055(4) 0.049(4) -0.006(3) 0.023(4) -0.001(4)
C54 0.048(5) 0.057(4) 0.046(4) 0.000(4) 0.022(4) -0.002(4)
C72 0.055(9) 0.098(12) 0.051(9) -0.001(8) 0.029(7) -0.033(9)
C75 0.056(9) 0.094(12) 0.037(8) -0.001(8) 0.013(7) -0.038(8)
C25 0.020(11) 0.09(2) 0.10(2) 0.023(16) 0.014(12) 0.016(12)
C27 0.029(12) 0.10(2) 0.017(10) -0.013(13) 0.004(8) -0.002(16)
C29 0.020(10) 0.12(2) 0.029(12) 0.002(13) 0.002(8) 0.013(12)
C58 0.045(11) 0.049(12) 0.019(8) 0.012(8) 0.015(8) 0.008(9)
C57 0.035(11) 0.043(10) 0.017(9) -0.001(8) 0.009(8) 0.002(8)
C56 0.033(10) 0.036(10) 0.039(13) 0.008(11) 0.016(9) 0.004(8)
C55 0.042(3) 0.051(3) 0.044(3) -0.002(2) 0.021(3) 0.001(3)
C59 0.041(3) 0.049(3) 0.042(3) -0.002(3) 0.020(3) 0.001(3)
C60 0.044(3) 0.054(3) 0.045(3) -0.003(3) 0.022(3) 0.001(3)
C61 0.047(4) 0.055(4) 0.048(5) -0.004(4) 0.022(4) 0.003(4)
C62 0.044(5) 0.057(4) 0.044(5) -0.002(4) 0.021(4) 0.001(4)
C63 0.048(5) 0.055(5) 0.046(5) -0.007(4) 0.021(4) 0.000(4)
C64 0.040(3) 0.053(3) 0.049(4) -0.002(3) 0.018(3) 0.001(3)
C65 0.041(4) 0.054(4) 0.049(6) -0.001(4) 0.017(5) 0.001(4)
C66 0.039(5) 0.054(5) 0.050(5) -0.002(4) 0.019(4) 0.001(4)
C67 0.037(4) 0.053(4) 0.048(5) -0.001(4) 0.018(4) 0.000(4)
C68 0.038(3) 0.057(3) 0.044(3) 0.002(3) 0.018(3) 0.003(3)
C69 0.042(4) 0.062(5) 0.047(4) 0.006(4) 0.019(4) 0.003(4)
C70 0.041(5) 0.063(5) 0.049(5) -0.001(4) 0.016(4) 0.001(4)
C71 0.034(5) 0.060(4) 0.043(6) 0.003(4) 0.019(5) 0.005(3)
C73 0.033(11) 0.087(15) 0.043(11) 0.000(10) 0.007(9) -0.006(10)
C77 0.073(14) 0.070(14) 0.050(12) -0.012(11) 0.014(11) -0.019(12)

_geom_special_details            
;
 All esds (except the esd in the dihedral angle between two l.s. planes)
 are estimated using the full covariance matrix.  The cell esds are taken
 into account individually in the estimation of esds in distances, angles
 and torsion angles; correlations between esds in cell parameters are only
 used when they are defined by crystal symmetry.  An approximate (isotropic)
 treatment of cell esds is used for estimating esds involving l.s. planes.
;
loop_
_geom_bond_atom_site_label_1
_geom_bond_atom_site_label_2
_geom_bond_distance
_geom_bond_site_symmetry_2
_geom_bond_publ_flag
U1 N1 2.031(7) . ?
U1 N2 2.061(7) . ?
U1 C1 2.824(8) . ?
U1 C2 2.903(8) . ?
U1 C3 3.017(8) . ?
U1 C4 2.904(7) . ?
U1 C5 2.743(8) . ?
U1 C18 2.789(8) . ?
U1 C19 2.869(8) . ?
U1 C20 2.985(8) . ?
U1 C21 2.892(8) . ?
U1 C22 2.734(8) . ?
U2 O1 2.573(7) . ?
U2 N1 2.094(7) . ?
U2 N2 2.047(7) . ?
U2 C38 2.83(4) . ?
U2 C42 2.80(4) . ?
U2 C41 2.88(3) . ?
U2 C39 2.93(3) . ?
U2 C58 2.81(4) . ?
U2 C57 2.69(4) . ?
U2 C56 2.71(3) . ?
U2 C55 2.84(3) . ?
U2 C59 2.90(3) . ?
O1 C72 1.441(13) . ?
O1 C75 1.481(13) . ?
O1 C73 1.458(16) . ?
O1 C77 1.422(16) . ?
C1 C2 1.380(12) . ?
C1 C5 1.417(12) . ?
C1 C6 1.548(11) . ?
C2 H2 0.9500 . ?
C2 C3 1.428(11) . ?
C3 C4 1.437(12) . ?
C3 C10 1.522(11) . ?
C4 C5 1.444(11) . ?
C4 C14 1.560(11) . ?
C5 H5 0.9500 . ?
C6 C7 1.536(13) . ?
C6 C8 1.516(12) . ?
C6 C9 1.502(15) . ?
C7 H7A 0.9800 . ?
C7 H7B 0.9800 . ?
C7 H7C 0.9800 . ?
C8 H8A 0.9800 . ?
C8 H8B 0.9800 . ?
C8 H8C 0.9800 . ?
C9 H9A 0.9800 . ?
C9 H9B 0.9800 . ?
C9 H9C 0.9800 . ?
C10 C11 1.557(12) . ?
C10 C12 1.530(12) . ?
C10 C13 1.542(12) . ?
C11 H11A 0.9800 . ?
C11 H11B 0.9800 . ?
C11 H11C 0.9800 . ?
C12 H12A 0.9800 . ?
C12 H12B 0.9800 . ?
C12 H12C 0.9800 . ?
C13 H13A 0.9800 . ?
C13 H13B 0.9800 . ?
C13 H13C 0.9800 . ?
C14 C15 1.545(11) . ?
C14 C16 1.534(13) . ?
C14 C17 1.545(11) . ?
C15 H15A 0.9800 . ?
C15 H15B 0.9800 . ?
C15 H15C 0.9800 . ?
C16 H16A 0.9800 . ?
C16 H16B 0.9800 . ?
C16 H16C 0.9800 . ?
C17 H17A 0.9800 . ?
C17 H17B 0.9800 . ?
C17 H17C 0.9800 . ?
C18 C19 1.389(12) . ?
C18 C22 1.408(12) . ?
C18 C23 1.536(11) . ?
C19 H19 0.9500 . ?
C19 C20 1.450(11) . ?
C20 C21 1.423(12) . ?
C20 C30 1.554(12) . ?
C21 C22 1.450(12) . ?
C21 C34 1.547(12) . ?
C22 H22 0.9500 . ?
C23 C24 1.518(13) . ?
C23 C26 1.500(13) . ?
C23 C28 1.540(14) . ?
C23 C25 1.554(15) . ?
C23 C27 1.512(15) . ?
C23 C29 1.496(15) . ?
C30 C31 1.543(13) . ?
C30 C32 1.530(15) . ?
C30 C33 1.544(13) . ?
C31 H31A 0.9800 . ?
C31 H31B 0.9800 . ?
C31 H31C 0.9800 . ?
C32 H32A 0.9800 . ?
C32 H32B 0.9800 . ?
C32 H32C 0.9800 . ?
C33 H33A 0.9800 . ?
C33 H33B 0.9800 . ?
C33 H33C 0.9800 . ?
C34 C35 1.561(13) . ?
C34 C36 1.536(12) . ?
C34 C37 1.503(16) . ?
C35 H35A 0.9800 . ?
C35 H35B 0.9800 . ?
C35 H35C 0.9800 . ?
C36 H36A 0.9800 . ?
C36 H36B 0.9800 . ?
C36 H36C 0.9800 . ?
C37 H37A 0.9800 . ?
C37 H37B 0.9800 . ?
C37 H37C 0.9800 . ?
C74 H74A 0.9800 . ?
C74 H74B 0.9800 . ?
C74 H74C 0.9800 . ?
C74 H74D 0.9800 . ?
C74 H74E 0.9800 . ?
C74 H74F 0.9800 . ?
C74 C72 1.562(16) . ?
C74 C73 1.555(17) . ?
C76 H76A 0.9800 . ?
C76 H76B 0.9800 . ?
C76 H76C 0.9800 . ?
C76 H76D 0.9800 . ?
C76 H76E 0.9800 . ?
C76 H76F 0.9800 . ?
C76 C75 1.524(16) . ?
C76 C77 1.576(17) . ?
C24 H24A 0.9800 . ?
C24 H24B 0.9800 . ?
C24 H24C 0.9800 . ?
C26 H26A 0.9800 . ?
C26 H26B 0.9800 . ?
C26 H26C 0.9800 . ?
C28 H28A 0.9800 . ?
C28 H28B 0.9800 . ?
C28 H28C 0.9800 . ?
C38 C42 1.433(13) . ?
C38 C39 1.433(13) . ?
C38 C43 1.553(13) . ?
C42 H42 0.9500 . ?
C42 C41 1.433(13) . ?
C41 C40 1.433(13) . ?
C41 C47 1.563(14) . ?
C40 C39 1.433(13) . ?
C40 C51 1.573(13) . ?
C39 H39 0.9500 . ?
C43 C44 1.537(13) . ?
C43 C45 1.535(13) . ?
C43 C46 1.522(13) . ?
C44 H44A 0.9800 . ?
C44 H44B 0.9800 . ?
C44 H44C 0.9800 . ?
C45 H45A 0.9800 . ?
C45 H45B 0.9800 . ?
C45 H45C 0.9800 . ?
C46 H46A 0.9800 . ?
C46 H46B 0.9800 . ?
C46 H46C 0.9800 . ?
C47 C48 1.537(13) . ?
C47 C49 1.542(13) . ?
C47 C50 1.535(13) . ?
C48 H48A 0.9800 . ?
C48 H48B 0.9800 . ?
C48 H48C 0.9800 . ?
C49 H49A 0.9800 . ?
C49 H49B 0.9800 . ?
C49 H49C 0.9800 . ?
C50 H50A 0.9800 . ?
C50 H50B 0.9800 . ?
C50 H50C 0.9800 . ?
C51 C52 1.537(13) . ?
C51 C53 1.531(13) . ?
C51 C54 1.74(3) . ?
C52 H52A 0.9800 . ?
C52 H52B 0.9800 . ?
C52 H52C 0.9800 . ?
C53 H53A 0.9800 . ?
C53 H53B 0.9800 . ?
C53 H53C 0.9800 . ?
C54 H54A 0.9800 . ?
C54 H54B 0.9800 . ?
C54 H54C 0.9800 . ?
C72 H72A 0.9900 . ?
C72 H72B 0.9900 . ?
C75 H75A 0.9900 . ?
C75 H75B 0.9900 . ?
C25 H25A 0.9800 . ?
C25 H25B 0.9800 . ?
C25 H25C 0.9800 . ?
C27 H27A 0.9800 . ?
C27 H27B 0.9800 . ?
C27 H27C 0.9800 . ?
C29 H29A 0.9800 . ?
C29 H29B 0.9800 . ?
C29 H29C 0.9800 . ?
C58 C57 1.413(14) . ?
C58 C59 1.413(14) . ?
C58 C68 1.554(14) . ?
C57 H57 0.9500 . ?
C57 C56 1.413(14) . ?
C56 C55 1.413(14) . ?
C56 C64 1.568(14) . ?
C55 C59 1.413(14) . ?
C55 C60 1.563(14) . ?
C59 H59 0.9500 . ?
C60 C61 1.531(14) . ?
C60 C62 1.51(3) . ?
C60 C63 1.539(14) . ?
C61 H61A 0.9800 . ?
C61 H61B 0.9800 . ?
C61 H61C 0.9800 . ?
C62 H62A 0.9800 . ?
C62 H62B 0.9800 . ?
C62 H62C 0.9800 . ?
C63 H63A 0.9800 . ?
C63 H63B 0.9800 . ?
C63 H63C 0.9800 . ?
C64 C65 1.536(14) . ?
C64 C66 1.543(13) . ?
C64 C67 1.528(14) . ?
C65 H65A 0.9800 . ?
C65 H65B 0.9800 . ?
C65 H65C 0.9800 . ?
C66 H66A 0.9800 . ?
C66 H66B 0.9800 . ?
C66 H66C 0.9800 . ?
C67 H67A 0.9800 . ?
C67 H67B 0.9800 . ?
C67 H67C 0.9800 . ?
C68 C69 1.541(14) . ?
C68 C70 1.546(14) . ?
C68 C71 1.531(14) . ?
C69 H69A 0.9800 . ?
C69 H69B 0.9800 . ?
C69 H69C 0.9800 . ?
C70 H70A 0.9800 . ?
C70 H70B 0.9800 . ?
C70 H70C 0.9800 . ?
C71 H71A 0.9800 . ?
C71 H71B 0.9800 . ?
C71 H71C 0.9800 . ?
C73 H73A 0.9900 . ?
C73 H73B 0.9900 . ?
C77 H77A 0.9900 . ?
C77 H77B 0.9900 . ?

loop_
_geom_angle_atom_site_label_1
_geom_angle_atom_site_label_2
_geom_angle_atom_site_label_3
_geom_angle
_geom_angle_site_symmetry_1
_geom_angle_site_symmetry_3
_geom_angle_publ_flag
N1 U1 N2 75.1(3) . . ?
N1 U1 C1 99.4(3) . . ?
N1 U1 C2 126.9(3) . . ?
N1 U1 C3 139.4(2) . . ?
N1 U1 C4 115.2(2) . . ?
N1 U1 C5 92.3(3) . . ?
N1 U1 C18 117.6(3) . . ?
N1 U1 C19 129.2(2) . . ?
N1 U1 C20 105.5(2) . . ?
N1 U1 C21 81.9(3) . . ?
N1 U1 C22 88.5(3) . . ?
N2 U1 C1 125.0(3) . . ?
N2 U1 C2 129.7(2) . . ?
N2 U1 C3 103.9(2) . . ?
N2 U1 C4 84.1(2) . . ?
N2 U1 C5 95.6(3) . . ?
N2 U1 C18 90.8(3) . . ?
N2 U1 C19 118.0(3) . . ?
N2 U1 C20 134.1(2) . . ?
N2 U1 C21 113.6(3) . . ?
N2 U1 C22 87.8(3) . . ?
C1 U1 C2 27.8(2) . . ?
C1 U1 C3 47.0(2) . . ?
C1 U1 C4 48.1(2) . . ?
C1 U1 C19 107.5(3) . . ?
C1 U1 C20 100.5(2) . . ?
C1 U1 C21 119.7(2) . . ?
C2 U1 C3 27.8(2) . . ?
C2 U1 C4 46.1(2) . . ?
C2 U1 C20 87.6(2) . . ?
C4 U1 C3 28.0(2) . . ?
C4 U1 C20 130.8(2) . . ?
C5 U1 C1 29.5(2) . . ?
C5 U1 C2 46.4(3) . . ?
C5 U1 C3 47.1(2) . . ?
C5 U1 C4 29.4(2) . . ?
C5 U1 C18 150.1(3) . . ?
C5 U1 C19 130.5(3) . . ?
C5 U1 C20 129.8(2) . . ?
C5 U1 C21 147.3(2) . . ?
C18 U1 C1 134.8(3) . . ?
C18 U1 C2 108.9(3) . . ?
C18 U1 C3 103.0(2) . . ?
C18 U1 C4 123.4(2) . . ?
C18 U1 C19 28.4(2) . . ?
C18 U1 C20 47.2(2) . . ?
C18 U1 C21 48.7(2) . . ?
C19 U1 C2 84.4(2) . . ?
C19 U1 C3 87.9(2) . . ?
C19 U1 C4 114.8(2) . . ?
C19 U1 C20 28.6(2) . . ?
C19 U1 C21 47.4(2) . . ?
C20 U1 C3 103.2(2) . . ?
C21 U1 C2 114.0(2) . . ?
C21 U1 C3 131.1(2) . . ?
C21 U1 C4 158.8(3) . . ?
C21 U1 C20 28.0(2) . . ?
C22 U1 C1 147.1(2) . . ?
C22 U1 C2 130.9(3) . . ?
C22 U1 C3 132.1(2) . . ?
C22 U1 C4 151.8(2) . . ?
C22 U1 C5 176.6(3) . . ?
C22 U1 C18 29.5(3) . . ?
C22 U1 C19 47.2(3) . . ?
C22 U1 C20 46.9(2) . . ?
C22 U1 C21 29.7(2) . . ?
O1 U2 C38 96.9(7) . . ?
O1 U2 C42 125.9(6) . . ?
O1 U2 C41 125.8(5) . . ?
O1 U2 C39 81.7(5) . . ?
O1 U2 C58 97.7(7) . . ?
O1 U2 C57 125.9(7) . . ?
O1 U2 C56 121.0(5) . . ?
O1 U2 C55 91.6(4) . . ?
O1 U2 C59 79.1(6) . . ?
N1 U2 O1 121.1(2) . . ?
N1 U2 C38 137.7(7) . . ?
N1 U2 C42 109.0(6) . . ?
N1 U2 C41 91.8(5) . . ?
N1 U2 C39 133.3(4) . . ?
N1 U2 C58 137.0(7) . . ?
N1 U2 C57 107.6(7) . . ?
N1 U2 C56 92.4(5) . . ?
N1 U2 C55 109.0(4) . . ?
N1 U2 C59 137.2(5) . . ?
N2 U2 O1 96.5(3) . . ?
N2 U2 N1 74.1(3) . . ?
N2 U2 C38 122.6(5) . . ?
N2 U2 C42 116.5(6) . . ?
N2 U2 C41 135.7(5) . . ?
N2 U2 C39 148.7(4) . . ?
N2 U2 C58 122.1(6) . . ?
N2 U2 C57 119.4(6) . . ?
N2 U2 C56 141.3(5) . . ?
N2 U2 C55 168.1(4) . . ?
N2 U2 C59 145.7(5) . . ?
C38 U2 C41 47.9(7) . . ?
C38 U2 C39 28.8(4) . . ?
C42 U2 C38 29.5(5) . . ?
C42 U2 C41 29.2(4) . . ?
C42 U2 C39 47.7(6) . . ?
C41 U2 C39 47.1(5) . . ?
C58 U2 C55 47.7(6) . . ?
C58 U2 C59 28.6(4) . . ?
C57 U2 C58 29.6(5) . . ?
C57 U2 C56 30.4(5) . . ?
C57 U2 C55 48.8(6) . . ?
C57 U2 C59 48.1(6) . . ?
C56 U2 C58 48.9(7) . . ?
C56 U2 C55 29.4(4) . . ?
C56 U2 C59 48.0(6) . . ?
C55 U2 C59 28.5(3) . . ?
C72 O1 U2 115.7(8) . . ?
C72 O1 C75 108.8(10) . . ?
C75 O1 U2 134.8(7) . . ?
C73 O1 U2 108.7(11) . . ?
C77 O1 U2 130.3(12) . . ?
C77 O1 C73 119.7(17) . . ?
U1 N1 U2 105.0(3) . . ?
U2 N2 U1 105.7(3) . . ?
C2 C1 U1 79.3(5) . . ?
C2 C1 C5 105.7(7) . . ?
C2 C1 C6 127.5(8) . . ?
C5 C1 U1 72.1(4) . . ?
C5 C1 C6 126.3(8) . . ?
C6 C1 U1 120.4(5) . . ?
U1 C2 H2 114.4 . . ?
C1 C2 U1 72.9(5) . . ?
C1 C2 H2 123.7 . . ?
C1 C2 C3 112.7(8) . . ?
C3 C2 U1 80.5(5) . . ?
C3 C2 H2 123.7 . . ?
C2 C3 U1 71.6(4) . . ?
C2 C3 C4 105.0(7) . . ?
C2 C3 C10 118.2(8) . . ?
C4 C3 U1 71.6(4) . . ?
C4 C3 C10 133.3(7) . . ?
C10 C3 U1 136.8(5) . . ?
C3 C4 U1 80.4(4) . . ?
C3 C4 C5 107.0(7) . . ?
C3 C4 C14 132.5(7) . . ?
C5 C4 U1 69.1(4) . . ?
C5 C4 C14 119.8(7) . . ?
C14 C4 U1 122.3(5) . . ?
U1 C5 H5 107.6 . . ?
C1 C5 U1 78.5(5) . . ?
C1 C5 C4 109.4(8) . . ?
C1 C5 H5 125.3 . . ?
C4 C5 U1 81.5(4) . . ?
C4 C5 H5 125.3 . . ?
C7 C6 C1 108.3(7) . . ?
C8 C6 C1 111.4(7) . . ?
C8 C6 C7 107.5(9) . . ?
C9 C6 C1 110.1(8) . . ?
C9 C6 C7 109.7(9) . . ?
C9 C6 C8 109.7(9) . . ?
C6 C7 H7A 109.5 . . ?
C6 C7 H7B 109.5 . . ?
C6 C7 H7C 109.5 . . ?
H7A C7 H7B 109.5 . . ?
H7A C7 H7C 109.5 . . ?
H7B C7 H7C 109.5 . . ?
C6 C8 H8A 109.5 . . ?
C6 C8 H8B 109.5 . . ?
C6 C8 H8C 109.5 . . ?
H8A C8 H8B 109.5 . . ?
H8A C8 H8C 109.5 . . ?
H8B C8 H8C 109.5 . . ?
C6 C9 H9A 109.5 . . ?
C6 C9 H9B 109.5 . . ?
C6 C9 H9C 109.5 . . ?
H9A C9 H9B 109.5 . . ?
H9A C9 H9C 109.5 . . ?
H9B C9 H9C 109.5 . . ?
C3 C10 C11 106.2(7) . . ?
C3 C10 C12 118.7(8) . . ?
C3 C10 C13 111.5(7) . . ?
C12 C10 C11 107.7(7) . . ?
C12 C10 C13 105.3(7) . . ?
C13 C10 C11 106.9(8) . . ?
C10 C11 H11A 109.5 . . ?
C10 C11 H11B 109.5 . . ?
C10 C11 H11C 109.5 . . ?
H11A C11 H11B 109.5 . . ?
H11A C11 H11C 109.5 . . ?
H11B C11 H11C 109.5 . . ?
C10 C12 H12A 109.5 . . ?
C10 C12 H12B 109.5 . . ?
C10 C12 H12C 109.5 . . ?
H12A C12 H12B 109.5 . . ?
H12A C12 H12C 109.5 . . ?
H12B C12 H12C 109.5 . . ?
C10 C13 H13A 109.5 . . ?
C10 C13 H13B 109.5 . . ?
C10 C13 H13C 109.5 . . ?
H13A C13 H13B 109.5 . . ?
H13A C13 H13C 109.5 . . ?
H13B C13 H13C 109.5 . . ?
C15 C14 C4 109.5(7) . . ?
C16 C14 C4 109.9(7) . . ?
C16 C14 C15 106.2(7) . . ?
C16 C14 C17 106.9(7) . . ?
C17 C14 C4 114.3(6) . . ?
C17 C14 C15 109.7(7) . . ?
C14 C15 H15A 109.5 . . ?
C14 C15 H15B 109.5 . . ?
C14 C15 H15C 109.5 . . ?
H15A C15 H15B 109.5 . . ?
H15A C15 H15C 109.5 . . ?
H15B C15 H15C 109.5 . . ?
C14 C16 H16A 109.5 . . ?
C14 C16 H16B 109.5 . . ?
C14 C16 H16C 109.5 . . ?
H16A C16 H16B 109.5 . . ?
H16A C16 H16C 109.5 . . ?
H16B C16 H16C 109.5 . . ?
C14 C17 H17A 109.5 . . ?
C14 C17 H17B 109.5 . . ?
C14 C17 H17C 109.5 . . ?
H17A C17 H17B 109.5 . . ?
H17A C17 H17C 109.5 . . ?
H17B C17 H17C 109.5 . . ?
C19 C18 U1 79.0(5) . . ?
C19 C18 C22 107.0(7) . . ?
C19 C18 C23 125.3(8) . . ?
C22 C18 U1 73.1(5) . . ?
C22 C18 C23 127.1(8) . . ?
C23 C18 U1 121.1(5) . . ?
U1 C19 H19 114.1 . . ?
C18 C19 U1 72.6(5) . . ?
C18 C19 H19 125.3 . . ?
C18 C19 C20 109.5(8) . . ?
C20 C19 U1 80.1(5) . . ?
C20 C19 H19 125.3 . . ?
C19 C20 U1 71.3(4) . . ?
C19 C20 C30 116.0(8) . . ?
C21 C20 U1 72.4(5) . . ?
C21 C20 C19 107.6(7) . . ?
C21 C20 C30 133.9(7) . . ?
C30 C20 U1 134.9(5) . . ?
C20 C21 U1 79.6(4) . . ?
C20 C21 C22 105.5(7) . . ?
C20 C21 C34 132.6(8) . . ?
C22 C21 U1 69.1(4) . . ?
C22 C21 C34 121.0(8) . . ?
C34 C21 U1 123.9(5) . . ?
U1 C22 H22 108.9 . . ?
C18 C22 U1 77.4(5) . . ?
C18 C22 C21 110.3(8) . . ?
C18 C22 H22 124.8 . . ?
C21 C22 U1 81.2(5) . . ?
C21 C22 H22 124.8 . . ?
C18 C23 C28 106.3(9) . . ?
C18 C23 C25 106.9(11) . . ?
C24 C23 C18 108.4(8) . . ?
C24 C23 C28 105.7(14) . . ?
C26 C23 C18 112.1(10) . . ?
C26 C23 C24 114.9(14) . . ?
C26 C23 C28 108.9(13) . . ?
C27 C23 C18 115.7(12) . . ?
C27 C23 C25 100.0(19) . . ?
C29 C23 C18 114.0(11) . . ?
C29 C23 C25 105.6(17) . . ?
C29 C23 C27 112.8(16) . . ?
C31 C30 C20 107.3(8) . . ?
C31 C30 C33 107.9(8) . . ?
C32 C30 C20 111.9(7) . . ?
C32 C30 C31 107.3(9) . . ?
C32 C30 C33 107.0(9) . . ?
C33 C30 C20 115.2(8) . . ?
C30 C31 H31A 109.5 . . ?
C30 C31 H31B 109.5 . . ?
C30 C31 H31C 109.5 . . ?
H31A C31 H31B 109.5 . . ?
H31A C31 H31C 109.5 . . ?
H31B C31 H31C 109.5 . . ?
C30 C32 H32A 109.5 . . ?
C30 C32 H32B 109.5 . . ?
C30 C32 H32C 109.5 . . ?
H32A C32 H32B 109.5 . . ?
H32A C32 H32C 109.5 . . ?
H32B C32 H32C 109.5 . . ?
C30 C33 H33A 109.5 . . ?
C30 C33 H33B 109.5 . . ?
C30 C33 H33C 109.5 . . ?
H33A C33 H33B 109.5 . . ?
H33A C33 H33C 109.5 . . ?
H33B C33 H33C 109.5 . . ?
C21 C34 C35 109.9(8) . . ?
C36 C34 C21 113.0(7) . . ?
C36 C34 C35 111.1(8) . . ?
C37 C34 C21 110.1(8) . . ?
C37 C34 C35 106.6(8) . . ?
C37 C34 C36 105.9(8) . . ?
C34 C35 H35A 109.5 . . ?
C34 C35 H35B 109.5 . . ?
C34 C35 H35C 109.5 . . ?
H35A C35 H35B 109.5 . . ?
H35A C35 H35C 109.5 . . ?
H35B C35 H35C 109.5 . . ?
C34 C36 H36A 109.5 . . ?
C34 C36 H36B 109.5 . . ?
C34 C36 H36C 109.5 . . ?
H36A C36 H36B 109.5 . . ?
H36A C36 H36C 109.5 . . ?
H36B C36 H36C 109.5 . . ?
C34 C37 H37A 109.5 . . ?
C34 C37 H37B 109.5 . . ?
C34 C37 H37C 109.5 . . ?
H37A C37 H37B 109.5 . . ?
H37A C37 H37C 109.5 . . ?
H37B C37 H37C 109.5 . . ?
H74A C74 H74B 109.5 . . ?
H74A C74 H74C 109.5 . . ?
H74B C74 H74C 109.5 . . ?
H74D C74 H74E 109.5 . . ?
H74D C74 H74F 109.5 . . ?
H74E C74 H74F 109.5 . . ?
C72 C74 H74A 109.5 . . ?
C72 C74 H74B 109.5 . . ?
C72 C74 H74C 109.5 . . ?
C73 C74 H74D 109.5 . . ?
C73 C74 H74E 109.5 . . ?
C73 C74 H74F 109.5 . . ?
H76A C76 H76B 109.5 . . ?
H76A C76 H76C 109.5 . . ?
H76B C76 H76C 109.5 . . ?
H76D C76 H76E 109.5 . . ?
H76D C76 H76F 109.5 . . ?
H76E C76 H76F 109.5 . . ?
C75 C76 H76A 109.5 . . ?
C75 C76 H76B 109.5 . . ?
C75 C76 H76C 109.5 . . ?
C77 C76 H76D 109.5 . . ?
C77 C76 H76E 109.5 . . ?
C77 C76 H76F 109.5 . . ?
C23 C24 H24A 109.5 . . ?
C23 C24 H24B 109.5 . . ?
C23 C24 H24C 109.5 . . ?
H24A C24 H24B 109.5 . . ?
H24A C24 H24C 109.5 . . ?
H24B C24 H24C 109.5 . . ?
C23 C26 H26A 109.5 . . ?
C23 C26 H26B 109.5 . . ?
C23 C26 H26C 109.5 . . ?
H26A C26 H26B 109.5 . . ?
H26A C26 H26C 109.5 . . ?
H26B C26 H26C 109.5 . . ?
C23 C28 H28A 109.5 . . ?
C23 C28 H28B 109.5 . . ?
C23 C28 H28C 109.5 . . ?
H28A C28 H28B 109.5 . . ?
H28A C28 H28C 109.5 . . ?
H28B C28 H28C 109.5 . . ?
C42 C38 U2 74.0(12) . . ?
C42 C38 C39 108.0 . . ?
C42 C38 C43 117.7(19) . . ?
C39 C38 U2 79.4(11) . . ?
C39 C38 C43 134(2) . . ?
C43 C38 U2 119(2) . . ?
U2 C42 H42 111.7 . . ?
C38 C42 U2 76.5(11) . . ?
C38 C42 H42 126.0 . . ?
C38 C42 C41 108.0 . . ?
C41 C42 U2 78.4(11) . . ?
C41 C42 H42 126.0 . . ?
C42 C41 U2 72.4(12) . . ?
C42 C41 C40 108.0 . . ?
C42 C41 C47 120.2(16) . . ?
C40 C41 U2 78.8(11) . . ?
C40 C41 C47 131.4(16) . . ?
C47 C41 U2 120.4(16) . . ?
C41 C40 U2 72.7(11) . . ?
C41 C40 C39 108.0 . . ?
C41 C40 C51 132.3(14) . . ?
C39 C40 U2 74.8(11) . . ?
C39 C40 C51 119.7(14) . . ?
C51 C40 U2 119.1(12) . . ?
U2 C39 H39 117.2 . . ?
C38 C39 U2 71.9(12) . . ?
C38 C39 H39 126.0 . . ?
C40 C39 U2 77.0(11) . . ?
C40 C39 C38 108.0 . . ?
C40 C39 H39 126.0 . . ?
C44 C43 C38 108.9(18) . . ?
C45 C43 C38 109.4(18) . . ?
C45 C43 C44 108.4(14) . . ?
C46 C43 C38 111(2) . . ?
C46 C43 C44 109.2(15) . . ?
C46 C43 C45 109.4(19) . . ?
C43 C44 H44A 109.5 . . ?
C43 C44 H44B 109.5 . . ?
C43 C44 H44C 109.5 . . ?
H44A C44 H44B 109.5 . . ?
H44A C44 H44C 109.5 . . ?
H44B C44 H44C 109.5 . . ?
C43 C45 H45A 109.5 . . ?
C43 C45 H45B 109.5 . . ?
C43 C45 H45C 109.5 . . ?
H45A C45 H45B 109.5 . . ?
H45A C45 H45C 109.5 . . ?
H45B C45 H45C 109.5 . . ?
C43 C46 H46A 109.5 . . ?
C43 C46 H46B 109.5 . . ?
C43 C46 H46C 109.5 . . ?
H46A C46 H46B 109.5 . . ?
H46A C46 H46C 109.5 . . ?
H46B C46 H46C 109.5 . . ?
C48 C47 C41 109.3(16) . . ?
C48 C47 C49 109.9(13) . . ?
C49 C47 C41 117.2(14) . . ?
C50 C47 C41 109.3(15) . . ?
C50 C47 C48 105.4(13) . . ?
C50 C47 C49 105.0(13) . . ?
C47 C48 H48A 109.5 . . ?
C47 C48 H48B 109.5 . . ?
C47 C48 H48C 109.5 . . ?
H48A C48 H48B 109.5 . . ?
H48A C48 H48C 109.5 . . ?
H48B C48 H48C 109.5 . . ?
C47 C49 H49A 109.5 . . ?
C47 C49 H49B 109.5 . . ?
C47 C49 H49C 109.5 . . ?
H49A C49 H49B 109.5 . . ?
H49A C49 H49C 109.5 . . ?
H49B C49 H49C 109.5 . . ?
C47 C50 H50A 109.5 . . ?
C47 C50 H50B 109.5 . . ?
C47 C50 H50C 109.5 . . ?
H50A C50 H50B 109.5 . . ?
H50A C50 H50C 109.5 . . ?
H50B C50 H50C 109.5 . . ?
C40 C51 C54 108.9(13) . . ?
C52 C51 C40 112.5(12) . . ?
C52 C51 C54 124.8(13) . . ?
C53 C51 C40 109.7(13) . . ?
C53 C51 C52 105.7(13) . . ?
C53 C51 C54 92.6(13) . . ?
C51 C52 H52A 109.5 . . ?
C51 C52 H52B 109.5 . . ?
C51 C52 H52C 109.5 . . ?
H52A C52 H52B 109.5 . . ?
H52A C52 H52C 109.5 . . ?
H52B C52 H52C 109.5 . . ?
C51 C53 H53A 109.5 . . ?
C51 C53 H53B 109.5 . . ?
C51 C53 H53C 109.5 . . ?
H53A C53 H53B 109.5 . . ?
H53A C53 H53C 109.5 . . ?
H53B C53 H53C 109.5 . . ?
C51 C54 H54A 109.5 . . ?
C51 C54 H54B 109.5 . . ?
C51 C54 H54C 109.5 . . ?
H54A C54 H54B 109.5 . . ?
H54A C54 H54C 109.5 . . ?
H54B C54 H54C 109.5 . . ?
O1 C72 C74 109.4(11) . . ?
O1 C72 H72A 109.8 . . ?
O1 C72 H72B 109.8 . . ?
C74 C72 H72A 109.8 . . ?
C74 C72 H72B 109.8 . . ?
H72A C72 H72B 108.2 . . ?
O1 C75 C76 110.6(11) . . ?
O1 C75 H75A 109.5 . . ?
O1 C75 H75B 109.5 . . ?
C76 C75 H75A 109.5 . . ?
C76 C75 H75B 109.5 . . ?
H75A C75 H75B 108.1 . . ?
C23 C25 H25A 109.5 . . ?
C23 C25 H25B 109.5 . . ?
C23 C25 H25C 109.5 . . ?
H25A C25 H25B 109.5 . . ?
H25A C25 H25C 109.5 . . ?
H25B C25 H25C 109.5 . . ?
C23 C27 H27A 109.5 . . ?
C23 C27 H27B 109.5 . . ?
C23 C27 H27C 109.5 . . ?
H27A C27 H27B 109.5 . . ?
H27A C27 H27C 109.5 . . ?
H27B C27 H27C 109.5 . . ?
C23 C29 H29A 109.5 . . ?
C23 C29 H29B 109.5 . . ?
C23 C29 H29C 109.5 . . ?
H29A C29 H29B 109.5 . . ?
H29A C29 H29C 109.5 . . ?
H29B C29 H29C 109.5 . . ?
C57 C58 U2 70.3(12) . . ?
C57 C58 C68 135(2) . . ?
C59 C58 U2 79.2(11) . . ?
C59 C58 C57 108.0 . . ?
C59 C58 C68 116(2) . . ?
C68 C58 U2 119(2) . . ?
U2 C57 H57 111.2 . . ?
C58 C57 U2 80.1(12) . . ?
C58 C57 H57 126.0 . . ?
C58 C57 C56 108.0 . . ?
C56 C57 U2 75.4(12) . . ?
C56 C57 H57 126.0 . . ?
C57 C56 U2 74.2(13) . . ?
C57 C56 C55 108.0 . . ?
C57 C56 C64 117.5(15) . . ?
C55 C56 U2 80.5(12) . . ?
C55 C56 C64 133.2(17) . . ?
C64 C56 U2 121.2(16) . . ?
C56 C55 U2 70.1(12) . . ?
C56 C55 C59 108.0 . . ?
C56 C55 C60 132.0(15) . . ?
C59 C55 U2 78.3(12) . . ?
C59 C55 C60 120.0(15) . . ?
C60 C55 U2 116.7(14) . . ?
U2 C59 H59 120.3 . . ?
C58 C59 U2 72.2(12) . . ?
C58 C59 C55 108.0 . . ?
C58 C59 H59 126.0 . . ?
C55 C59 U2 73.2(11) . . ?
C55 C59 H59 126.0 . . ?
C61 C60 C55 110.1(15) . . ?
C61 C60 C63 107.2(17) . . ?
C62 C60 C55 107.1(17) . . ?
C62 C60 C61 93.0(16) . . ?
C62 C60 C63 128.6(19) . . ?
C63 C60 C55 109.1(15) . . ?
C60 C61 H61A 109.5 . . ?
C60 C61 H61B 109.5 . . ?
C60 C61 H61C 109.5 . . ?
H61A C61 H61B 109.5 . . ?
H61A C61 H61C 109.5 . . ?
H61B C61 H61C 109.5 . . ?
C60 C62 H62A 109.5 . . ?
C60 C62 H62B 109.5 . . ?
C60 C62 H62C 109.5 . . ?
H62A C62 H62B 109.5 . . ?
H62A C62 H62C 109.5 . . ?
H62B C62 H62C 109.5 . . ?
C60 C63 H63A 109.5 . . ?
C60 C63 H63B 109.5 . . ?
C60 C63 H63C 109.5 . . ?
H63A C63 H63B 109.5 . . ?
H63A C63 H63C 109.5 . . ?
H63B C63 H63C 109.5 . . ?
C65 C64 C56 109.6(18) . . ?
C65 C64 C66 110.7(16) . . ?
C66 C64 C56 114.4(15) . . ?
C67 C64 C56 108.7(16) . . ?
C67 C64 C65 108.6(17) . . ?
C67 C64 C66 104.6(15) . . ?
C64 C65 H65A 109.5 . . ?
C64 C65 H65B 109.5 . . ?
C64 C65 H65C 109.5 . . ?
H65A C65 H65B 109.5 . . ?
H65A C65 H65C 109.5 . . ?
H65B C65 H65C 109.5 . . ?
C64 C66 H66A 109.5 . . ?
C64 C66 H66B 109.5 . . ?
C64 C66 H66C 109.5 . . ?
H66A C66 H66B 109.5 . . ?
H66A C66 H66C 109.5 . . ?
H66B C66 H66C 109.5 . . ?
C64 C67 H67A 109.5 . . ?
C64 C67 H67B 109.5 . . ?
C64 C67 H67C 109.5 . . ?
H67A C67 H67B 109.5 . . ?
H67A C67 H67C 109.5 . . ?
H67B C67 H67C 109.5 . . ?
C69 C68 C58 109(2) . . ?
C69 C68 C70 110.9(18) . . ?
C70 C68 C58 112(2) . . ?
C71 C68 C58 109(2) . . ?
C71 C68 C69 107.5(19) . . ?
C71 C68 C70 108(2) . . ?
C68 C69 H69A 109.5 . . ?
C68 C69 H69B 109.5 . . ?
C68 C69 H69C 109.5 . . ?
H69A C69 H69B 109.5 . . ?
H69A C69 H69C 109.5 . . ?
H69B C69 H69C 109.5 . . ?
C68 C70 H70A 109.5 . . ?
C68 C70 H70B 109.5 . . ?
C68 C70 H70C 109.5 . . ?
H70A C70 H70B 109.5 . . ?
H70A C70 H70C 109.5 . . ?
H70B C70 H70C 109.5 . . ?
C68 C71 H71A 109.5 . . ?
C68 C71 H71B 109.5 . . ?
C68 C71 H71C 109.5 . . ?
H71A C71 H71B 109.5 . . ?
H71A C71 H71C 109.5 . . ?
H71B C71 H71C 109.5 . . ?
O1 C73 C74 108.9(13) . . ?
O1 C73 H73A 109.9 . . ?
O1 C73 H73B 109.9 . . ?
C74 C73 H73A 109.9 . . ?
C74 C73 H73B 109.9 . . ?
H73A C73 H73B 108.3 . . ?
O1 C77 C76 110.8(14) . . ?
O1 C77 H77A 109.5 . . ?
O1 C77 H77B 109.5 . . ?
C76 C77 H77A 109.5 . . ?
C76 C77 H77B 109.5 . . ?
H77A C77 H77B 108.1 . . ?

loop_
_geom_torsion_atom_site_label_1
_geom_torsion_atom_site_label_2
_geom_torsion_atom_site_label_3
_geom_torsion_atom_site_label_4
_geom_torsion
_geom_torsion_site_symmetry_1
_geom_torsion_site_symmetry_2
_geom_torsion_site_symmetry_3
_geom_torsion_site_symmetry_4
_geom_torsion_publ_flag
U1 C1 C2 C3 -71.6(6) . . . . ?
U1 C1 C5 C4 76.5(6) . . . . ?
U1 C1 C6 C7 127.4(8) . . . . ?
U1 C1 C6 C8 9.3(11) . . . . ?
U1 C1 C6 C9 -112.7(8) . . . . ?
U1 C2 C3 C4 -64.3(5) . . . . ?
U1 C2 C3 C10 133.9(6) . . . . ?
U1 C3 C4 C5 -64.5(5) . . . . ?
U1 C3 C4 C14 125.5(8) . . . . ?
U1 C3 C10 C11 167.4(6) . . . . ?
U1 C3 C10 C12 -71.3(10) . . . . ?
U1 C3 C10 C13 51.3(11) . . . . ?
U1 C4 C5 C1 -74.5(6) . . . . ?
U1 C4 C14 C15 171.4(6) . . . . ?
U1 C4 C14 C16 -72.3(8) . . . . ?
U1 C4 C14 C17 47.9(9) . . . . ?
U1 C18 C19 C20 -72.4(6) . . . . ?
U1 C18 C22 C21 75.5(6) . . . . ?
U1 C18 C23 C24 -165.5(11) . . . . ?
U1 C18 C23 C26 -37.6(15) . . . . ?
U1 C18 C23 C28 81.3(11) . . . . ?
U1 C18 C23 C25 -113.7(15) . . . . ?
U1 C18 C23 C27 -3.3(19) . . . . ?
U1 C18 C23 C29 130.1(15) . . . . ?
U1 C19 C20 C21 -63.8(6) . . . . ?
U1 C19 C20 C30 131.6(6) . . . . ?
U1 C20 C21 C22 -64.7(5) . . . . ?
U1 C20 C21 C34 127.0(9) . . . . ?
U1 C20 C30 C31 166.6(6) . . . . ?
U1 C20 C30 C32 49.2(12) . . . . ?
U1 C20 C30 C33 -73.3(11) . . . . ?
U1 C21 C22 C18 -73.0(6) . . . . ?
U1 C21 C34 C35 168.3(7) . . . . ?
U1 C21 C34 C36 43.6(11) . . . . ?
U1 C21 C34 C37 -74.7(9) . . . . ?
U2 O1 C72 C74 -94.0(12) . . . . ?
U2 O1 C75 C76 -119.0(11) . . . . ?
U2 O1 C73 C74 102.9(15) . . . . ?
U2 O1 C77 C76 124.1(14) . . . . ?
U2 C38 C42 C41 72.8(11) . . . . ?
U2 C38 C39 C40 -69.2(11) . . . . ?
U2 C38 C43 C44 127.9(16) . . . . ?
U2 C38 C43 C45 -113.8(17) . . . . ?
U2 C38 C43 C46 7(2) . . . . ?
U2 C42 C41 C40 71.5(11) . . . . ?
U2 C42 C41 C47 -115(2) . . . . ?
U2 C41 C40 C39 67.1(12) . . . . ?
U2 C41 C40 C51 -114(2) . . . . ?
U2 C41 C47 C48 -177.3(11) . . . . ?
U2 C41 C47 C49 56.9(19) . . . . ?
U2 C41 C47 C50 -62.5(16) . . . . ?
U2 C40 C39 C38 65.7(12) . . . . ?
U2 C40 C51 C52 -143.3(11) . . . . ?
U2 C40 C51 C53 99.3(14) . . . . ?
U2 C40 C51 C54 -0.7(15) . . . . ?
U2 C58 C57 C56 71.0(11) . . . . ?
U2 C58 C59 C55 -65.0(11) . . . . ?
U2 C58 C68 C69 154.5(16) . . . . ?
U2 C58 C68 C70 -83(2) . . . . ?
U2 C58 C68 C71 37(2) . . . . ?
U2 C57 C56 C55 74.2(12) . . . . ?
U2 C57 C56 C64 -117.4(19) . . . . ?
U2 C56 C55 C59 69.9(13) . . . . ?
U2 C56 C55 C60 -108(2) . . . . ?
U2 C56 C64 C65 -175.4(12) . . . . ?
U2 C56 C64 C66 59.7(19) . . . . ?
U2 C56 C64 C67 -56.8(17) . . . . ?
U2 C55 C59 C58 64.3(12) . . . . ?
U2 C55 C60 C61 -146.3(13) . . . . ?
U2 C55 C60 C62 -46.5(18) . . . . ?
U2 C55 C60 C63 96.3(17) . . . . ?
C1 C2 C3 U1 66.9(6) . . . . ?
C1 C2 C3 C4 2.5(9) . . . . ?
C1 C2 C3 C10 -159.2(7) . . . . ?
C2 C1 C5 U1 -72.9(6) . . . . ?
C2 C1 C5 C4 3.6(9) . . . . ?
C2 C1 C6 C7 -132.3(10) . . . . ?
C2 C1 C6 C8 109.6(11) . . . . ?
C2 C1 C6 C9 -12.4(12) . . . . ?
C2 C3 C4 U1 64.3(5) . . . . ?
C2 C3 C4 C5 -0.2(8) . . . . ?
C2 C3 C4 C14 -170.2(8) . . . . ?
C2 C3 C10 C11 74.6(9) . . . . ?
C2 C3 C10 C12 -164.1(7) . . . . ?
C2 C3 C10 C13 -41.5(10) . . . . ?
C3 C4 C5 U1 72.3(5) . . . . ?
C3 C4 C5 C1 -2.2(9) . . . . ?
C3 C4 C14 C15 63.2(11) . . . . ?
C3 C4 C14 C16 179.5(8) . . . . ?
C3 C4 C14 C17 -60.3(11) . . . . ?
C4 C3 C10 C11 -80.8(11) . . . . ?
C4 C3 C10 C12 40.4(12) . . . . ?
C4 C3 C10 C13 163.0(8) . . . . ?
C5 C1 C2 U1 67.8(5) . . . . ?
C5 C1 C2 C3 -3.9(9) . . . . ?
C5 C1 C6 C7 38.0(12) . . . . ?
C5 C1 C6 C8 -80.0(11) . . . . ?
C5 C1 C6 C9 158.0(9) . . . . ?
C5 C4 C14 C15 -105.8(9) . . . . ?
C5 C4 C14 C16 10.5(10) . . . . ?
C5 C4 C14 C17 130.7(8) . . . . ?
C6 C1 C2 U1 -120.3(8) . . . . ?
C6 C1 C2 C3 168.1(7) . . . . ?
C6 C1 C5 U1 115.1(8) . . . . ?
C6 C1 C5 C4 -168.4(7) . . . . ?
C10 C3 C4 U1 -137.9(9) . . . . ?
C10 C3 C4 C5 157.6(8) . . . . ?
C10 C3 C4 C14 -12.4(15) . . . . ?
C14 C4 C5 U1 -116.2(6) . . . . ?
C14 C4 C5 C1 169.4(7) . . . . ?
C18 C19 C20 U1 67.4(6) . . . . ?
C18 C19 C20 C21 3.7(9) . . . . ?
C18 C19 C20 C30 -161.0(7) . . . . ?
C19 C18 C22 U1 -72.5(6) . . . . ?
C19 C18 C22 C21 3.0(9) . . . . ?
C19 C18 C23 C24 -66.6(14) . . . . ?
C19 C18 C23 C26 61.3(15) . . . . ?
C19 C18 C23 C28 -179.8(11) . . . . ?
C19 C18 C23 C25 -14.8(17) . . . . ?
C19 C18 C23 C27 95.6(19) . . . . ?
C19 C18 C23 C29 -131.1(16) . . . . ?
C19 C20 C21 U1 63.0(5) . . . . ?
C19 C20 C21 C22 -1.7(9) . . . . ?
C19 C20 C21 C34 -170.0(8) . . . . ?
C19 C20 C30 C31 77.6(9) . . . . ?
C19 C20 C30 C32 -39.8(11) . . . . ?
C19 C20 C30 C33 -162.3(8) . . . . ?
C20 C21 C22 U1 72.2(5) . . . . ?
C20 C21 C22 C18 -0.8(9) . . . . ?
C20 C21 C34 C35 59.5(13) . . . . ?
C20 C21 C34 C36 -65.3(13) . . . . ?
C20 C21 C34 C37 176.5(9) . . . . ?
C21 C20 C30 C31 -81.9(12) . . . . ?
C21 C20 C30 C32 160.7(10) . . . . ?
C21 C20 C30 C33 38.2(14) . . . . ?
C22 C18 C19 U1 68.3(5) . . . . ?
C22 C18 C19 C20 -4.1(9) . . . . ?
C22 C18 C23 C24 102.8(14) . . . . ?
C22 C18 C23 C26 -129.2(14) . . . . ?
C22 C18 C23 C28 -10.4(13) . . . . ?
C22 C18 C23 C25 154.7(16) . . . . ?
C22 C18 C23 C27 -95.0(19) . . . . ?
C22 C18 C23 C29 38.4(17) . . . . ?
C22 C21 C34 C35 -107.4(10) . . . . ?
C22 C21 C34 C36 127.9(9) . . . . ?
C22 C21 C34 C37 9.7(11) . . . . ?
C23 C18 C19 U1 -120.4(7) . . . . ?
C23 C18 C19 C20 167.1(7) . . . . ?
C23 C18 C22 U1 116.5(8) . . . . ?
C23 C18 C22 C21 -168.0(7) . . . . ?
C30 C20 C21 U1 -136.3(9) . . . . ?
C30 C20 C21 C22 159.0(9) . . . . ?
C30 C20 C21 C34 -9.3(16) . . . . ?
C34 C21 C22 U1 -117.8(7) . . . . ?
C34 C21 C22 C18 169.2(7) . . . . ?
C38 C42 C41 U2 -71.5(11) . . . . ?
C38 C42 C41 C40 0.0 . . . . ?
C38 C42 C41 C47 173(3) . . . . ?
C42 C38 C39 U2 69.2(11) . . . . ?
C42 C38 C39 C40 0.0 . . . . ?
C42 C38 C43 C44 42(3) . . . . ?
C42 C38 C43 C45 160.1(17) . . . . ?
C42 C38 C43 C46 -79(2) . . . . ?
C42 C41 C40 U2 -67.1(12) . . . . ?
C42 C41 C40 C39 0.0 . . . . ?
C42 C41 C40 C51 179(3) . . . . ?
C42 C41 C47 C48 -91(2) . . . . ?
C42 C41 C47 C49 143.1(18) . . . . ?
C42 C41 C47 C50 24(2) . . . . ?
C41 C40 C39 U2 -65.7(12) . . . . ?
C41 C40 C39 C38 0.0 . . . . ?
C41 C40 C51 C52 -51(3) . . . . ?
C41 C40 C51 C53 -168(2) . . . . ?
C41 C40 C51 C54 92(2) . . . . ?
C40 C41 C47 C48 80(3) . . . . ?
C40 C41 C47 C49 -46(3) . . . . ?
C40 C41 C47 C50 -165(2) . . . . ?
C39 C38 C42 U2 -72.9(11) . . . . ?
C39 C38 C42 C41 0.0 . . . . ?
C39 C38 C43 C44 -128(3) . . . . ?
C39 C38 C43 C45 -10(4) . . . . ?
C39 C38 C43 C46 111(3) . . . . ?
C39 C40 C51 C52 128.2(18) . . . . ?
C39 C40 C51 C53 11(2) . . . . ?
C39 C40 C51 C54 -89(2) . . . . ?
C43 C38 C42 U2 115(2) . . . . ?
C43 C38 C42 C41 -173(3) . . . . ?
C43 C38 C39 U2 -120(4) . . . . ?
C43 C38 C39 C40 171(4) . . . . ?
C47 C41 C40 U2 121(3) . . . . ?
C47 C41 C40 C39 -172(3) . . . . ?
C47 C41 C40 C51 7(4) . . . . ?
C51 C40 C39 U2 115.2(16) . . . . ?
C51 C40 C39 C38 -179(2) . . . . ?
C72 O1 C75 C76 71.6(15) . . . . ?
C75 O1 C72 C74 77.7(14) . . . . ?
C58 C57 C56 U2 -74.2(12) . . . . ?
C58 C57 C56 C55 0.0 . . . . ?
C58 C57 C56 C64 168(2) . . . . ?
C57 C58 C59 U2 65.0(11) . . . . ?
C57 C58 C59 C55 0.0 . . . . ?
C57 C58 C68 C69 64(4) . . . . ?
C57 C58 C68 C70 -173(3) . . . . ?
C57 C58 C68 C71 -53(4) . . . . ?
C57 C56 C55 U2 -69.9(13) . . . . ?
C57 C56 C55 C59 0.0 . . . . ?
C57 C56 C55 C60 -178(3) . . . . ?
C57 C56 C64 C65 -88(2) . . . . ?
C57 C56 C64 C66 147(2) . . . . ?
C57 C56 C64 C67 31(2) . . . . ?
C56 C55 C59 U2 -64.3(12) . . . . ?
C56 C55 C59 C58 0.0 . . . . ?
C56 C55 C60 C61 -60(3) . . . . ?
C56 C55 C60 C62 40(3) . . . . ?
C56 C55 C60 C63 -177(2) . . . . ?
C55 C56 C64 C65 77(3) . . . . ?
C55 C56 C64 C66 -48(3) . . . . ?
C55 C56 C64 C67 -165(2) . . . . ?
C59 C58 C57 U2 -71.0(11) . . . . ?
C59 C58 C57 C56 0.0 . . . . ?
C59 C58 C68 C69 -114(2) . . . . ?
C59 C58 C68 C70 9(3) . . . . ?
C59 C58 C68 C71 129(2) . . . . ?
C59 C55 C60 C61 122(2) . . . . ?
C59 C55 C60 C62 -138(2) . . . . ?
C59 C55 C60 C63 5(3) . . . . ?
C60 C55 C59 U2 114.2(18) . . . . ?
C60 C55 C59 C58 179(3) . . . . ?
C64 C56 C55 U2 124(3) . . . . ?
C64 C56 C55 C59 -166(3) . . . . ?
C64 C56 C55 C60 16(4) . . . . ?
C68 C58 C57 U2 111(4) . . . . ?
C68 C58 C57 C56 -178(4) . . . . ?
C68 C58 C59 U2 -117(3) . . . . ?
C68 C58 C59 C55 178(3) . . . . ?
C73 O1 C77 C76 -70(2) . . . . ?
C77 O1 C73 C74 -65(2) . . . . ?

_shelx_res_file                  
;
TITL ld239_a.res in P2(1)/n
    ld239.res
    created by SHELXL-2019/3 at 10:33:46 on 16-May-2025
REM Old TITL LD217 in P21/n #14
REM SHELXT solution in P2(1)/n: R1 0.130, Rweak 0.005, Alpha 0.047
REM <I/s> 1.215 for 272 systematic absences, Orientation as input
REM Formula found by SHELXT: C65 N4 O U2
CELL 0.71073 10.5775 25.372 21.0429 90 101.426 90
ZERR 4 0.0012 0.0037 0.0025 0 0.009 0
LATT 1
SYMM 0.5-X,0.5+Y,0.5-Z
SFAC C H N O U
UNIT 220 388 8 4 8
SADI C28 C23 C29 C23 C24 C23 C25 C23 C26 C23 C27 C23
SADI C44 C43 C69 C68 C45 C43 C70 C68 C71 C68 C46 C43 C63 C60 C53 C51 C61 =
 C60 C52 C51 C54 C60 C62 C51 C50 C47 C67 C64 C48 C47 C65 C64 C49 C47 C66 C64
SADI C68 C58 C43 C38 C60 C55 C51 C40 C64 C56 C47 C41
SIMU 0.004 0.008 2 C38 > C54 C55 > C71
RIGU 0.001 0.001 C38 > C54 C55 > C71
SIMU C23 C24 C26 C28 C25 > C29
SADI O1 C73 O1 C72 O1 C77 O1 C75
SADI C74 C73 C74 C72 C76 C77 C75 C76
SIMU O1 C74 C76 C72 C75 C73 C77

L.S. 4
PLAN  20
SIZE 0.14 0.14 0.21
TEMP -123.15
CONF
list 4
MORE -1
BOND $H
fmap 2
acta
SHEL 20 0.81
REM <olex2.extras>
REM <HklSrc "%.\\ld239.hkl">
REM </olex2.extras>

WGHT    0.076100   42.838799
FVAR       0.12931   0.60824   0.60965   0.55575
U1    5    0.301968    0.191078    0.404083    11.00000    0.02612    0.04413 =
         0.02466   -0.00042    0.00836   -0.00100
U2    5    0.349501    0.318380    0.398639    11.00000    0.04664    0.04350 =
         0.03455   -0.00106    0.01499   -0.00388
O1    4    0.518977    0.351174    0.495626    11.00000    0.04511    0.07830 =
         0.04812    0.00646    0.00658   -0.01142
N1    3    0.213075    0.261296    0.410519    11.00000    0.03076    0.05810 =
         0.02760    0.00373    0.00815    0.00616
N2    3    0.434364    0.247055    0.389224    11.00000    0.03235    0.04860 =
         0.03069   -0.00321    0.01068    0.00087
C1    1    0.117760    0.143351    0.305356    11.00000    0.02257    0.05788 =
         0.03220   -0.00582    0.00905   -0.00268
C2    1    0.199804    0.101497    0.324393    11.00000    0.03495    0.05169 =
         0.02982   -0.00460    0.00737   -0.00262
AFIX  43
H2    2    0.178193    0.072062    0.348032    11.00000   -1.20000
AFIX   0
C3    1    0.320701    0.107229    0.304707    11.00000    0.03122    0.05310 =
         0.02687   -0.00536    0.00407    0.00586
C4    1    0.314175    0.157763    0.273422    11.00000    0.02368    0.05259 =
         0.02486   -0.00336    0.00516   -0.00232
C5    1    0.189388    0.179858    0.275706    11.00000    0.03234    0.05967 =
         0.02606   -0.00232    0.00683    0.00305
AFIX  43
H5    2    0.159860    0.213633    0.259801    11.00000   -1.20000
AFIX   0
C6    1   -0.027815    0.146763    0.306662    11.00000    0.02508    0.06916 =
         0.03060   -0.00704    0.00561   -0.00009
C7    1   -0.098742    0.167950    0.240855    11.00000    0.03221    0.16156 =
         0.04850    0.00318    0.00627    0.00489
AFIX 137
H7A   2   -0.068775    0.203763    0.234550    11.00000   -1.50000
H7B   2   -0.191747    0.168537    0.239877    11.00000   -1.50000
H7C   2   -0.080973    0.145071    0.206137    11.00000   -1.50000
AFIX   0
C8    1   -0.052956    0.184725    0.358410    11.00000    0.03653    0.09373 =
         0.06595   -0.02549    0.02265   -0.00601
AFIX 137
H8A   2   -0.004566    0.173386    0.400826    11.00000   -1.50000
H8B   2   -0.145351    0.185127    0.359024    11.00000   -1.50000
H8C   2   -0.025202    0.220199    0.348827    11.00000   -1.50000
AFIX   0
C9    1   -0.078918    0.093136    0.318357    11.00000    0.03871    0.07350 =
         0.12020   -0.01472    0.01989   -0.00704
AFIX 137
H9A   2   -0.066378    0.069175    0.283605    11.00000   -1.50000
H9B   2   -0.171110    0.095701    0.318981    11.00000   -1.50000
H9C   2   -0.032606    0.079548    0.360115    11.00000   -1.50000
AFIX   0
C10   1    0.400949    0.057950    0.300996    11.00000    0.02910    0.05460 =
         0.03499   -0.00405    0.01028    0.00748
C11   1    0.333817    0.027887    0.238944    11.00000    0.05237    0.05595 =
         0.04805   -0.00979    0.01663   -0.00028
AFIX 137
H11A  2    0.337543    0.049284    0.200586    11.00000   -1.50000
H11B  2    0.243535    0.021151    0.241102    11.00000   -1.50000
H11C  2    0.378113   -0.005697    0.236083    11.00000   -1.50000
AFIX   0
C12   1    0.543366    0.064315    0.297722    11.00000    0.04035    0.05746 =
         0.04871    0.00015    0.01693    0.01923
AFIX 137
H12A  2    0.583576    0.029480    0.298229    11.00000   -1.50000
H12B  2    0.587241    0.084764    0.335162    11.00000   -1.50000
H12C  2    0.550497    0.082779    0.257677    11.00000   -1.50000
AFIX   0
C13   1    0.399493    0.020933    0.358994    11.00000    0.04760    0.05418 =
         0.04832    0.00491    0.01960    0.00862
AFIX 137
H13A  2    0.310253    0.011468    0.360376    11.00000   -1.50000
H13B  2    0.438729    0.038884    0.399325    11.00000   -1.50000
H13C  2    0.448572   -0.011071    0.354129    11.00000   -1.50000
AFIX   0
C14   1    0.402878    0.185504    0.232577    11.00000    0.03934    0.05703 =
         0.02211   -0.00042    0.00950   -0.00145
C15   1    0.403200    0.153521    0.170144    11.00000    0.05901    0.07633 =
         0.02537   -0.00245    0.01360    0.00077
AFIX 137
H15A  2    0.314489    0.149412    0.146014    11.00000   -1.50000
H15B  2    0.440943    0.118693    0.181630    11.00000   -1.50000
H15C  2    0.454371    0.172167    0.143180    11.00000   -1.50000
AFIX   0
C16   1    0.347992    0.239930    0.210410    11.00000    0.04978    0.07191 =
         0.03893    0.01798    0.01535    0.00474
AFIX 137
H16A  2    0.406245    0.257776    0.186510    11.00000   -1.50000
H16B  2    0.339658    0.261022    0.248379    11.00000   -1.50000
H16C  2    0.263016    0.235754    0.182184    11.00000   -1.50000
AFIX   0
C17   1    0.542919    0.194258    0.269238    11.00000    0.03591    0.06168 =
         0.01945   -0.00413    0.01540   -0.00750
AFIX 137
H17A  2    0.588742    0.160477    0.274312    11.00000   -1.50000
H17B  2    0.542147    0.209251    0.312079    11.00000   -1.50000
H17C  2    0.586716    0.218598    0.244583    11.00000   -1.50000
AFIX   0
C18   1    0.470444    0.154651    0.514379    11.00000    0.03129    0.06157 =
         0.02602    0.00570    0.00938    0.00418
C19   1    0.383266    0.113157    0.502528    11.00000    0.03431    0.04735 =
         0.03041    0.00540    0.01236    0.00452
AFIX  43
H19   2    0.400430    0.079569    0.486167    11.00000   -1.20000
AFIX   0
C20   1    0.262019    0.129025    0.518987    11.00000    0.02692    0.05683 =
         0.02690   -0.00254    0.01005    0.00016
C21   1    0.273431    0.182991    0.537630    11.00000    0.03377    0.06072 =
         0.02414   -0.00294    0.00741    0.00321
C22   1    0.403946    0.197979    0.533768    11.00000    0.03566    0.05046 =
         0.03021    0.00183    0.00558   -0.00177
AFIX  43
H22   2    0.439546    0.232157    0.543002    11.00000   -1.20000
AFIX   0
C23   1    0.615963    0.150432    0.516193    11.00000    0.02527    0.09732 =
         0.02969    0.01106    0.00172    0.00258
C30   1    0.170179    0.083631    0.530084    11.00000    0.03885    0.05628 =
         0.05315    0.00397    0.02037   -0.00929
C31   1    0.222611    0.060840    0.598176    11.00000    0.05997    0.08038 =
         0.06021    0.01680    0.03400    0.00787
AFIX 137
H31A  2    0.308220    0.045612    0.599447    11.00000   -1.50000
H31B  2    0.164004    0.033400    0.607848    11.00000   -1.50000
H31C  2    0.228914    0.089032    0.630487    11.00000   -1.50000
AFIX   0
C32   1    0.169030    0.038775    0.481408    11.00000    0.07953    0.07065 =
         0.08322   -0.00139    0.04315   -0.02975
AFIX 137
H32A  2    0.140881    0.052368    0.437278    11.00000   -1.50000
H32B  2    0.109442    0.011186    0.489628    11.00000   -1.50000
H32C  2    0.256030    0.024033    0.486131    11.00000   -1.50000
AFIX   0
C33   1    0.028441    0.099976    0.526964    11.00000    0.03459    0.09664 =
         0.08555    0.02204    0.02383   -0.01688
AFIX 137
H33A  2    0.024406    0.126379    0.560496    11.00000   -1.50000
H33B  2   -0.022149    0.068982    0.534218    11.00000   -1.50000
H33C  2   -0.006878    0.114940    0.484197    11.00000   -1.50000
AFIX   0
C34   1    0.187121    0.219971    0.569154    11.00000    0.05229    0.06586 =
         0.02521   -0.00379    0.00865    0.01640
C35   1    0.172117    0.197408    0.636288    11.00000    0.08057    0.09205 =
         0.03038   -0.00029    0.01899    0.03706
AFIX 137
H35A  2    0.132040    0.224021    0.659672    11.00000   -1.50000
H35B  2    0.257260    0.188180    0.661657    11.00000   -1.50000
H35C  2    0.117633    0.165861    0.629675    11.00000   -1.50000
AFIX   0
C36   1    0.054936    0.230272    0.525477    11.00000    0.03682    0.08114 =
         0.04062   -0.00371    0.01560    0.02229
AFIX 137
H36A  2    0.010887    0.196640    0.513776    11.00000   -1.50000
H36B  2    0.066775    0.248545    0.486042    11.00000   -1.50000
H36C  2    0.002801    0.252204    0.548743    11.00000   -1.50000
AFIX   0
C37   1    0.250033    0.273031    0.582116    11.00000    0.07439    0.07026 =
         0.04849   -0.02011   -0.00278    0.01904
AFIX 137
H37A  2    0.192322    0.296813    0.599567    11.00000   -1.50000
H37B  2    0.267600    0.287592    0.541607    11.00000   -1.50000
H37C  2    0.331211    0.269294    0.613628    11.00000   -1.50000
AFIX   0
C74   1    0.740545    0.335505    0.481557    11.00000    0.04228    0.17222 =
         0.07731    0.03408    0.01750    0.00469
PART 1
AFIX 137
H74A  2    0.707244    0.304943    0.454963    31.00000   -1.50000
H74B  2    0.772293    0.324163    0.526398    31.00000   -1.50000
H74C  2    0.811302    0.351525    0.464511    31.00000   -1.50000
AFIX 137
PART 2
H74D  2    0.719422    0.335403    0.434060   -31.00000   -1.50000
H74E  2    0.816688    0.313456    0.496536   -31.00000   -1.50000
H74F  2    0.758615    0.371657    0.497124   -31.00000   -1.50000
AFIX   0
PART 0
C76   1    0.534700    0.395893    0.601189    11.00000    0.11829    0.10963 =
         0.06884   -0.00741    0.04824   -0.01054
PART 1
AFIX 137
H76A  2    0.449556    0.411812    0.586334    31.00000   -1.50000
H76B  2    0.601333    0.419608    0.591286    31.00000   -1.50000
H76C  2    0.549054    0.390004    0.648098    31.00000   -1.50000
AFIX 137
PART 2
H76D  2    0.447086    0.400829    0.608898   -31.00000   -1.50000
H76E  2    0.591807    0.422714    0.625080   -31.00000   -1.50000
H76F  2    0.565922    0.360763    0.616052   -31.00000   -1.50000
AFIX   0
PART 1
C24   1    0.675894    0.116860    0.574078    21.00000    0.02599    0.14726 =
         0.04738    0.02236    0.01522    0.01727
AFIX 137
H24A  2    0.651104    0.130839    0.613271    21.00000   -1.50000
H24B  2    0.770030    0.117596    0.579338    21.00000   -1.50000
H24C  2    0.645232    0.080478    0.566989    21.00000   -1.50000
AFIX   0
C26   1    0.644360    0.132591    0.452534    21.00000    0.03171    0.09693 =
         0.05322   -0.01747    0.01780   -0.00253
AFIX 137
H26A  2    0.595243    0.100485    0.438435    21.00000   -1.50000
H26B  2    0.736789    0.125300    0.457526    21.00000   -1.50000
H26C  2    0.619605    0.160328    0.420042    21.00000   -1.50000
AFIX   0
C28   1    0.671483    0.206198    0.531121    21.00000    0.02728    0.12233 =
         0.07036   -0.03004    0.01070   -0.01018
AFIX 137
H28A  2    0.634511    0.230045    0.495653    21.00000   -1.50000
H28B  2    0.765444    0.205163    0.535563    21.00000   -1.50000
H28C  2    0.649818    0.218868    0.571644    21.00000   -1.50000
AFIX   9
C38   1    0.367298    0.404497    0.315485    41.00000    0.03901    0.05220 =
         0.04246   -0.00097    0.01890    0.00204
C42   1    0.258478    0.374167    0.284096    41.00000    0.03969    0.05158 =
         0.04405   -0.00228    0.01885    0.00155
AFIX  43
H42   2    0.254800    0.352573    0.246893    41.00000   -1.20000
AFIX   5
C41   1    0.156175    0.382114    0.318655    41.00000    0.03981    0.05166 =
         0.04610   -0.00268    0.01928    0.00077
C40   1    0.201764    0.417364    0.371400    41.00000    0.04152    0.05109 =
         0.04443   -0.00207    0.02059    0.00050
C39   1    0.332249    0.431200    0.369443    41.00000    0.04093    0.04925 =
         0.04214   -0.00134    0.01932    0.00042
AFIX  43
H39   2    0.386080    0.454065    0.398775    41.00000   -1.20000
AFIX   0
C43   1    0.485239    0.407888    0.281947    41.00000    0.03738    0.05720 =
         0.04334    0.00273    0.01798    0.00311
C44   1    0.436767    0.415350    0.208683    41.00000    0.03802    0.06047 =
         0.04347    0.00585    0.01852   -0.00056
AFIX 137
H44A  2    0.381229    0.385648    0.191425    41.00000   -1.50000
H44B  2    0.510605    0.416919    0.187022    41.00000   -1.50000
H44C  2    0.387563    0.448242    0.200890    41.00000   -1.50000
AFIX   0
C45   1    0.567807    0.455825    0.308122    41.00000    0.03912    0.05865 =
         0.04611    0.00662    0.01477    0.00114
AFIX 137
H45A  2    0.521764    0.488227    0.292224    41.00000   -1.50000
H45B  2    0.649860    0.454409    0.293236    41.00000   -1.50000
H45C  2    0.584528    0.455453    0.355622    41.00000   -1.50000
AFIX   0
C46   1    0.567295    0.358238    0.293513    41.00000    0.03461    0.05959 =
         0.04465    0.00407    0.02004    0.00397
AFIX 137
H46A  2    0.598010    0.353213    0.340197    41.00000   -1.50000
H46B  2    0.641335    0.361771    0.272250    41.00000   -1.50000
H46C  2    0.515382    0.327756    0.275539    41.00000   -1.50000
AFIX   0
C47   1    0.018891    0.359192    0.291522    41.00000    0.03953    0.05243 =
         0.05126   -0.00228    0.01723    0.00103
C48   1   -0.061987    0.400579    0.248042    41.00000    0.04037    0.05328 =
         0.05335   -0.00169    0.01813    0.00249
AFIX 137
H48A  2   -0.068997    0.432470    0.273391    41.00000   -1.50000
H48B  2   -0.148342    0.386418    0.231250    41.00000   -1.50000
H48C  2   -0.020201    0.409242    0.211756    41.00000   -1.50000
AFIX   0
C49   1   -0.057467    0.337758    0.341240    41.00000    0.03797    0.05347 =
         0.05518   -0.00013    0.01683   -0.00046
AFIX 137
H49A  2   -0.008292    0.309409    0.366472    41.00000   -1.50000
H49B  2   -0.140714    0.324007    0.318399    41.00000   -1.50000
H49C  2   -0.071928    0.366234    0.370448    41.00000   -1.50000
AFIX   0
C50   1    0.030333    0.312420    0.246723    41.00000    0.04032    0.05455 =
         0.05504   -0.00548    0.01371    0.00285
AFIX 137
H50A  2    0.067052    0.324528    0.210025    41.00000   -1.50000
H50B  2   -0.055362    0.297380    0.230616    41.00000   -1.50000
H50C  2    0.086614    0.285495    0.270930    41.00000   -1.50000
AFIX   0
C51   1    0.135396    0.441538    0.425360    41.00000    0.04350    0.05350 =
         0.04518   -0.00218    0.02209    0.00062
C52   1    0.004378    0.466964    0.397249    41.00000    0.04571    0.05787 =
         0.05141   -0.00240    0.02219    0.00469
AFIX 137
H52A  2    0.016566    0.495653    0.367863    41.00000   -1.50000
H52B  2   -0.033455    0.481042    0.432639    41.00000   -1.50000
H52C  2   -0.053526    0.440410    0.373318    41.00000   -1.50000
AFIX   0
C53   1    0.219450    0.485837    0.460623    41.00000    0.04799    0.05490 =
         0.04885   -0.00583    0.02322   -0.00055
AFIX 137
H53A  2    0.303635    0.471553    0.481329    41.00000   -1.50000
H53B  2    0.177168    0.501185    0.493729    41.00000   -1.50000
H53C  2    0.231361    0.513136    0.429389    41.00000   -1.50000
AFIX   0
C54   1    0.165532    0.400835    0.492944    41.00000    0.04812    0.05739 =
         0.04618   -0.00031    0.02183   -0.00152
AFIX 137
H54A  2    0.110657    0.369466    0.484775    41.00000   -1.50000
H54B  2    0.146583    0.419886    0.530479    41.00000   -1.50000
H54C  2    0.256377    0.390167    0.501746    41.00000   -1.50000
AFIX   0
C72   1    0.630210    0.376770    0.479641    31.00000    0.05505    0.09816 =
         0.05076   -0.00116    0.02881   -0.03283
AFIX  23
H72A  2    0.659757    0.405371    0.511083    31.00000   -1.20000
H72B  2    0.607273    0.392527    0.435827    31.00000   -1.20000
AFIX   0
C75   1    0.541164    0.343401    0.566728    31.00000    0.05582    0.09363 =
         0.03694   -0.00099    0.01344   -0.03781
AFIX  23
H75A  2    0.626896    0.327145    0.581970    31.00000   -1.20000
H75B  2    0.475048    0.319163    0.577411    31.00000   -1.20000
AFIX   0
PART 2
C25   1    0.650546    0.090858    0.520929   -21.00000    0.02037    0.08776 =
         0.09604    0.02331    0.01353    0.01555
AFIX 137
H25A  2    0.601946    0.073419    0.550052   -21.00000   -1.50000
H25B  2    0.743181    0.086720    0.537957   -21.00000   -1.50000
H25C  2    0.628325    0.074859    0.477766   -21.00000   -1.50000
AFIX   0
C27   1    0.658927    0.164196    0.453827   -21.00000    0.02934    0.10248 =
         0.01689   -0.01293    0.00426   -0.00223
AFIX 137
H27A  2    0.607600    0.144189    0.417935   -21.00000   -1.50000
H27B  2    0.750325    0.155303    0.457821   -21.00000   -1.50000
H27C  2    0.646699    0.202015    0.445310   -21.00000   -1.50000
AFIX   0
C29   1    0.698065    0.175388    0.574468   -21.00000    0.01972    0.12065 =
         0.02910    0.00171    0.00193    0.01273
AFIX 137
H29A  2    0.693925    0.213822    0.569894   -21.00000   -1.50000
H29B  2    0.787545    0.163679    0.578285   -21.00000   -1.50000
H29C  2    0.666522    0.165017    0.613410   -21.00000   -1.50000
AFIX   9
C58   1    0.365287    0.403103    0.314191   -41.00000    0.04464    0.04905 =
         0.01902    0.01191    0.01483    0.00781
C57   1    0.250686    0.374377    0.291747   -41.00000    0.03480    0.04289 =
         0.01738   -0.00091    0.00906    0.00176
AFIX  43
H57   2    0.233656    0.352464    0.254418   -41.00000   -1.20000
AFIX   5
C56   1    0.165861    0.383968    0.334578   -41.00000    0.03329    0.03639 =
         0.03935    0.00788    0.01623    0.00364
C55   1    0.228043    0.418621    0.383496   -41.00000    0.04182    0.05079 =
         0.04394   -0.00242    0.02056    0.00078
C59   1    0.351297    0.430449    0.370889   -41.00000    0.04101    0.04925 =
         0.04162   -0.00235    0.01984    0.00111
AFIX  43
H59   2    0.413778    0.452852    0.396105   -41.00000   -1.20000
AFIX   0
C60   1    0.185502    0.442265    0.444561   -41.00000    0.04396    0.05365 =
         0.04500   -0.00340    0.02179    0.00071
C61   1    0.061633    0.474428    0.424126   -41.00000    0.04680    0.05522 =
         0.04818   -0.00411    0.02206    0.00348
AFIX 137
H61A  2    0.072998    0.499908    0.390708   -41.00000   -1.50000
H61B  2    0.042665    0.493244    0.461821   -41.00000   -1.50000
H61C  2   -0.010047    0.450719    0.406770   -41.00000   -1.50000
AFIX   0
C62   1    0.117492    0.398991    0.473761   -41.00000    0.04450    0.05670 =
         0.04441   -0.00165    0.02114    0.00061
AFIX 137
H62A  2    0.054810    0.381751    0.439537   -41.00000   -1.50000
H62B  2    0.072610    0.414081    0.506019   -41.00000   -1.50000
H62C  2    0.180874    0.373030    0.494696   -41.00000   -1.50000
AFIX   0
C63   1    0.290621    0.480268    0.478883   -41.00000    0.04844    0.05481 =
         0.04646   -0.00726    0.02105    0.00018
AFIX 137
H63A  2    0.373075    0.461528    0.489900   -41.00000   -1.50000
H63B  2    0.266814    0.493648    0.518597   -41.00000   -1.50000
H63C  2    0.298896    0.509825    0.450004   -41.00000   -1.50000
AFIX   0
C64   1    0.022454    0.365359    0.312757   -41.00000    0.03953    0.05329 =
         0.04917   -0.00167    0.01842    0.00088
C65   1   -0.056932    0.409086    0.272912   -41.00000    0.04090    0.05447 =
         0.04934   -0.00130    0.01720    0.00126
AFIX 137
H65A  2   -0.058565    0.440242    0.300264   -41.00000   -1.50000
H65B  2   -0.145250    0.396614    0.257100   -41.00000   -1.50000
H65C  2   -0.017622    0.418296    0.235955   -41.00000   -1.50000
AFIX   0
C66   1   -0.042005    0.347511    0.368801   -41.00000    0.03919    0.05384 =
         0.04955   -0.00194    0.01902    0.00089
AFIX 137
H66A  2    0.012019    0.320858    0.394861   -41.00000   -1.50000
H66B  2   -0.126955    0.332441    0.351018   -41.00000   -1.50000
H66C  2   -0.052032    0.377895    0.396129   -41.00000   -1.50000
AFIX   0
C67   1    0.019690    0.316528    0.269997   -41.00000    0.03665    0.05325 =
         0.04826   -0.00105    0.01836    0.00018
AFIX 137
H67A  2    0.049357    0.325944    0.230216   -41.00000   -1.50000
H67B  2   -0.068608    0.302880    0.258870   -41.00000   -1.50000
H67C  2    0.076549    0.289444    0.293483   -41.00000   -1.50000
AFIX   0
C68   1    0.493736    0.411883    0.290420   -41.00000    0.03756    0.05695 =
         0.04367    0.00217    0.01775    0.00308
C69   1    0.464675    0.441022    0.224904   -41.00000    0.04161    0.06206 =
         0.04677    0.00642    0.01868    0.00278
AFIX 137
H69A  2    0.396622    0.422310    0.194984   -41.00000   -1.50000
H69B  2    0.542898    0.442299    0.206594   -41.00000   -1.50000
H69C  2    0.436022    0.476993    0.231461   -41.00000   -1.50000
AFIX   0
C70   1    0.593093    0.442690    0.340571   -41.00000    0.04109    0.06257 =
         0.04875   -0.00138    0.01621    0.00102
AFIX 137
H70A  2    0.561412    0.478559    0.344821   -41.00000   -1.50000
H70B  2    0.675503    0.444209    0.326042   -41.00000   -1.50000
H70C  2    0.605351    0.424833    0.382643   -41.00000   -1.50000
AFIX   0
C71   1    0.552070    0.358314    0.279001   -41.00000    0.03417    0.05993 =
         0.04273    0.00253    0.01936    0.00467
AFIX 137
H71A  2    0.585196    0.341315    0.320803   -41.00000   -1.50000
H71B  2    0.622777    0.363369    0.255742   -41.00000   -1.50000
H71C  2    0.485572    0.335971    0.253151   -41.00000   -1.50000
AFIX   0
C73   1    0.624538    0.313281    0.508460   -31.00000    0.03336    0.08669 =
         0.04286   -0.00033    0.00710   -0.00649
AFIX  23
H73A  2    0.596379    0.279268    0.487244   -31.00000   -1.20000
H73B  2    0.650543    0.307121    0.555704   -31.00000   -1.20000
AFIX   0
C77   1    0.533547    0.401318    0.526451   -31.00000    0.07256    0.07034 =
         0.04958   -0.01199    0.01363   -0.01881
AFIX  23
H77A  2    0.461618    0.424599    0.506271   -31.00000   -1.20000
H77B  2    0.615221    0.417673    0.520259   -31.00000   -1.20000
AFIX   0
HKLF 4


REM  ld239_a.res in P2(1)/n
REM wR2 = 0.1487, GooF = S = 1.060, Restrained GooF = 1.023 for all data
REM R1 = 0.0536 for 9031 Fo > 4sig(Fo) and 0.0672 for all 10873 data
REM 767 parameters refined using 930 restraints

END

WGHT      0.0761     42.8576

REM Highest difference peak  4.261,  deepest hole -2.047,  1-sigma level  0.184
Q1    1   0.3010  0.1542  0.4032  11.00000  0.05    4.26
Q2    1   0.3025  0.2280  0.4020  11.00000  0.05    3.83
Q3    1   0.3519  0.3552  0.3992  11.00000  0.05    3.42
Q4    1   0.3533  0.2818  0.3981  11.00000  0.05    3.35
Q5    1   0.3814  0.1903  0.4002  11.00000  0.05    2.08
Q6    1   0.2624  0.3174  0.4027  11.00000  0.05    1.95
Q7    1   0.2250  0.1929  0.4043  11.00000  0.05    1.59
Q8    1   0.2809  0.1552  0.4558  11.00000  0.05    1.47
Q9    1   0.4326  0.3187  0.3945  11.00000  0.05    1.25
Q10   1   0.4412  0.2790  0.3810  11.00000  0.05    1.16
Q11   1   0.2041  0.2241  0.3948  11.00000  0.05    0.99
Q12   1   0.3373  0.2851  0.4544  11.00000  0.05    0.95
Q13   1   0.4021  0.1524  0.3920  11.00000  0.05    0.87
Q14   1   0.3996  0.2261  0.3962  11.00000  0.05    0.87
Q15   1   0.2073  0.1544  0.4159  11.00000  0.05    0.77
Q16   1   0.2632  0.2721  0.4150  11.00000  0.05    0.74
Q17   1   0.3148  0.3096  0.5425  11.00000  0.05    0.68
Q18   1   0.3068  0.1194  0.3760  11.00000  0.05    0.68
Q19   1   0.4752  0.1917  0.3929  11.00000  0.05    0.68
Q20   1   0.3121  0.1239  0.4402  11.00000  0.05    0.68
;
_shelx_res_checksum              91973
_olex2_submission_special_instructions 'No special instructions were received'
# start Validation Reply Form
_vrf_PLAT971_4                   
;
PROBLEM: Check Calcd Resid. Dens. 0.88Ang From U1 3.96 eA-3
RESPONSE:Residual electron density around the Uranium atoms 
is interpreted as a result of multi-scan absorption correction 
on a below average dataset.
;
# ===END
####################################################################### 
# 
# This file contains crystal structure data downloaded from the 
# Cambridge Structural Database (CSD) hosted by the Cambridge 
# Crystallographic Data Centre (CCDC).
# 
# Full information about CCDC data access policies and citation 
# guidelines are available at http://www.ccdc.cam.ac.uk/access/V1 
# 
# Audit and citation data items may have been added by the CCDC. 
# Please retain this information to preserve the provenance of 
# this file and to allow appropriate attribution of the data. 
# 
#######################################################################

data_3
_database_code_depnum_ccdc_archive 'CCDC 2464093'
loop_
_audit_author_name
_audit_author_address
'Nicolas Casaretto'
;LCM, CNRS, Ecole polytechnique
France
;
_audit_update_record             
;
2025-06-13 deposited with the CCDC.	2025-10-14 downloaded from the CCDC.
;
#===============================================================================
# If more than one structure is reported, sections 5-10 should be filled in
# per structure. For each data set, replace the ? in the data_? line below
# by a unique identifier.
#===============================================================================

_audit_creation_date             2025-05-19
_audit_creation_method           
;
Olex2 1.5
(compiled 2025.04.05 svn.rf049d14d for OlexSys, GUI svn.r7224)
;
_shelx_SHELXL_version_number     2019/2

_chemical_name_common            ?
_chemical_name_systematic        ?
_chemical_formula_moiety         'C68 H116 I N2 U3, 3(C7 H8)'
_chemical_formula_sum            'C89 H140 I N2 U3'
_chemical_formula_weight         2079.01
_chemical_melting_point          ?
loop_
_atom_type_symbol
_atom_type_description
_atom_type_scat_dispersion_real
_atom_type_scat_dispersion_imag
_atom_type_scat_source
C C 0.0033 0.0016 'International Tables Vol C Tables 4.2.6.8 and 6.1.1.4'
H H 0.0000 0.0000 'International Tables Vol C Tables 4.2.6.8 and 6.1.1.4'
I I -0.4742 1.8119 'International Tables Vol C Tables 4.2.6.8 and 6.1.1.4'
N N 0.0061 0.0033 'International Tables Vol C Tables 4.2.6.8 and 6.1.1.4'
U U -9.6767 9.6646 'International Tables Vol C Tables 4.2.6.8 and 6.1.1.4'

_shelx_space_group_comment       
;
The symmetry employed for this shelxl refinement is uniquely defined
by the following loop, which should always be used as a source of
symmetry information in preference to the above space-group names.
They are only intended as comments.
;
_space_group_crystal_system      triclinic
_space_group_IT_number           2
_space_group_name_H-M_alt        'P -1'
_space_group_name_Hall           '-P 1'
loop_
_space_group_symop_operation_xyz
'x, y, z'
'-x, -y, -z'

_cell_length_a                   14.0922(3)
_cell_length_b                   14.3701(3)
_cell_length_c                   23.5776(5)
_cell_angle_alpha                77.506(2)
_cell_angle_beta                 82.208(2)
_cell_angle_gamma                65.737(2)
_cell_volume                     4243.94(17)
_cell_formula_units_Z            2
_cell_measurement_reflns_used    77184
_cell_measurement_temperature    150
_cell_measurement_theta_max      30.45
_cell_measurement_theta_min      2.11
_shelx_estimated_absorpt_T_max   ?
_shelx_estimated_absorpt_T_min   ?
_exptl_absorpt_coefficient_mu    6.116
_exptl_absorpt_correction_T_max  0.6129
_exptl_absorpt_correction_T_min  0.2165
_exptl_absorpt_correction_type   multi-scan
_exptl_absorpt_process_details   
;
STOE LANA, absorption correction by scaling of reflection intensities.
J. Koziskova, F. Hahn, J. Richter, J. Kozisek, "Comparison of different
absorption corrections on the model structure of tetrakis(\m~2~-acetato)-
diaqua-di-copper(II)", Acta Chimica Slovaca, vol. 9, no. 2, 2016, pp. 136 - 140.
;
_exptl_absorpt_special_details   ?
_exptl_crystal_colour            'dark brown'
_exptl_crystal_density_diffrn    1.627
_exptl_crystal_density_meas      ?
_exptl_crystal_density_method    'not measured'
_exptl_crystal_description       plate
_exptl_crystal_F_000             2034
_exptl_crystal_size_max          0.25
_exptl_crystal_size_mid          0.162
_exptl_crystal_size_min          0.08
_exptl_transmission_factor_max   ?
_exptl_transmission_factor_min   ?
_diffrn_reflns_av_R_equivalents  0.0315
_diffrn_reflns_av_unetI/netI     0.0327
_diffrn_reflns_Laue_measured_fraction_full 0.999
_diffrn_reflns_Laue_measured_fraction_max 0.999
_diffrn_reflns_limit_h_max       17
_diffrn_reflns_limit_h_min       -18
_diffrn_reflns_limit_k_max       17
_diffrn_reflns_limit_k_min       -18
_diffrn_reflns_limit_l_max       30
_diffrn_reflns_limit_l_min       -30
_diffrn_reflns_number            72299
_diffrn_reflns_point_group_measured_fraction_full 0.999
_diffrn_reflns_point_group_measured_fraction_max 0.999
_diffrn_reflns_theta_full        25.242
_diffrn_reflns_theta_max         27.103
_diffrn_reflns_theta_min         2.210
_diffrn_ambient_temperature      150
_diffrn_detector_area_resol_mean 13.33
_diffrn_measured_fraction_theta_full 0.999
_diffrn_measured_fraction_theta_max 0.999
_diffrn_measurement_details      
;
 1122 frames, detector distance = 60 mm
;
_diffrn_measurement_device       'Eulerian 4-circle diffractometer'
_diffrn_measurement_device_type  'STOE STADIVARI'
_diffrn_measurement_method       'rotation method, \w scans'
_diffrn_radiation_type           MoK\a
_diffrn_radiation_wavelength     0.71073
_diffrn_source                   ?
_reflns_Friedel_coverage         0.000
_reflns_Friedel_fraction_full    .
_reflns_Friedel_fraction_max     .
_reflns_number_gt                15421
_reflns_number_total             18716
_reflns_special_details          
;
 Reflections were merged by SHELXL according to the crystal
 class for the calculation of statistics and refinement.
 
 _reflns_Friedel_fraction is defined as the number of unique
 Friedel pairs measured divided by the number that would be
 possible theoretically, ignoring centric projections and
 systematic absences.
;
_reflns_threshold_expression     'I > 2\s(I)'
_computing_cell_refinement       
;
X-Area Recipe 2.0.2 (STOE, 2024)
;
_computing_data_collection       
;
X-Area Pilatus3_SV 1.31.194.0 (STOE, 2023)
;
_computing_data_reduction        
;
X-Area Integrate 2.5.18.0 (STOE, 2024)
X-Area LANA 2.8.4 (STOE, 2024)
;
_computing_molecular_graphics    'Olex2 1.5 (Dolomanov et al., 2009)'
_computing_publication_material  'Olex2 1.5 (Dolomanov et al., 2009)'
_computing_structure_refinement  'SHELXL 2018/3 (Sheldrick, 2015)'
_computing_structure_solution    'SHELXT 2018/2 (Sheldrick, 2018)'
_refine_diff_density_max         3.055
_refine_diff_density_min         -0.990
_refine_diff_density_rms         0.115
_refine_ls_extinction_coef       .
_refine_ls_extinction_method     none
_refine_ls_goodness_of_fit_ref   1.009
_refine_ls_hydrogen_treatment    constr
_refine_ls_matrix_type           full
_refine_ls_number_parameters     943
_refine_ls_number_reflns         18716
_refine_ls_number_restraints     384
_refine_ls_R_factor_all          0.0375
_refine_ls_R_factor_gt           0.0254
_refine_ls_restrained_S_all      1.003
_refine_ls_shift/su_max          0.004
_refine_ls_shift/su_mean         0.000
_refine_ls_structure_factor_coef Fsqd
_refine_ls_weighting_details     
'w=1/[\s^2^(Fo^2^)+(0.0351P)^2^] where P=(Fo^2^+2Fc^2^)/3'
_refine_ls_weighting_scheme      calc
_refine_ls_wR_factor_gt          0.0567
_refine_ls_wR_factor_ref         0.0594
_refine_special_details          ?
_olex2_refinement_description    
;
1. Uiso/Uaniso restraints and constraints
C7 \\sim C8 \\sim C9 \\sim C10 \\sim C11 \\sim C12: within 2A with sigma of
0.04 and sigma for terminal atoms of 0.08 within 2A
C79 \\sim C80 \\sim C81 \\sim C82 \\sim C83 \\sim C84 \\sim C85 \\sim C86 \\sim
C87 \\sim C88 \\sim C89 \\sim C90 \\sim C91 \\sim C92: within 2A with sigma of
0.01 and sigma for terminal atoms of 0.02 within 2A
2. Rigid body (RIGU) restrains
 C79, C80, C81, C82, C83, C84, C85, C86, C87, C88, C89, C90, C91, C92
 with sigma for 1-2 distances of 0.002 and sigma for 1-3 distances of 0.002
 C6, C7, C8, C9, C10, C11, C12
 with sigma for 1-2 distances of 0.004 and sigma for 1-3 distances of 0.004
3. Others
 Sof(C7)=Sof(H7A)=Sof(H7B)=Sof(H7C)=Sof(C9)=Sof(H9A)=Sof(H9B)=Sof(H9C)=
 Sof(C11)=Sof(H11A)=Sof(H11B)=Sof(H11C)=1-FVAR(1)
 Sof(C8)=Sof(H8A)=Sof(H8B)=Sof(H8C)=Sof(C10)=Sof(H10A)=Sof(H10B)=Sof(H10C)=
 Sof(C12)=Sof(H12A)=Sof(H12B)=Sof(H12C)=FVAR(1)
 Sof(C79)=Sof(C80)=Sof(H80)=Sof(C81)=Sof(H81)=Sof(C82)=Sof(H82)=Sof(C83)=
 Sof(H83)=Sof(C84)=Sof(H84)=Sof(C85)=Sof(H85A)=Sof(H85B)=Sof(H85C)=1-FVAR(2)
 Sof(C86)=Sof(C87)=Sof(H87)=Sof(C88)=Sof(H88)=Sof(C89)=Sof(H89)=Sof(C90)=
 Sof(H90)=Sof(C91)=Sof(H91)=Sof(C92)=Sof(H92A)=Sof(H92B)=Sof(H92C)=FVAR(2)
4.a Aromatic/amide H refined with riding coordinates:
 C2(H2), C5(H5), C22(H22), C25(H25), C39(H39), C42(H42), C56(H56), C59(H59),
 C80(H80), C81(H81), C82(H82), C83(H83), C84(H84), C87(H87), C88(H88), C89(H89),
  C90(H90), C91(H91), C94(H94), C95(H95), C96(H96), C97(H97), C98(H98),
 C105(H105), C104(H104), C103(H103), C102(H102), C101(H101)
4.b Fitted hexagon refined as free rotating group:
 C79(C80,C81,C82,C83,C84), C86(C87,C88,C89,C90,C91), C93(C94,C95,C96,C97,C98),
 C100(C105,C104,C103,C102,C101)
4.c Idealised Me refined as rotating group:
 C7(H7A,H7B,H7C), C8(H8A,H8B,H8C), C9(H9A,H9B,H9C), C10(H10A,H10B,H10C),
 C11(H11A,H11B,H11C), C12(H12A,H12B,H12C), C14(H14A,H14B,H14C), C15(H15A,H15B,
 H15C), C16(H16A,H16B,H16C), C18(H18A,H18B,H18C), C19(H19A,H19B,H19C), C20(H20A,
 H20B,H20C), C27(H27A,H27B,H27C), C28(H28A,H28B,H28C), C29(H29A,H29B,H29C),
 C31(H31A,H31B,H31C), C32(H32A,H32B,H32C), C33(H33A,H33B,H33C), C35(H35A,H35B,
 H35C), C36(H36A,H36B,H36C), C37(H37A,H37B,H37C), C44(H44A,H44B,H44C), C45(H45A,
 H45B,H45C), C46(H46A,H46B,H46C), C48(H48A,H48B,H48C), C49(H49A,H49B,H49C),
 C50(H50A,H50B,H50C), C52(H52A,H52B,H52C), C53(H53A,H53B,H53C), C54(H54A,H54B,
 H54C), C61(H61A,H61B,H61C), C62(H62A,H62B,H62C), C63(H63A,H63B,H63C), C65(H65A,
 H65B,H65C), C66(H66A,H66B,H66C), C67(H67A,H67B,H67C), C69(H69A,H69B,H69C),
 C70(H70A,H70B,H70C), C71(H71A,H71B,H71C), C85(H85A,H85B,H85C), C92(H92A,H92B,
 H92C), C99(H99A,H99B,H99C), C106(H10D,H10E,H10F)
;
_atom_sites_solution_hydrogens   geom
_atom_sites_solution_primary     dual
_atom_sites_solution_secondary   ?
loop_
_atom_site_label
_atom_site_type_symbol
_atom_site_fract_x
_atom_site_fract_y
_atom_site_fract_z
_atom_site_U_iso_or_equiv
_atom_site_adp_type
_atom_site_occupancy
_atom_site_site_symmetry_order
_atom_site_calc_flag
_atom_site_refinement_flags_posn
_atom_site_refinement_flags_adp
_atom_site_refinement_flags_occupancy
_atom_site_disorder_assembly
_atom_site_disorder_group
U1 U 0.60325(2) 0.84215(2) 0.75882(2) 0.01745(4) Uani 1 1 d . . . . .
U2 U 0.79800(2) 0.80284(2) 0.65857(2) 0.01685(4) Uani 1 1 d . . . . .
U3 U 0.77526(2) 0.54986(2) 0.74828(2) 0.01521(3) Uani 1 1 d . . . . .
I1 I 0.52514(2) 0.67330(2) 0.74923(2) 0.02322(6) Uani 1 1 d . . . . .
N1 N 0.6527(2) 0.9026(2) 0.68047(12) 0.0215(6) Uani 1 1 d . . . . .
N2 N 0.7553(2) 0.7184(2) 0.73874(11) 0.0164(6) Uani 1 1 d . . . . .
C1 C 0.4035(3) 1.0064(3) 0.75089(15) 0.0213(8) Uani 1 1 d . . . . .
C2 C 0.4743(3) 1.0483(3) 0.75629(15) 0.0193(7) Uani 1 1 d . . . . .
H2 H 0.492038 1.095369 0.726408 0.023 Uiso 1 1 calc R U . . .
C3 C 0.5167(3) 1.0117(3) 0.81216(14) 0.0193(7) Uani 1 1 d . . . . .
C4 C 0.4672(3) 0.9439(3) 0.84389(15) 0.0201(7) Uani 1 1 d . . . . .
C5 C 0.3999(3) 0.9420(3) 0.80445(14) 0.0201(7) Uani 1 1 d . . . . .
H5 H 0.358173 0.902454 0.813293 0.024 Uiso 1 1 calc R U . . .
C6 C 0.3363(3) 1.0326(3) 0.69931(15) 0.0243(8) Uani 1 1 d . . . . .
C7 C 0.265(2) 1.135(2) 0.6948(12) 0.047(6) Uani 0.175(5) 1 d . U P A 2
H7A H 0.297740 1.180985 0.671811 0.070 Uiso 0.175(5) 1 calc R U P A 2
H7B H 0.244334 1.152863 0.733784 0.070 Uiso 0.175(5) 1 calc R U P A 2
H7C H 0.203709 1.144347 0.675698 0.070 Uiso 0.175(5) 1 calc R U P A 2
C8 C 0.2221(4) 1.0728(5) 0.7214(2) 0.0454(16) Uani 0.825(5) 1 d . U P A 1
H8A H 0.177298 1.095419 0.688567 0.068 Uiso 0.825(5) 1 calc R U P A 1
H8B H 0.206997 1.131488 0.740896 0.068 Uiso 0.825(5) 1 calc R U P A 1
H8C H 0.208831 1.017280 0.749054 0.068 Uiso 0.825(5) 1 calc R U P A 1
C9 C 0.2753(18) 0.9592(19) 0.7094(11) 0.035(5) Uani 0.175(5) 1 d . U P A 2
H9A H 0.221560 0.985420 0.680866 0.053 Uiso 0.175(5) 1 calc R U P A 2
H9B H 0.242338 0.957649 0.748745 0.053 Uiso 0.175(5) 1 calc R U P A 2
H9C H 0.323998 0.888933 0.704748 0.053 Uiso 0.175(5) 1 calc R U P A 2
C10 C 0.3606(5) 0.9414(4) 0.6707(3) 0.0543(18) Uani 0.825(5) 1 d . U P A 1
H10A H 0.317823 0.963043 0.636968 0.081 Uiso 0.825(5) 1 calc R U P A 1
H10B H 0.345327 0.887203 0.698452 0.081 Uiso 0.825(5) 1 calc R U P A 1
H10C H 0.434510 0.914269 0.657866 0.081 Uiso 0.825(5) 1 calc R U P A 1
C11 C 0.4056(18) 1.007(2) 0.6456(10) 0.040(5) Uani 0.175(5) 1 d . U P A 2
H11A H 0.424540 0.934162 0.643309 0.060 Uiso 0.175(5) 1 calc R U P A 2
H11B H 0.468866 1.018587 0.647395 0.060 Uiso 0.175(5) 1 calc R U P A 2
H11C H 0.368465 1.051582 0.611085 0.060 Uiso 0.175(5) 1 calc R U P A 2
C12 C 0.3515(4) 1.1210(5) 0.6535(2) 0.0484(16) Uani 0.825(5) 1 d . U P A 1
H12A H 0.424428 1.098034 0.638719 0.073 Uiso 0.825(5) 1 calc R U P A 1
H12B H 0.333505 1.181938 0.671579 0.073 Uiso 0.825(5) 1 calc R U P A 1
H12C H 0.306284 1.139178 0.621318 0.073 Uiso 0.825(5) 1 calc R U P A 1
C13 C 0.5927(3) 1.0532(3) 0.82848(16) 0.0246(8) Uani 1 1 d . . . . .
C14 C 0.6364(3) 1.1047(3) 0.77304(18) 0.0394(11) Uani 1 1 d . . . . .
H14A H 0.580099 1.167181 0.754877 0.059 Uiso 1 1 calc R U . . .
H14B H 0.666513 1.055987 0.745745 0.059 Uiso 1 1 calc R U . . .
H14C H 0.690535 1.123547 0.783237 0.059 Uiso 1 1 calc R U . . .
C15 C 0.6858(3) 0.9709(3) 0.8607(2) 0.0452(12) Uani 1 1 d . . . . .
H15A H 0.732962 1.002207 0.866573 0.068 Uiso 1 1 calc R U . . .
H15B H 0.722718 0.915720 0.837875 0.068 Uiso 1 1 calc R U . . .
H15C H 0.661737 0.941702 0.898590 0.068 Uiso 1 1 calc R U . . .
C16 C 0.5329(3) 1.1397(3) 0.86466(19) 0.0407(11) Uani 1 1 d . . . . .
H16A H 0.502368 1.111403 0.900485 0.061 Uiso 1 1 calc R U . . .
H16B H 0.477296 1.196021 0.841952 0.061 Uiso 1 1 calc R U . . .
H16C H 0.581027 1.166597 0.874517 0.061 Uiso 1 1 calc R U . . .
C17 C 0.4776(3) 0.8787(3) 0.90552(16) 0.0277(8) Uani 1 1 d . . . . .
C18 C 0.4675(4) 0.9393(3) 0.95279(17) 0.0413(11) Uani 1 1 d . . . . .
H18A H 0.401295 1.000226 0.949969 0.062 Uiso 1 1 calc R U . . .
H18B H 0.525392 0.961878 0.947971 0.062 Uiso 1 1 calc R U . . .
H18C H 0.469153 0.895172 0.990979 0.062 Uiso 1 1 calc R U . . .
C19 C 0.5842(3) 0.7835(3) 0.90911(19) 0.0414(11) Uani 1 1 d . . . . .
H19A H 0.588534 0.739959 0.947692 0.062 Uiso 1 1 calc R U . . .
H19B H 0.641063 0.807792 0.902562 0.062 Uiso 1 1 calc R U . . .
H19C H 0.590041 0.743010 0.879332 0.062 Uiso 1 1 calc R U . . .
C20 C 0.3947(3) 0.8342(3) 0.91967(17) 0.0360(10) Uani 1 1 d . . . . .
H20A H 0.399277 0.797655 0.960091 0.054 Uiso 1 1 calc R U . . .
H20B H 0.405583 0.785599 0.893621 0.054 Uiso 1 1 calc R U . . .
H20C H 0.325621 0.890607 0.914450 0.054 Uiso 1 1 calc R U . . .
C21 C 0.9292(3) 0.9049(3) 0.64061(14) 0.0185(7) Uani 1 1 d . . . . .
C22 C 0.8294(3) 0.9821(3) 0.62531(15) 0.0206(7) Uani 1 1 d . . . . .
H22 H 0.785988 1.032281 0.648245 0.025 Uiso 1 1 calc R U . . .
C23 C 0.8036(3) 0.9738(3) 0.57083(15) 0.0214(8) Uani 1 1 d . . . . .
C24 C 0.8904(3) 0.8866(3) 0.55149(15) 0.0197(7) Uani 1 1 d . . . . .
C25 C 0.9638(3) 0.8476(3) 0.59480(14) 0.0192(7) Uani 1 1 d . . . . .
H25 H 1.028525 0.789927 0.593327 0.023 Uiso 1 1 calc R U . . .
C26 C 0.9836(3) 0.8891(3) 0.69554(15) 0.0234(8) Uani 1 1 d . . . . .
C27 C 1.0988(3) 0.8221(4) 0.6882(2) 0.0590(15) Uani 1 1 d . . . . .
H27A H 1.132636 0.809523 0.724351 0.089 Uiso 1 1 calc R U . . .
H27B H 1.130951 0.857771 0.656447 0.089 Uiso 1 1 calc R U . . .
H27C H 1.107267 0.755719 0.678941 0.089 Uiso 1 1 calc R U . . .
C28 C 0.9350(4) 0.8373(4) 0.74669(18) 0.0485(13) Uani 1 1 d . . . . .
H28A H 0.966694 0.831684 0.782441 0.073 Uiso 1 1 calc R U . . .
H28B H 0.946817 0.767782 0.740810 0.073 Uiso 1 1 calc R U . . .
H28C H 0.859879 0.878716 0.749973 0.073 Uiso 1 1 calc R U . . .
C29 C 0.9724(4) 0.9926(3) 0.7083(2) 0.0495(13) Uani 1 1 d . . . . .
H29A H 0.898391 1.036155 0.714082 0.074 Uiso 1 1 calc R U . . .
H29B H 1.003288 1.027550 0.675521 0.074 Uiso 1 1 calc R U . . .
H29C H 1.008401 0.980677 0.743629 0.074 Uiso 1 1 calc R U . . .
C30 C 0.7038(3) 1.0562(3) 0.54163(16) 0.0260(8) Uani 1 1 d . . . . .
C31 C 0.6400(3) 1.1327(3) 0.58317(19) 0.0360(10) Uani 1 1 d . . . . .
H31A H 0.577774 1.185802 0.564221 0.054 Uiso 1 1 calc R U . . .
H31B H 0.682836 1.165869 0.592656 0.054 Uiso 1 1 calc R U . . .
H31C H 0.619093 1.094864 0.618959 0.054 Uiso 1 1 calc R U . . .
C32 C 0.6286(3) 1.0121(3) 0.52801(17) 0.0303(9) Uani 1 1 d . . . . .
H32A H 0.605122 0.977614 0.564242 0.045 Uiso 1 1 calc R U . . .
H32B H 0.664461 0.961952 0.501969 0.045 Uiso 1 1 calc R U . . .
H32C H 0.568271 1.068735 0.509122 0.045 Uiso 1 1 calc R U . . .
C33 C 0.7327(3) 1.1209(3) 0.48620(18) 0.0403(11) Uani 1 1 d . . . . .
H33A H 0.777303 1.074648 0.459584 0.060 Uiso 1 1 calc R U . . .
H33B H 0.770050 1.158581 0.496680 0.060 Uiso 1 1 calc R U . . .
H33C H 0.669007 1.170436 0.467110 0.060 Uiso 1 1 calc R U . . .
C34 C 0.9244(3) 0.8487(3) 0.49273(15) 0.0231(8) Uani 1 1 d . . . . .
C35 C 0.8390(3) 0.8619(3) 0.45468(16) 0.0318(9) Uani 1 1 d . . . . .
H35A H 0.870588 0.836321 0.418476 0.048 Uiso 1 1 calc R U . . .
H35B H 0.793029 0.935520 0.445627 0.048 Uiso 1 1 calc R U . . .
H35C H 0.798344 0.822425 0.475451 0.048 Uiso 1 1 calc R U . . .
C36 C 0.9951(3) 0.7313(3) 0.50185(16) 0.0302(9) Uani 1 1 d . . . . .
H36A H 0.956434 0.691964 0.525481 0.045 Uiso 1 1 calc R U . . .
H36B H 1.056978 0.718641 0.521841 0.045 Uiso 1 1 calc R U . . .
H36C H 1.016468 0.709058 0.464008 0.045 Uiso 1 1 calc R U . . .
C37 C 0.9909(3) 0.9068(3) 0.45759(17) 0.0350(10) Uani 1 1 d . . . . .
H37A H 0.947431 0.981110 0.448730 0.053 Uiso 1 1 calc R U . . .
H37B H 1.018541 0.880271 0.421237 0.053 Uiso 1 1 calc R U . . .
H37C H 1.048781 0.895703 0.480566 0.053 Uiso 1 1 calc R U . . .
C38 C 0.9282(3) 0.4942(3) 0.65610(15) 0.0203(7) Uani 1 1 d . . . . .
C39 C 0.8498(2) 0.5845(3) 0.62837(14) 0.0172(7) Uani 1 1 d . . . . .
H39 H 0.855134 0.649768 0.616376 0.021 Uiso 1 1 calc R U . . .
C40 C 0.7614(3) 0.5653(3) 0.62067(14) 0.0183(7) Uani 1 1 d . . . . .
C41 C 0.7855(3) 0.4583(3) 0.64546(14) 0.0183(7) Uani 1 1 d . . . . .
C42 C 0.8866(3) 0.4171(3) 0.66795(15) 0.0195(7) Uani 1 1 d . . . . .
H42 H 0.920863 0.348180 0.687918 0.023 Uiso 1 1 calc R U . . .
C43 C 1.0432(3) 0.4731(3) 0.65596(15) 0.0209(8) Uani 1 1 d . . . . .
C44 C 1.0989(3) 0.3872(3) 0.70550(17) 0.0299(9) Uani 1 1 d . . . . .
H44A H 1.172916 0.375242 0.702610 0.045 Uiso 1 1 calc R U . . .
H44B H 1.091938 0.323177 0.702791 0.045 Uiso 1 1 calc R U . . .
H44C H 1.067661 0.407899 0.742890 0.045 Uiso 1 1 calc R U . . .
C45 C 1.0583(3) 0.5712(3) 0.65881(17) 0.0270(8) Uani 1 1 d . . . . .
H45A H 1.023108 0.596905 0.694471 0.040 Uiso 1 1 calc R U . . .
H45B H 1.028660 0.624303 0.624924 0.040 Uiso 1 1 calc R U . . .
H45C H 1.132922 0.555289 0.658878 0.040 Uiso 1 1 calc R U . . .
C46 C 1.0956(3) 0.4387(3) 0.59775(17) 0.0346(10) Uani 1 1 d . . . . .
H46A H 1.091941 0.372772 0.595866 0.052 Uiso 1 1 calc R U . . .
H46B H 1.168794 0.429705 0.595234 0.052 Uiso 1 1 calc R U . . .
H46C H 1.059447 0.491641 0.565290 0.052 Uiso 1 1 calc R U . . .
C47 C 0.6792(3) 0.6459(3) 0.57822(14) 0.0189(7) Uani 1 1 d . . . . .
C48 C 0.7246(3) 0.6284(3) 0.51585(15) 0.0285(9) Uani 1 1 d . . . . .
H48A H 0.792342 0.634008 0.509650 0.043 Uiso 1 1 calc R U . . .
H48B H 0.676720 0.680937 0.487379 0.043 Uiso 1 1 calc R U . . .
H48C H 0.733288 0.559185 0.511134 0.043 Uiso 1 1 calc R U . . .
C49 C 0.6645(3) 0.7564(3) 0.58222(16) 0.0244(8) Uani 1 1 d . . . . .
H49A H 0.643623 0.767775 0.622351 0.037 Uiso 1 1 calc R U . . .
H49B H 0.610225 0.806738 0.556358 0.037 Uiso 1 1 calc R U . . .
H49C H 0.730152 0.765167 0.570496 0.037 Uiso 1 1 calc R U . . .
C50 C 0.5689(3) 0.6472(3) 0.58623(16) 0.0265(8) Uani 1 1 d . . . . .
H50A H 0.572110 0.578992 0.583355 0.040 Uiso 1 1 calc R U . . .
H50B H 0.525711 0.699937 0.555908 0.040 Uiso 1 1 calc R U . . .
H50C H 0.538461 0.663647 0.624562 0.040 Uiso 1 1 calc R U . . .
C51 C 0.7290(3) 0.3860(3) 0.64495(16) 0.0232(8) Uani 1 1 d . . . . .
C52 C 0.6275(3) 0.4142(3) 0.68326(18) 0.0307(9) Uani 1 1 d . . . . .
H52A H 0.642857 0.410620 0.723172 0.046 Uiso 1 1 calc R U . . .
H52B H 0.595553 0.365199 0.683049 0.046 Uiso 1 1 calc R U . . .
H52C H 0.579257 0.484681 0.668004 0.046 Uiso 1 1 calc R U . . .
C53 C 0.7979(3) 0.2735(3) 0.66930(18) 0.0302(9) Uani 1 1 d . . . . .
H53A H 0.863910 0.252017 0.646044 0.045 Uiso 1 1 calc R U . . .
H53B H 0.762043 0.228486 0.667677 0.045 Uiso 1 1 calc R U . . .
H53C H 0.811802 0.268087 0.709761 0.045 Uiso 1 1 calc R U . . .
C54 C 0.7094(3) 0.3852(3) 0.58209(17) 0.0313(9) Uani 1 1 d . . . . .
H54A H 0.664722 0.455384 0.563930 0.047 Uiso 1 1 calc R U . . .
H54B H 0.674895 0.337943 0.582979 0.047 Uiso 1 1 calc R U . . .
H54C H 0.776025 0.361848 0.559543 0.047 Uiso 1 1 calc R U . . .
C55 C 0.8661(3) 0.5097(3) 0.85378(14) 0.0206(7) Uani 1 1 d . . . . .
C56 C 0.9100(3) 0.4122(3) 0.83659(15) 0.0213(8) Uani 1 1 d . . . . .
H56 H 0.979324 0.381943 0.820952 0.026 Uiso 1 1 calc R U . . .
C57 C 0.8361(3) 0.3644(3) 0.84579(15) 0.0224(8) Uani 1 1 d . . . . .
C58 C 0.7406(3) 0.4390(3) 0.86672(15) 0.0221(8) Uani 1 1 d . . . . .
C59 C 0.7614(3) 0.5272(3) 0.87009(14) 0.0210(8) Uani 1 1 d . . . . .
H59 H 0.711136 0.589040 0.881764 0.025 Uiso 1 1 calc R U . . .
C60 C 0.9280(3) 0.5657(3) 0.86960(15) 0.0227(8) Uani 1 1 d . . . . .
C61 C 0.8609(3) 0.6784(3) 0.87294(16) 0.0282(9) Uani 1 1 d . . . . .
H61A H 0.831203 0.714694 0.835166 0.042 Uiso 1 1 calc R U . . .
H61B H 0.903618 0.711122 0.883018 0.042 Uiso 1 1 calc R U . . .
H61C H 0.804372 0.682279 0.902775 0.042 Uiso 1 1 calc R U . . .
C62 C 1.0216(3) 0.5589(3) 0.82635(17) 0.0334(10) Uani 1 1 d . . . . .
H62A H 1.066797 0.485937 0.825854 0.050 Uiso 1 1 calc R U . . .
H62B H 1.060920 0.593417 0.838240 0.050 Uiso 1 1 calc R U . . .
H62C H 0.996609 0.593118 0.787354 0.050 Uiso 1 1 calc R U . . .
C63 C 0.9703(3) 0.5093(3) 0.92962(17) 0.0383(10) Uani 1 1 d . . . . .
H63A H 0.911968 0.513408 0.958201 0.058 Uiso 1 1 calc R U . . .
H63B H 1.011776 0.542066 0.941072 0.058 Uiso 1 1 calc R U . . .
H63C H 1.014175 0.436396 0.927946 0.058 Uiso 1 1 calc R U . . .
C64 C 0.8797(3) 0.2458(3) 0.84936(16) 0.0257(8) Uani 1 1 d . . . . .
C65 C 0.9217(3) 0.1969(3) 0.91089(17) 0.0347(10) Uani 1 1 d . . . . .
H65A H 0.952726 0.121167 0.914849 0.052 Uiso 1 1 calc R U . . .
H65B H 0.864238 0.217325 0.940209 0.052 Uiso 1 1 calc R U . . .
H65C H 0.974703 0.221267 0.916546 0.052 Uiso 1 1 calc R U . . .
C66 C 0.9733(3) 0.2084(3) 0.80636(17) 0.0305(9) Uani 1 1 d . . . . .
H66A H 1.029706 0.224674 0.815834 0.046 Uiso 1 1 calc R U . . .
H66B H 0.952585 0.243263 0.766740 0.046 Uiso 1 1 calc R U . . .
H66C H 0.997476 0.133221 0.809013 0.046 Uiso 1 1 calc R U . . .
C67 C 0.8036(3) 0.2014(3) 0.83910(18) 0.0334(9) Uani 1 1 d . . . . .
H67A H 0.841131 0.127339 0.837721 0.050 Uiso 1 1 calc R U . . .
H67B H 0.770862 0.237759 0.802106 0.050 Uiso 1 1 calc R U . . .
H67C H 0.749757 0.210396 0.870868 0.050 Uiso 1 1 calc R U . . .
C68 C 0.6368(3) 0.4301(3) 0.89295(16) 0.0251(8) Uani 1 1 d . . . . .
C69 C 0.5611(3) 0.5321(3) 0.91292(17) 0.0300(9) Uani 1 1 d . . . . .
H69A H 0.542646 0.588325 0.879142 0.045 Uiso 1 1 calc R U . . .
H69B H 0.594754 0.548847 0.940747 0.045 Uiso 1 1 calc R U . . .
H69C H 0.497859 0.523721 0.931556 0.045 Uiso 1 1 calc R U . . .
C70 C 0.6566(3) 0.3473(3) 0.94890(17) 0.0366(10) Uani 1 1 d . . . . .
H70A H 0.589771 0.349635 0.968259 0.055 Uiso 1 1 calc R U . . .
H70B H 0.695673 0.361187 0.975088 0.055 Uiso 1 1 calc R U . . .
H70C H 0.696947 0.278450 0.938863 0.055 Uiso 1 1 calc R U . . .
C71 C 0.5777(3) 0.4074(3) 0.85112(17) 0.0306(9) Uani 1 1 d . . . . .
H71A H 0.518690 0.393705 0.872402 0.046 Uiso 1 1 calc R U . . .
H71B H 0.624738 0.346578 0.834437 0.046 Uiso 1 1 calc R U . . .
H71C H 0.551917 0.467458 0.819829 0.046 Uiso 1 1 calc R U . . .
C79 C 0.3455(15) 0.4768(14) 0.7012(5) 0.065(2) Uani 0.281(6) 1 d G U P B 2
C80 C 0.3799(13) 0.3852(10) 0.6794(6) 0.064(2) Uani 0.281(6) 1 d G U P B 2
H80 H 0.387582 0.321931 0.705012 0.077 Uiso 0.281(6) 1 calc R U P B 2
C81 C 0.4030(12) 0.3862(11) 0.6201(7) 0.069(3) Uani 0.281(6) 1 d G U P B 2
H81 H 0.426441 0.323626 0.605198 0.083 Uiso 0.281(6) 1 calc R U P B 2
C82 C 0.3917(15) 0.4788(14) 0.5826(5) 0.071(3) Uani 0.281(6) 1 d G U P B 2
H82 H 0.407456 0.479487 0.542089 0.085 Uiso 0.281(6) 1 calc R U P B 2
C83 C 0.3573(14) 0.5704(11) 0.6044(7) 0.072(2) Uani 0.281(6) 1 d G U P B 2
H83 H 0.349612 0.633655 0.578794 0.087 Uiso 0.281(6) 1 calc R U P B 2
C84 C 0.3342(14) 0.5694(10) 0.6637(8) 0.067(2) Uani 0.281(6) 1 d G U P B 2
H84 H 0.310753 0.631963 0.678608 0.080 Uiso 0.281(6) 1 calc R U P B 2
C85 C 0.3231(16) 0.503(2) 0.7554(10) 0.076(4) Uani 0.281(6) 1 d . U P B 2
H85A H 0.348713 0.555963 0.756851 0.114 Uiso 0.281(6) 1 calc R U P B 2
H85B H 0.357099 0.441008 0.784419 0.114 Uiso 0.281(6) 1 calc R U P B 2
H85C H 0.247541 0.529461 0.763695 0.114 Uiso 0.281(6) 1 calc R U P B 2
C86 C 0.3553(6) 0.4563(5) 0.69716(19) 0.0657(16) Uani 0.719(6) 1 d G U P B 1
C87 C 0.3843(5) 0.4009(3) 0.6517(3) 0.0687(16) Uani 0.719(6) 1 d G U P B 1
H87 H 0.402612 0.328130 0.659672 0.082 Uiso 0.719(6) 1 calc R U P B 1
C88 C 0.3865(5) 0.4520(5) 0.5946(2) 0.0778(18) Uani 0.719(6) 1 d G U P B 1
H88 H 0.406327 0.414174 0.563559 0.093 Uiso 0.719(6) 1 calc R U P B 1
C89 C 0.3597(5) 0.5586(5) 0.58297(18) 0.0696(18) Uani 0.719(6) 1 d G U P B 1
H89 H 0.361207 0.593489 0.543954 0.083 Uiso 0.719(6) 1 calc R U P B 1
C90 C 0.3307(5) 0.6140(3) 0.6284(3) 0.0661(17) Uani 0.719(6) 1 d G U P B 1
H90 H 0.312371 0.686762 0.620463 0.079 Uiso 0.719(6) 1 calc R U P B 1
C91 C 0.3285(5) 0.5629(4) 0.6855(2) 0.0627(16) Uani 0.719(6) 1 d G U P B 1
H91 H 0.308656 0.600720 0.716577 0.075 Uiso 0.719(6) 1 calc R U P B 1
C92 C 0.3506(6) 0.4074(8) 0.7587(4) 0.080(2) Uani 0.719(6) 1 d . U P B 1
H92A H 0.401807 0.414732 0.779709 0.120 Uiso 0.719(6) 1 calc R U P B 1
H92B H 0.366244 0.333647 0.761129 0.120 Uiso 0.719(6) 1 calc R U P B 1
H92C H 0.280579 0.441347 0.776041 0.120 Uiso 0.719(6) 1 calc R U P B 1
C93 C 0.2176(3) 0.6272(2) 0.91271(15) 0.0545(13) Uani 1 1 d G . . . .
C94 C 0.2656(2) 0.6615(3) 0.86200(15) 0.0662(17) Uani 1 1 d G . . . .
H94 H 0.325317 0.613641 0.844584 0.079 Uiso 1 1 calc R U . . .
C95 C 0.2264(3) 0.7659(4) 0.83676(13) 0.0686(17) Uani 1 1 d G . . . .
H95 H 0.259242 0.789413 0.802100 0.082 Uiso 1 1 calc R U . . .
C96 C 0.1391(3) 0.8360(2) 0.86224(19) 0.0770(19) Uani 1 1 d G . . . .
H96 H 0.112234 0.907376 0.844993 0.092 Uiso 1 1 calc R U . . .
C97 C 0.0910(3) 0.8017(3) 0.91296(19) 0.085(2) Uani 1 1 d G . . . .
H97 H 0.031301 0.849570 0.930370 0.101 Uiso 1 1 calc R U . . .
C98 C 0.1302(3) 0.6973(3) 0.93819(13) 0.0640(16) Uani 1 1 d G . . . .
H98 H 0.097374 0.673798 0.972854 0.077 Uiso 1 1 calc R U . . .
C99 C 0.2590(5) 0.5145(5) 0.9388(3) 0.0812(19) Uani 1 1 d . . . . .
H99A H 0.244163 0.506287 0.980992 0.122 Uiso 1 1 calc R U . . .
H99B H 0.334502 0.483563 0.930483 0.122 Uiso 1 1 calc R U . . .
H99C H 0.225531 0.479591 0.922032 0.122 Uiso 1 1 calc R U . . .
C100 C 1.1825(2) 0.1038(2) 0.96209(14) 0.0545(13) Uani 1 1 d G . . . .
C105 C 1.2050(2) 0.1124(2) 0.90240(14) 0.0537(13) Uani 1 1 d G . . . .
H105 H 1.199778 0.064397 0.882176 0.064 Uiso 1 1 calc R U . . .
C104 C 1.2350(3) 0.1913(3) 0.87231(10) 0.0607(15) Uani 1 1 d G . . . .
H104 H 1.250308 0.197195 0.831510 0.073 Uiso 1 1 calc R U . . .
C103 C 1.2425(3) 0.2616(2) 0.90190(15) 0.0670(16) Uani 1 1 d G . . . .
H103 H 1.263057 0.315520 0.881328 0.080 Uiso 1 1 calc R U . . .
C102 C 1.2201(3) 0.2530(3) 0.96159(15) 0.0683(16) Uani 1 1 d G . . . .
H102 H 1.225276 0.301049 0.981813 0.082 Uiso 1 1 calc R U . . .
C101 C 1.1901(3) 0.1741(3) 0.99168(10) 0.0580(14) Uani 1 1 d G . . . .
H101 H 1.174746 0.168252 1.032480 0.070 Uiso 1 1 calc R U . . .
C106 C 1.1523(4) 0.0160(5) 0.9952(3) 0.0762(18) Uani 1 1 d . . . . .
H10D H 1.077813 0.043798 1.006768 0.114 Uiso 1 1 calc R U . . .
H10E H 1.192799 -0.017165 1.030053 0.114 Uiso 1 1 calc R U . . .
H10F H 1.166837 -0.035209 0.970309 0.114 Uiso 1 1 calc R U . . .

loop_
_atom_site_aniso_label
_atom_site_aniso_U_11
_atom_site_aniso_U_22
_atom_site_aniso_U_33
_atom_site_aniso_U_23
_atom_site_aniso_U_13
_atom_site_aniso_U_12
U1 0.01965(7) 0.01527(7) 0.01746(7) -0.00484(5) 0.00250(5) -0.00702(5)
U2 0.01832(7) 0.01736(7) 0.01534(6) -0.00136(5) 0.00070(5) -0.00876(5)
U3 0.01611(7) 0.01367(7) 0.01567(6) -0.00161(5) -0.00092(5) -0.00618(5)
I1 0.01928(12) 0.02159(12) 0.03027(13) -0.00603(10) -0.00089(10) -0.00896(10)
N1 0.0249(16) 0.0139(15) 0.0193(15) 0.0002(12) -0.0014(12) -0.0027(13)
N2 0.0186(15) 0.0177(15) 0.0141(14) -0.0031(11) -0.0043(11) -0.0072(12)
C1 0.0185(18) 0.0204(19) 0.0210(18) -0.0065(14) -0.0017(14) -0.0022(15)
C2 0.0197(18) 0.0142(17) 0.0214(18) -0.0048(14) 0.0020(14) -0.0042(14)
C3 0.0213(18) 0.0185(18) 0.0186(18) -0.0078(14) -0.0007(14) -0.0062(15)
C4 0.0193(18) 0.0202(18) 0.0208(18) -0.0100(14) 0.0033(14) -0.0061(15)
C5 0.0174(17) 0.0228(19) 0.0198(18) -0.0074(14) 0.0052(14) -0.0078(15)
C6 0.0227(19) 0.0252(19) 0.0223(18) -0.0026(15) -0.0061(14) -0.0060(15)
C7 0.043(10) 0.037(7) 0.054(14) -0.012(6) -0.015(9) -0.002(6)
C8 0.026(3) 0.062(4) 0.039(3) -0.001(3) -0.009(2) -0.010(3)
C9 0.028(10) 0.040(9) 0.038(12) -0.001(8) -0.021(8) -0.010(8)
C10 0.071(4) 0.038(3) 0.048(4) -0.014(3) -0.036(3) -0.002(3)
C11 0.027(9) 0.063(13) 0.028(7) -0.012(8) -0.013(6) -0.010(8)
C12 0.054(4) 0.061(4) 0.036(3) 0.012(3) -0.019(3) -0.034(3)
C13 0.029(2) 0.024(2) 0.025(2) -0.0092(15) -0.0017(16) -0.0126(17)
C14 0.048(3) 0.043(3) 0.043(3) -0.010(2) -0.002(2) -0.033(2)
C15 0.032(2) 0.042(3) 0.066(3) -0.006(2) -0.014(2) -0.017(2)
C16 0.050(3) 0.036(3) 0.044(3) -0.021(2) 0.000(2) -0.020(2)
C17 0.035(2) 0.029(2) 0.0206(19) -0.0042(16) -0.0013(16) -0.0146(18)
C18 0.058(3) 0.047(3) 0.021(2) -0.0082(19) 0.002(2) -0.023(2)
C19 0.045(3) 0.032(2) 0.042(3) -0.003(2) -0.006(2) -0.011(2)
C20 0.044(3) 0.037(2) 0.026(2) 0.0030(18) 0.0023(18) -0.021(2)
C21 0.0205(18) 0.0217(19) 0.0172(18) -0.0008(14) 0.0000(14) -0.0138(15)
C22 0.0229(19) 0.0163(18) 0.0250(19) -0.0043(14) 0.0005(15) -0.0103(15)
C23 0.0235(19) 0.0202(19) 0.0231(19) 0.0022(14) -0.0026(15) -0.0138(16)
C24 0.0217(18) 0.0230(19) 0.0186(18) 0.0001(14) 0.0016(14) -0.0156(15)
C25 0.0173(17) 0.0210(19) 0.0212(18) -0.0018(14) 0.0017(14) -0.0113(15)
C26 0.027(2) 0.026(2) 0.0230(19) -0.0045(15) -0.0039(15) -0.0154(17)
C27 0.034(3) 0.088(4) 0.049(3) -0.032(3) -0.021(2) -0.003(3)
C28 0.070(3) 0.064(3) 0.026(2) 0.010(2) -0.013(2) -0.046(3)
C29 0.083(4) 0.032(3) 0.043(3) -0.001(2) -0.029(3) -0.028(3)
C30 0.031(2) 0.0189(19) 0.029(2) 0.0034(15) -0.0072(16) -0.0128(17)
C31 0.030(2) 0.022(2) 0.053(3) -0.0056(19) -0.013(2) -0.0052(18)
C32 0.027(2) 0.025(2) 0.037(2) 0.0025(17) -0.0114(17) -0.0098(17)
C33 0.043(3) 0.031(2) 0.043(3) 0.0153(19) -0.015(2) -0.018(2)
C34 0.028(2) 0.028(2) 0.0176(18) -0.0019(15) 0.0018(15) -0.0172(17)
C35 0.039(2) 0.042(2) 0.021(2) -0.0053(17) -0.0052(17) -0.021(2)
C36 0.039(2) 0.032(2) 0.0197(19) -0.0109(16) 0.0048(17) -0.0137(19)
C37 0.045(3) 0.040(3) 0.025(2) -0.0062(18) 0.0104(18) -0.026(2)
C38 0.0163(17) 0.0245(19) 0.0195(18) -0.0082(14) 0.0030(14) -0.0064(15)
C39 0.0207(18) 0.0135(17) 0.0185(17) -0.0035(13) -0.0006(14) -0.0076(14)
C40 0.0187(17) 0.0228(19) 0.0152(17) -0.0044(14) 0.0030(13) -0.0105(15)
C41 0.0179(17) 0.0188(18) 0.0190(18) -0.0048(14) 0.0010(14) -0.0080(14)
C42 0.0192(18) 0.0136(17) 0.0245(19) -0.0032(14) -0.0004(14) -0.0057(14)
C43 0.0169(18) 0.0234(19) 0.0238(19) -0.0073(15) 0.0003(14) -0.0083(15)
C44 0.0189(19) 0.029(2) 0.039(2) -0.0028(17) -0.0020(16) -0.0081(17)
C45 0.0234(19) 0.031(2) 0.032(2) -0.0034(17) -0.0019(16) -0.0164(17)
C46 0.025(2) 0.047(3) 0.034(2) -0.020(2) 0.0102(18) -0.0139(19)
C47 0.0235(18) 0.0190(18) 0.0161(17) -0.0032(14) -0.0027(14) -0.0097(15)
C48 0.037(2) 0.031(2) 0.0197(19) -0.0044(16) -0.0031(16) -0.0155(18)
C49 0.026(2) 0.023(2) 0.024(2) -0.0032(15) -0.0063(15) -0.0080(16)
C50 0.0228(19) 0.027(2) 0.029(2) -0.0008(16) -0.0092(16) -0.0088(16)
C51 0.0242(19) 0.0210(19) 0.029(2) -0.0053(15) -0.0014(16) -0.0132(16)
C52 0.026(2) 0.030(2) 0.041(2) -0.0083(18) 0.0042(18) -0.0159(18)
C53 0.034(2) 0.020(2) 0.040(2) -0.0037(17) -0.0048(18) -0.0138(17)
C54 0.042(2) 0.024(2) 0.035(2) -0.0094(17) -0.0062(18) -0.0173(19)
C55 0.0235(19) 0.0212(19) 0.0172(17) 0.0014(14) -0.0046(14) -0.0102(15)
C56 0.0227(19) 0.0214(19) 0.0198(18) 0.0007(14) -0.0047(14) -0.0098(15)
C57 0.0245(19) 0.0203(19) 0.0217(19) 0.0030(14) -0.0045(15) -0.0104(16)
C58 0.0248(19) 0.0225(19) 0.0186(18) 0.0025(14) -0.0038(15) -0.0112(16)
C59 0.0246(19) 0.0206(19) 0.0162(17) -0.0006(14) -0.0033(14) -0.0082(15)
C60 0.0221(19) 0.025(2) 0.0215(19) -0.0020(15) -0.0034(15) -0.0100(16)
C61 0.032(2) 0.033(2) 0.028(2) -0.0114(17) -0.0037(17) -0.0171(18)
C62 0.035(2) 0.042(3) 0.035(2) -0.0116(19) 0.0034(18) -0.027(2)
C63 0.045(3) 0.046(3) 0.033(2) 0.0030(19) -0.018(2) -0.026(2)
C64 0.031(2) 0.0165(19) 0.030(2) 0.0010(15) -0.0072(16) -0.0103(16)
C65 0.042(2) 0.025(2) 0.033(2) 0.0066(17) -0.0101(19) -0.0117(19)
C66 0.031(2) 0.0144(19) 0.041(2) -0.0009(16) -0.0048(18) -0.0045(16)
C67 0.036(2) 0.021(2) 0.046(3) -0.0029(18) -0.0035(19) -0.0156(18)
C68 0.0243(19) 0.028(2) 0.025(2) -0.0004(16) -0.0004(15) -0.0147(17)
C69 0.026(2) 0.034(2) 0.030(2) -0.0034(17) 0.0057(17) -0.0161(18)
C70 0.039(2) 0.033(2) 0.033(2) 0.0027(18) 0.0044(19) -0.016(2)
C71 0.029(2) 0.030(2) 0.035(2) -0.0010(17) 0.0019(17) -0.0173(18)
C79 0.038(4) 0.084(4) 0.087(4) -0.016(3) -0.017(3) -0.031(3)
C80 0.036(4) 0.084(4) 0.087(4) -0.018(3) -0.015(4) -0.034(3)
C81 0.047(5) 0.089(4) 0.086(4) -0.016(3) -0.016(4) -0.037(4)
C82 0.051(4) 0.091(4) 0.088(4) -0.016(3) -0.017(4) -0.040(4)
C83 0.050(4) 0.091(4) 0.090(4) -0.016(3) -0.016(3) -0.038(3)
C84 0.039(4) 0.086(4) 0.089(4) -0.015(3) -0.018(3) -0.033(3)
C85 0.048(7) 0.097(7) 0.090(4) -0.023(4) -0.018(4) -0.027(6)
C86 0.038(3) 0.083(3) 0.087(3) -0.010(2) -0.020(2) -0.031(3)
C87 0.043(3) 0.085(3) 0.091(3) -0.015(3) -0.020(3) -0.033(3)
C88 0.059(3) 0.097(4) 0.095(3) -0.018(3) -0.021(3) -0.042(3)
C89 0.049(3) 0.094(3) 0.080(3) -0.016(3) -0.011(3) -0.040(3)
C90 0.042(3) 0.088(4) 0.078(3) -0.013(3) -0.006(3) -0.035(3)
C91 0.035(3) 0.080(3) 0.081(3) -0.010(2) -0.011(3) -0.030(2)
C92 0.054(4) 0.097(5) 0.090(4) 0.007(3) -0.026(3) -0.035(4)
C93 0.049(3) 0.076(4) 0.056(3) -0.016(3) -0.010(3) -0.037(3)
C94 0.057(3) 0.116(5) 0.050(3) -0.021(3) 0.001(3) -0.056(4)
C95 0.067(4) 0.106(5) 0.052(3) -0.001(3) -0.020(3) -0.054(4)
C96 0.085(5) 0.077(5) 0.085(5) 0.001(4) -0.042(4) -0.044(4)
C97 0.070(4) 0.086(5) 0.102(6) -0.044(4) 0.000(4) -0.024(4)
C98 0.058(3) 0.092(5) 0.058(4) -0.028(3) 0.009(3) -0.041(3)
C99 0.069(4) 0.086(5) 0.101(5) -0.019(4) -0.002(4) -0.043(4)
C100 0.033(3) 0.057(3) 0.055(3) -0.005(3) -0.003(2) -0.002(2)
C105 0.046(3) 0.063(4) 0.045(3) -0.015(3) 0.001(2) -0.013(3)
C104 0.049(3) 0.072(4) 0.048(3) -0.016(3) -0.004(2) -0.008(3)
C103 0.066(4) 0.056(4) 0.071(4) -0.007(3) -0.001(3) -0.019(3)
C102 0.071(4) 0.067(4) 0.057(4) -0.020(3) -0.009(3) -0.011(3)
C101 0.060(3) 0.062(4) 0.039(3) -0.013(3) -0.006(2) -0.008(3)
C106 0.065(4) 0.074(4) 0.075(4) -0.007(3) 0.013(3) -0.022(3)

_geom_special_details            
;
 All esds (except the esd in the dihedral angle between two l.s. planes)
 are estimated using the full covariance matrix.  The cell esds are taken
 into account individually in the estimation of esds in distances, angles
 and torsion angles; correlations between esds in cell parameters are only
 used when they are defined by crystal symmetry.  An approximate (isotropic)
 treatment of cell esds is used for estimating esds involving l.s. planes.
;
loop_
_geom_bond_atom_site_label_1
_geom_bond_atom_site_label_2
_geom_bond_distance
_geom_bond_site_symmetry_2
_geom_bond_publ_flag
U1 U2 3.31406(18) . ?
U1 U3 3.9371(2) . ?
U1 I1 3.1065(3) . ?
U1 N1 2.027(3) . ?
U1 N2 2.221(3) . ?
U1 C1 2.832(3) . ?
U1 C2 2.758(3) . ?
U1 C3 2.734(3) . ?
U1 C4 2.786(3) . ?
U1 C5 2.808(3) . ?
U2 U3 3.9037(2) . ?
U2 N1 2.033(3) . ?
U2 N2 2.170(3) . ?
U2 C21 2.738(3) . ?
U2 C22 2.723(3) . ?
U2 C23 2.870(3) . ?
U2 C24 2.932(3) . ?
U2 C25 2.828(3) . ?
U3 I1 3.2293(3) . ?
U3 N2 2.284(3) . ?
U3 C38 2.841(3) . ?
U3 C39 2.891(3) . ?
U3 C40 2.996(3) . ?
U3 C41 2.960(3) . ?
U3 C42 2.826(3) . ?
U3 C55 2.792(3) . ?
U3 C56 2.838(3) . ?
U3 C57 3.021(3) . ?
U3 C58 2.986(3) . ?
U3 C59 2.809(3) . ?
C1 C2 1.390(5) . ?
C1 C5 1.403(5) . ?
C1 C6 1.530(5) . ?
C2 H2 0.9500 . ?
C2 C3 1.423(5) . ?
C3 C4 1.448(5) . ?
C3 C13 1.545(5) . ?
C4 C5 1.428(5) . ?
C4 C17 1.539(5) . ?
C5 H5 0.9500 . ?
C6 C7 1.39(2) . ?
C6 C8 1.527(6) . ?
C6 C9 1.58(2) . ?
C6 C10 1.497(6) . ?
C6 C11 1.50(2) . ?
C6 C12 1.548(6) . ?
C7 H7A 0.9800 . ?
C7 H7B 0.9800 . ?
C7 H7C 0.9800 . ?
C8 H8A 0.9800 . ?
C8 H8B 0.9800 . ?
C8 H8C 0.9800 . ?
C9 H9A 0.9800 . ?
C9 H9B 0.9800 . ?
C9 H9C 0.9800 . ?
C10 H10A 0.9800 . ?
C10 H10B 0.9800 . ?
C10 H10C 0.9800 . ?
C11 H11A 0.9800 . ?
C11 H11B 0.9800 . ?
C11 H11C 0.9800 . ?
C12 H12A 0.9800 . ?
C12 H12B 0.9800 . ?
C12 H12C 0.9800 . ?
C13 C14 1.540(5) . ?
C13 C15 1.518(5) . ?
C13 C16 1.544(5) . ?
C14 H14A 0.9800 . ?
C14 H14B 0.9800 . ?
C14 H14C 0.9800 . ?
C15 H15A 0.9800 . ?
C15 H15B 0.9800 . ?
C15 H15C 0.9800 . ?
C16 H16A 0.9800 . ?
C16 H16B 0.9800 . ?
C16 H16C 0.9800 . ?
C17 C18 1.516(5) . ?
C17 C19 1.559(5) . ?
C17 C20 1.516(5) . ?
C18 H18A 0.9800 . ?
C18 H18B 0.9800 . ?
C18 H18C 0.9800 . ?
C19 H19A 0.9800 . ?
C19 H19B 0.9800 . ?
C19 H19C 0.9800 . ?
C20 H20A 0.9800 . ?
C20 H20B 0.9800 . ?
C20 H20C 0.9800 . ?
C21 C22 1.422(5) . ?
C21 C25 1.412(5) . ?
C21 C26 1.522(5) . ?
C22 H22 0.9500 . ?
C22 C23 1.423(5) . ?
C23 C24 1.453(5) . ?
C23 C30 1.548(5) . ?
C24 C25 1.411(5) . ?
C24 C34 1.542(5) . ?
C25 H25 0.9500 . ?
C26 C27 1.518(5) . ?
C26 C28 1.511(5) . ?
C26 C29 1.522(5) . ?
C27 H27A 0.9800 . ?
C27 H27B 0.9800 . ?
C27 H27C 0.9800 . ?
C28 H28A 0.9800 . ?
C28 H28B 0.9800 . ?
C28 H28C 0.9800 . ?
C29 H29A 0.9800 . ?
C29 H29B 0.9800 . ?
C29 H29C 0.9800 . ?
C30 C31 1.546(5) . ?
C30 C32 1.535(5) . ?
C30 C33 1.542(5) . ?
C31 H31A 0.9800 . ?
C31 H31B 0.9800 . ?
C31 H31C 0.9800 . ?
C32 H32A 0.9800 . ?
C32 H32B 0.9800 . ?
C32 H32C 0.9800 . ?
C33 H33A 0.9800 . ?
C33 H33B 0.9800 . ?
C33 H33C 0.9800 . ?
C34 C35 1.523(5) . ?
C34 C36 1.551(5) . ?
C34 C37 1.547(5) . ?
C35 H35A 0.9800 . ?
C35 H35B 0.9800 . ?
C35 H35C 0.9800 . ?
C36 H36A 0.9800 . ?
C36 H36B 0.9800 . ?
C36 H36C 0.9800 . ?
C37 H37A 0.9800 . ?
C37 H37B 0.9800 . ?
C37 H37C 0.9800 . ?
C38 C39 1.408(5) . ?
C38 C42 1.416(5) . ?
C38 C43 1.521(5) . ?
C39 H39 0.9500 . ?
C39 C40 1.424(4) . ?
C40 C41 1.434(5) . ?
C40 C47 1.548(5) . ?
C41 C42 1.427(5) . ?
C41 C51 1.548(5) . ?
C42 H42 0.9500 . ?
C43 C44 1.528(5) . ?
C43 C45 1.526(5) . ?
C43 C46 1.547(5) . ?
C44 H44A 0.9800 . ?
C44 H44B 0.9800 . ?
C44 H44C 0.9800 . ?
C45 H45A 0.9800 . ?
C45 H45B 0.9800 . ?
C45 H45C 0.9800 . ?
C46 H46A 0.9800 . ?
C46 H46B 0.9800 . ?
C46 H46C 0.9800 . ?
C47 C48 1.552(5) . ?
C47 C49 1.537(5) . ?
C47 C50 1.533(5) . ?
C48 H48A 0.9800 . ?
C48 H48B 0.9800 . ?
C48 H48C 0.9800 . ?
C49 H49A 0.9800 . ?
C49 H49B 0.9800 . ?
C49 H49C 0.9800 . ?
C50 H50A 0.9800 . ?
C50 H50B 0.9800 . ?
C50 H50C 0.9800 . ?
C51 C52 1.536(5) . ?
C51 C53 1.531(5) . ?
C51 C54 1.548(5) . ?
C52 H52A 0.9800 . ?
C52 H52B 0.9800 . ?
C52 H52C 0.9800 . ?
C53 H53A 0.9800 . ?
C53 H53B 0.9800 . ?
C53 H53C 0.9800 . ?
C54 H54A 0.9800 . ?
C54 H54B 0.9800 . ?
C54 H54C 0.9800 . ?
C55 C56 1.405(5) . ?
C55 C59 1.405(5) . ?
C55 C60 1.530(5) . ?
C56 H56 0.9500 . ?
C56 C57 1.437(5) . ?
C57 C58 1.438(5) . ?
C57 C64 1.543(5) . ?
C58 C59 1.432(5) . ?
C58 C68 1.554(5) . ?
C59 H59 0.9500 . ?
C60 C61 1.517(5) . ?
C60 C62 1.537(5) . ?
C60 C63 1.533(5) . ?
C61 H61A 0.9800 . ?
C61 H61B 0.9800 . ?
C61 H61C 0.9800 . ?
C62 H62A 0.9800 . ?
C62 H62B 0.9800 . ?
C62 H62C 0.9800 . ?
C63 H63A 0.9800 . ?
C63 H63B 0.9800 . ?
C63 H63C 0.9800 . ?
C64 C65 1.549(5) . ?
C64 C66 1.532(5) . ?
C64 C67 1.522(5) . ?
C65 H65A 0.9800 . ?
C65 H65B 0.9800 . ?
C65 H65C 0.9800 . ?
C66 H66A 0.9800 . ?
C66 H66B 0.9800 . ?
C66 H66C 0.9800 . ?
C67 H67A 0.9800 . ?
C67 H67B 0.9800 . ?
C67 H67C 0.9800 . ?
C68 C69 1.543(5) . ?
C68 C70 1.544(5) . ?
C68 C71 1.535(5) . ?
C69 H69A 0.9800 . ?
C69 H69B 0.9800 . ?
C69 H69C 0.9800 . ?
C70 H70A 0.9800 . ?
C70 H70B 0.9800 . ?
C70 H70C 0.9800 . ?
C71 H71A 0.9800 . ?
C71 H71B 0.9800 . ?
C71 H71C 0.9800 . ?
C79 C80 1.3900 . ?
C79 C84 1.3900 . ?
C79 C85 1.37(2) . ?
C80 H80 0.9500 . ?
C80 C81 1.3900 . ?
C81 H81 0.9500 . ?
C81 C82 1.3900 . ?
C82 H82 0.9500 . ?
C82 C83 1.3900 . ?
C83 H83 0.9500 . ?
C83 C84 1.3900 . ?
C84 H84 0.9500 . ?
C85 H85A 0.9800 . ?
C85 H85B 0.9800 . ?
C85 H85C 0.9800 . ?
C86 C87 1.3900 . ?
C86 C91 1.3900 . ?
C86 C92 1.474(9) . ?
C87 H87 0.9500 . ?
C87 C88 1.3900 . ?
C88 H88 0.9500 . ?
C88 C89 1.3900 . ?
C89 H89 0.9500 . ?
C89 C90 1.3900 . ?
C90 H90 0.9500 . ?
C90 C91 1.3900 . ?
C91 H91 0.9500 . ?
C92 H92A 0.9800 . ?
C92 H92B 0.9800 . ?
C92 H92C 0.9800 . ?
C93 C94 1.3900 . ?
C93 C98 1.3900 . ?
C93 C99 1.494(6) . ?
C94 H94 0.9500 . ?
C94 C95 1.3900 . ?
C95 H95 0.9500 . ?
C95 C96 1.3900 . ?
C96 H96 0.9500 . ?
C96 C97 1.3900 . ?
C97 H97 0.9500 . ?
C97 C98 1.3900 . ?
C98 H98 0.9500 . ?
C99 H99A 0.9800 . ?
C99 H99B 0.9800 . ?
C99 H99C 0.9800 . ?
C100 C105 1.3900 . ?
C100 C101 1.3900 . ?
C100 C106 1.520(6) . ?
C105 H105 0.9500 . ?
C105 C104 1.3900 . ?
C104 H104 0.9500 . ?
C104 C103 1.3900 . ?
C103 H103 0.9500 . ?
C103 C102 1.3900 . ?
C102 H102 0.9500 . ?
C102 C101 1.3900 . ?
C101 H101 0.9500 . ?
C106 H10D 0.9800 . ?
C106 H10E 0.9800 . ?
C106 H10F 0.9800 . ?

loop_
_geom_angle_atom_site_label_1
_geom_angle_atom_site_label_2
_geom_angle_atom_site_label_3
_geom_angle
_geom_angle_site_symmetry_1
_geom_angle_site_symmetry_3
_geom_angle_publ_flag
U2 U1 U3 64.474(4) . . ?
I1 U1 U2 101.538(6) . . ?
I1 U1 U3 52.994(5) . . ?
N1 U1 U2 35.36(8) . . ?
N1 U1 U3 96.01(8) . . ?
N1 U1 I1 112.05(8) . . ?
N1 U1 N2 75.61(10) . . ?
N1 U1 C1 91.86(10) . . ?
N1 U1 C2 81.04(11) . . ?
N1 U1 C3 101.52(11) . . ?
N1 U1 C4 129.28(11) . . ?
N1 U1 C5 120.67(11) . . ?
N2 U1 U2 40.41(7) . . ?
N2 U1 U3 29.53(7) . . ?
N2 U1 I1 81.06(7) . . ?
N2 U1 C1 164.01(10) . . ?
N2 U1 C2 151.38(10) . . ?
N2 U1 C3 142.14(10) . . ?
N2 U1 C4 146.92(10) . . ?
N2 U1 C5 161.32(10) . . ?
C1 U1 U2 127.03(7) . . ?
C1 U1 U3 147.50(7) . . ?
C1 U1 I1 94.89(7) . . ?
C2 U1 U2 113.91(7) . . ?
C2 U1 U3 174.38(7) . . ?
C2 U1 I1 123.65(7) . . ?
C2 U1 C1 28.76(10) . . ?
C2 U1 C4 48.82(10) . . ?
C2 U1 C5 47.17(10) . . ?
C3 U1 U2 125.07(7) . . ?
C3 U1 U3 155.46(7) . . ?
C3 U1 I1 131.89(7) . . ?
C3 U1 C1 49.37(10) . . ?
C3 U1 C2 30.03(10) . . ?
C3 U1 C4 30.40(10) . . ?
C3 U1 C5 48.89(10) . . ?
C4 U1 U2 154.99(7) . . ?
C4 U1 U3 134.61(7) . . ?
C4 U1 I1 103.42(7) . . ?
C4 U1 C1 49.05(10) . . ?
C4 U1 C5 29.57(10) . . ?
C5 U1 U2 155.73(7) . . ?
C5 U1 U3 132.52(7) . . ?
C5 U1 I1 83.88(7) . . ?
C5 U1 C1 28.81(10) . . ?
U1 U2 U3 65.522(4) . . ?
N1 U2 U1 35.22(8) . . ?
N1 U2 U3 96.90(8) . . ?
N1 U2 N2 76.64(10) . . ?
N1 U2 C21 108.50(11) . . ?
N1 U2 C22 82.02(11) . . ?
N1 U2 C23 85.24(10) . . ?
N1 U2 C24 113.17(10) . . ?
N1 U2 C25 128.97(10) . . ?
N2 U2 U1 41.59(7) . . ?
N2 U2 U3 29.59(7) . . ?
N2 U2 C21 129.25(10) . . ?
N2 U2 C22 136.64(10) . . ?
N2 U2 C23 159.94(10) . . ?
N2 U2 C24 170.16(10) . . ?
N2 U2 C25 144.16(10) . . ?
C21 U2 U1 123.61(7) . . ?
C21 U2 U3 140.29(7) . . ?
C21 U2 C23 49.20(10) . . ?
C21 U2 C24 48.49(10) . . ?
C21 U2 C25 29.34(10) . . ?
C22 U2 U1 107.80(7) . . ?
C22 U2 U3 163.81(7) . . ?
C22 U2 C21 30.18(10) . . ?
C22 U2 C23 29.33(10) . . ?
C22 U2 C24 47.92(10) . . ?
C22 U2 C25 47.79(10) . . ?
C23 U2 U1 119.42(7) . . ?
C23 U2 U3 166.84(7) . . ?
C23 U2 C24 28.98(10) . . ?
C24 U2 U1 148.12(7) . . ?
C24 U2 U3 143.62(7) . . ?
C25 U2 U1 152.76(7) . . ?
C25 U2 U3 133.72(7) . . ?
C25 U2 C23 47.38(10) . . ?
C25 U2 C24 28.27(9) . . ?
N2 U3 I1 77.45(7) . . ?
N2 U3 C38 97.97(10) . . ?
N2 U3 C39 80.37(9) . . ?
N2 U3 C40 93.50(9) . . ?
N2 U3 C41 121.24(9) . . ?
N2 U3 C42 125.30(9) . . ?
N2 U3 C55 88.01(10) . . ?
N2 U3 C56 113.88(10) . . ?
N2 U3 C57 134.42(10) . . ?
N2 U3 C58 117.98(10) . . ?
N2 U3 C59 91.07(10) . . ?
C38 U3 I1 131.90(7) . . ?
C38 U3 C39 28.42(9) . . ?
C38 U3 C40 47.09(9) . . ?
C38 U3 C41 47.27(9) . . ?
C38 U3 C57 106.13(10) . . ?
C38 U3 C58 133.80(10) . . ?
C39 U3 I1 105.95(6) . . ?
C39 U3 C40 27.92(9) . . ?
C39 U3 C41 45.91(9) . . ?
C39 U3 C57 133.61(9) . . ?
C39 U3 C58 160.30(10) . . ?
C40 U3 I1 85.05(6) . . ?
C40 U3 C57 131.10(10) . . ?
C41 U3 I1 93.98(6) . . ?
C41 U3 C40 27.87(9) . . ?
C41 U3 C57 103.31(10) . . ?
C41 U3 C58 119.26(9) . . ?
C42 U3 I1 122.30(7) . . ?
C42 U3 C38 28.94(9) . . ?
C42 U3 C39 46.34(9) . . ?
C42 U3 C40 46.51(10) . . ?
C42 U3 C41 28.44(9) . . ?
C42 U3 C56 90.35(10) . . ?
C42 U3 C57 89.35(10) . . ?
C42 U3 C58 114.06(10) . . ?
C55 U3 I1 115.94(7) . . ?
C55 U3 C38 111.65(10) . . ?
C55 U3 C39 132.74(9) . . ?
C55 U3 C40 158.69(9) . . ?
C55 U3 C41 142.90(10) . . ?
C55 U3 C42 116.88(10) . . ?
C55 U3 C56 28.89(10) . . ?
C55 U3 C57 47.33(10) . . ?
C55 U3 C58 47.50(9) . . ?
C55 U3 C59 29.05(9) . . ?
C56 U3 I1 131.76(7) . . ?
C56 U3 C38 94.33(10) . . ?
C56 U3 C39 121.94(10) . . ?
C56 U3 C40 136.67(10) . . ?
C56 U3 C41 114.28(10) . . ?
C56 U3 C57 28.17(9) . . ?
C56 U3 C58 46.25(10) . . ?
C57 U3 I1 110.65(7) . . ?
C58 U3 I1 86.21(7) . . ?
C58 U3 C40 144.47(9) . . ?
C58 U3 C57 27.69(9) . . ?
C59 U3 I1 88.52(7) . . ?
C59 U3 C38 139.57(10) . . ?
C59 U3 C39 160.95(9) . . ?
C59 U3 C40 171.12(9) . . ?
C59 U3 C41 147.38(9) . . ?
C59 U3 C42 134.60(10) . . ?
C59 U3 C56 46.71(10) . . ?
C59 U3 C57 46.34(10) . . ?
C59 U3 C58 28.40(9) . . ?
U1 I1 U3 76.812(6) . . ?
U1 N1 U2 109.43(13) . . ?
U1 N2 U3 121.82(11) . . ?
U2 N2 U1 98.00(11) . . ?
U2 N2 U3 122.43(12) . . ?
C2 C1 U1 72.68(19) . . ?
C2 C1 C5 105.8(3) . . ?
C2 C1 C6 127.1(3) . . ?
C5 C1 U1 74.63(19) . . ?
C5 C1 C6 127.0(3) . . ?
C6 C1 U1 121.8(2) . . ?
U1 C2 H2 114.9 . . ?
C1 C2 U1 78.6(2) . . ?
C1 C2 H2 124.2 . . ?
C1 C2 C3 111.6(3) . . ?
C3 C2 U1 74.04(19) . . ?
C3 C2 H2 124.2 . . ?
C2 C3 U1 75.93(19) . . ?
C2 C3 C4 105.9(3) . . ?
C2 C3 C13 120.0(3) . . ?
C4 C3 U1 76.77(19) . . ?
C4 C3 C13 133.9(3) . . ?
C13 C3 U1 116.6(2) . . ?
C3 C4 U1 72.83(18) . . ?
C3 C4 C17 133.3(3) . . ?
C5 C4 U1 76.07(18) . . ?
C5 C4 C3 105.8(3) . . ?
C5 C4 C17 120.8(3) . . ?
C17 C4 U1 114.9(2) . . ?
U1 C5 H5 116.3 . . ?
C1 C5 U1 76.56(19) . . ?
C1 C5 C4 111.0(3) . . ?
C1 C5 H5 124.5 . . ?
C4 C5 U1 74.36(18) . . ?
C4 C5 H5 124.5 . . ?
C1 C6 C9 109.7(8) . . ?
C1 C6 C12 109.9(3) . . ?
C7 C6 C1 108.8(11) . . ?
C7 C6 C9 109.4(15) . . ?
C7 C6 C11 114.9(16) . . ?
C8 C6 C1 108.0(3) . . ?
C8 C6 C12 107.3(4) . . ?
C10 C6 C1 112.8(3) . . ?
C10 C6 C8 109.8(4) . . ?
C10 C6 C12 108.9(4) . . ?
C11 C6 C1 109.4(9) . . ?
C11 C6 C9 104.6(14) . . ?
C6 C7 H7A 109.5 . . ?
C6 C7 H7B 109.5 . . ?
C6 C7 H7C 109.5 . . ?
H7A C7 H7B 109.5 . . ?
H7A C7 H7C 109.5 . . ?
H7B C7 H7C 109.5 . . ?
C6 C8 H8A 109.5 . . ?
C6 C8 H8B 109.5 . . ?
C6 C8 H8C 109.5 . . ?
H8A C8 H8B 109.5 . . ?
H8A C8 H8C 109.5 . . ?
H8B C8 H8C 109.5 . . ?
C6 C9 H9A 109.5 . . ?
C6 C9 H9B 109.5 . . ?
C6 C9 H9C 109.5 . . ?
H9A C9 H9B 109.5 . . ?
H9A C9 H9C 109.5 . . ?
H9B C9 H9C 109.5 . . ?
C6 C10 H10A 109.5 . . ?
C6 C10 H10B 109.5 . . ?
C6 C10 H10C 109.5 . . ?
H10A C10 H10B 109.5 . . ?
H10A C10 H10C 109.5 . . ?
H10B C10 H10C 109.5 . . ?
C6 C11 H11A 109.5 . . ?
C6 C11 H11B 109.5 . . ?
C6 C11 H11C 109.5 . . ?
H11A C11 H11B 109.5 . . ?
H11A C11 H11C 109.5 . . ?
H11B C11 H11C 109.5 . . ?
C6 C12 H12A 109.5 . . ?
C6 C12 H12B 109.5 . . ?
C6 C12 H12C 109.5 . . ?
H12A C12 H12B 109.5 . . ?
H12A C12 H12C 109.5 . . ?
H12B C12 H12C 109.5 . . ?
C14 C13 C3 109.9(3) . . ?
C14 C13 C16 105.9(3) . . ?
C15 C13 C3 114.5(3) . . ?
C15 C13 C14 106.8(3) . . ?
C15 C13 C16 109.9(3) . . ?
C16 C13 C3 109.6(3) . . ?
C13 C14 H14A 109.5 . . ?
C13 C14 H14B 109.5 . . ?
C13 C14 H14C 109.5 . . ?
H14A C14 H14B 109.5 . . ?
H14A C14 H14C 109.5 . . ?
H14B C14 H14C 109.5 . . ?
C13 C15 H15A 109.5 . . ?
C13 C15 H15B 109.5 . . ?
C13 C15 H15C 109.5 . . ?
H15A C15 H15B 109.5 . . ?
H15A C15 H15C 109.5 . . ?
H15B C15 H15C 109.5 . . ?
C13 C16 H16A 109.5 . . ?
C13 C16 H16B 109.5 . . ?
C13 C16 H16C 109.5 . . ?
H16A C16 H16B 109.5 . . ?
H16A C16 H16C 109.5 . . ?
H16B C16 H16C 109.5 . . ?
C4 C17 C19 109.8(3) . . ?
C18 C17 C4 113.5(3) . . ?
C18 C17 C19 109.3(3) . . ?
C18 C17 C20 107.0(3) . . ?
C20 C17 C4 110.9(3) . . ?
C20 C17 C19 105.9(3) . . ?
C17 C18 H18A 109.5 . . ?
C17 C18 H18B 109.5 . . ?
C17 C18 H18C 109.5 . . ?
H18A C18 H18B 109.5 . . ?
H18A C18 H18C 109.5 . . ?
H18B C18 H18C 109.5 . . ?
C17 C19 H19A 109.5 . . ?
C17 C19 H19B 109.5 . . ?
C17 C19 H19C 109.5 . . ?
H19A C19 H19B 109.5 . . ?
H19A C19 H19C 109.5 . . ?
H19B C19 H19C 109.5 . . ?
C17 C20 H20A 109.5 . . ?
C17 C20 H20B 109.5 . . ?
C17 C20 H20C 109.5 . . ?
H20A C20 H20B 109.5 . . ?
H20A C20 H20C 109.5 . . ?
H20B C20 H20C 109.5 . . ?
C22 C21 U2 74.35(18) . . ?
C22 C21 C26 126.0(3) . . ?
C25 C21 U2 78.88(19) . . ?
C25 C21 C22 105.2(3) . . ?
C25 C21 C26 128.8(3) . . ?
C26 C21 U2 111.6(2) . . ?
U2 C22 H22 110.9 . . ?
C21 C22 U2 75.47(19) . . ?
C21 C22 H22 124.8 . . ?
C21 C22 C23 110.5(3) . . ?
C23 C22 U2 81.06(19) . . ?
C23 C22 H22 124.8 . . ?
C22 C23 U2 69.62(18) . . ?
C22 C23 C24 106.5(3) . . ?
C22 C23 C30 120.4(3) . . ?
C24 C23 U2 77.89(18) . . ?
C24 C23 C30 132.8(3) . . ?
C30 C23 U2 121.7(2) . . ?
C23 C24 U2 73.13(18) . . ?
C23 C24 C34 133.8(3) . . ?
C25 C24 U2 71.75(18) . . ?
C25 C24 C23 106.2(3) . . ?
C25 C24 C34 118.4(3) . . ?
C34 C24 U2 130.6(2) . . ?
U2 C25 H25 115.7 . . ?
C21 C25 U2 71.78(18) . . ?
C21 C25 H25 124.2 . . ?
C24 C25 U2 79.98(18) . . ?
C24 C25 C21 111.6(3) . . ?
C24 C25 H25 124.2 . . ?
C21 C26 C29 110.7(3) . . ?
C27 C26 C21 110.0(3) . . ?
C27 C26 C29 108.5(4) . . ?
C28 C26 C21 109.6(3) . . ?
C28 C26 C27 109.7(4) . . ?
C28 C26 C29 108.3(4) . . ?
C26 C27 H27A 109.5 . . ?
C26 C27 H27B 109.5 . . ?
C26 C27 H27C 109.5 . . ?
H27A C27 H27B 109.5 . . ?
H27A C27 H27C 109.5 . . ?
H27B C27 H27C 109.5 . . ?
C26 C28 H28A 109.5 . . ?
C26 C28 H28B 109.5 . . ?
C26 C28 H28C 109.5 . . ?
H28A C28 H28B 109.5 . . ?
H28A C28 H28C 109.5 . . ?
H28B C28 H28C 109.5 . . ?
C26 C29 H29A 109.5 . . ?
C26 C29 H29B 109.5 . . ?
C26 C29 H29C 109.5 . . ?
H29A C29 H29B 109.5 . . ?
H29A C29 H29C 109.5 . . ?
H29B C29 H29C 109.5 . . ?
C31 C30 C23 109.6(3) . . ?
C32 C30 C23 114.5(3) . . ?
C32 C30 C31 105.0(3) . . ?
C32 C30 C33 110.4(3) . . ?
C33 C30 C23 110.2(3) . . ?
C33 C30 C31 106.7(3) . . ?
C30 C31 H31A 109.5 . . ?
C30 C31 H31B 109.5 . . ?
C30 C31 H31C 109.5 . . ?
H31A C31 H31B 109.5 . . ?
H31A C31 H31C 109.5 . . ?
H31B C31 H31C 109.5 . . ?
C30 C32 H32A 109.5 . . ?
C30 C32 H32B 109.5 . . ?
C30 C32 H32C 109.5 . . ?
H32A C32 H32B 109.5 . . ?
H32A C32 H32C 109.5 . . ?
H32B C32 H32C 109.5 . . ?
C30 C33 H33A 109.5 . . ?
C30 C33 H33B 109.5 . . ?
C30 C33 H33C 109.5 . . ?
H33A C33 H33B 109.5 . . ?
H33A C33 H33C 109.5 . . ?
H33B C33 H33C 109.5 . . ?
C24 C34 C36 110.8(3) . . ?
C24 C34 C37 107.4(3) . . ?
C35 C34 C24 117.5(3) . . ?
C35 C34 C36 105.2(3) . . ?
C35 C34 C37 108.3(3) . . ?
C37 C34 C36 107.1(3) . . ?
C34 C35 H35A 109.5 . . ?
C34 C35 H35B 109.5 . . ?
C34 C35 H35C 109.5 . . ?
H35A C35 H35B 109.5 . . ?
H35A C35 H35C 109.5 . . ?
H35B C35 H35C 109.5 . . ?
C34 C36 H36A 109.5 . . ?
C34 C36 H36B 109.5 . . ?
C34 C36 H36C 109.5 . . ?
H36A C36 H36B 109.5 . . ?
H36A C36 H36C 109.5 . . ?
H36B C36 H36C 109.5 . . ?
C34 C37 H37A 109.5 . . ?
C34 C37 H37B 109.5 . . ?
C34 C37 H37C 109.5 . . ?
H37A C37 H37B 109.5 . . ?
H37A C37 H37C 109.5 . . ?
H37B C37 H37C 109.5 . . ?
C39 C38 U3 77.75(19) . . ?
C39 C38 C42 105.6(3) . . ?
C39 C38 C43 126.8(3) . . ?
C42 C38 U3 74.92(18) . . ?
C42 C38 C43 125.0(3) . . ?
C43 C38 U3 127.1(2) . . ?
U3 C39 H39 113.4 . . ?
C38 C39 U3 73.82(19) . . ?
C38 C39 H39 124.4 . . ?
C38 C39 C40 111.2(3) . . ?
C40 C39 U3 80.14(18) . . ?
C40 C39 H39 124.4 . . ?
C39 C40 U3 71.95(18) . . ?
C39 C40 C41 106.0(3) . . ?
C39 C40 C47 118.6(3) . . ?
C41 C40 U3 74.67(19) . . ?
C41 C40 C47 133.4(3) . . ?
C47 C40 U3 130.2(2) . . ?
C40 C41 U3 77.47(19) . . ?
C40 C41 C51 132.0(3) . . ?
C42 C41 U3 70.56(19) . . ?
C42 C41 C40 107.2(3) . . ?
C42 C41 C51 120.4(3) . . ?
C51 C41 U3 122.4(2) . . ?
U3 C42 H42 110.2 . . ?
C38 C42 U3 76.13(19) . . ?
C38 C42 C41 109.9(3) . . ?
C38 C42 H42 125.0 . . ?
C41 C42 U3 81.00(19) . . ?
C41 C42 H42 125.0 . . ?
C38 C43 C44 112.9(3) . . ?
C38 C43 C45 111.2(3) . . ?
C38 C43 C46 107.8(3) . . ?
C44 C43 C46 108.1(3) . . ?
C45 C43 C44 109.3(3) . . ?
C45 C43 C46 107.4(3) . . ?
C43 C44 H44A 109.5 . . ?
C43 C44 H44B 109.5 . . ?
C43 C44 H44C 109.5 . . ?
H44A C44 H44B 109.5 . . ?
H44A C44 H44C 109.5 . . ?
H44B C44 H44C 109.5 . . ?
C43 C45 H45A 109.5 . . ?
C43 C45 H45B 109.5 . . ?
C43 C45 H45C 109.5 . . ?
H45A C45 H45B 109.5 . . ?
H45A C45 H45C 109.5 . . ?
H45B C45 H45C 109.5 . . ?
C43 C46 H46A 109.5 . . ?
C43 C46 H46B 109.5 . . ?
C43 C46 H46C 109.5 . . ?
H46A C46 H46B 109.5 . . ?
H46A C46 H46C 109.5 . . ?
H46B C46 H46C 109.5 . . ?
C40 C47 C48 106.8(3) . . ?
C49 C47 C40 110.3(3) . . ?
C49 C47 C48 106.9(3) . . ?
C50 C47 C40 117.9(3) . . ?
C50 C47 C48 109.7(3) . . ?
C50 C47 C49 104.9(3) . . ?
C47 C48 H48A 109.5 . . ?
C47 C48 H48B 109.5 . . ?
C47 C48 H48C 109.5 . . ?
H48A C48 H48B 109.5 . . ?
H48A C48 H48C 109.5 . . ?
H48B C48 H48C 109.5 . . ?
C47 C49 H49A 109.5 . . ?
C47 C49 H49B 109.5 . . ?
C47 C49 H49C 109.5 . . ?
H49A C49 H49B 109.5 . . ?
H49A C49 H49C 109.5 . . ?
H49B C49 H49C 109.5 . . ?
C47 C50 H50A 109.5 . . ?
C47 C50 H50B 109.5 . . ?
C47 C50 H50C 109.5 . . ?
H50A C50 H50B 109.5 . . ?
H50A C50 H50C 109.5 . . ?
H50B C50 H50C 109.5 . . ?
C52 C51 C41 111.9(3) . . ?
C52 C51 C54 111.3(3) . . ?
C53 C51 C41 110.4(3) . . ?
C53 C51 C52 106.6(3) . . ?
C53 C51 C54 105.2(3) . . ?
C54 C51 C41 111.2(3) . . ?
C51 C52 H52A 109.5 . . ?
C51 C52 H52B 109.5 . . ?
C51 C52 H52C 109.5 . . ?
H52A C52 H52B 109.5 . . ?
H52A C52 H52C 109.5 . . ?
H52B C52 H52C 109.5 . . ?
C51 C53 H53A 109.5 . . ?
C51 C53 H53B 109.5 . . ?
C51 C53 H53C 109.5 . . ?
H53A C53 H53B 109.5 . . ?
H53A C53 H53C 109.5 . . ?
H53B C53 H53C 109.5 . . ?
C51 C54 H54A 109.5 . . ?
C51 C54 H54B 109.5 . . ?
C51 C54 H54C 109.5 . . ?
H54A C54 H54B 109.5 . . ?
H54A C54 H54C 109.5 . . ?
H54B C54 H54C 109.5 . . ?
C56 C55 U3 77.4(2) . . ?
C56 C55 C60 125.1(3) . . ?
C59 C55 U3 76.13(19) . . ?
C59 C55 C56 105.6(3) . . ?
C59 C55 C60 126.6(3) . . ?
C60 C55 U3 126.5(2) . . ?
U3 C56 H56 110.8 . . ?
C55 C56 U3 73.73(19) . . ?
C55 C56 H56 124.5 . . ?
C55 C56 C57 111.1(3) . . ?
C57 C56 U3 83.0(2) . . ?
C57 C56 H56 124.5 . . ?
C56 C57 U3 68.82(18) . . ?
C56 C57 C58 105.7(3) . . ?
C56 C57 C64 117.4(3) . . ?
C58 C57 U3 74.81(19) . . ?
C58 C57 C64 133.8(3) . . ?
C64 C57 U3 135.0(2) . . ?
C57 C58 U3 77.51(19) . . ?
C57 C58 C68 131.6(3) . . ?
C59 C58 U3 68.90(18) . . ?
C59 C58 C57 106.7(3) . . ?
C59 C58 C68 120.9(3) . . ?
C68 C58 U3 126.2(2) . . ?
U3 C59 H59 110.0 . . ?
C55 C59 U3 74.82(19) . . ?
C55 C59 C58 110.7(3) . . ?
C55 C59 H59 124.6 . . ?
C58 C59 U3 82.7(2) . . ?
C58 C59 H59 124.6 . . ?
C55 C60 C62 111.3(3) . . ?
C55 C60 C63 106.9(3) . . ?
C61 C60 C55 112.3(3) . . ?
C61 C60 C62 109.6(3) . . ?
C61 C60 C63 108.7(3) . . ?
C63 C60 C62 107.8(3) . . ?
C60 C61 H61A 109.5 . . ?
C60 C61 H61B 109.5 . . ?
C60 C61 H61C 109.5 . . ?
H61A C61 H61B 109.5 . . ?
H61A C61 H61C 109.5 . . ?
H61B C61 H61C 109.5 . . ?
C60 C62 H62A 109.5 . . ?
C60 C62 H62B 109.5 . . ?
C60 C62 H62C 109.5 . . ?
H62A C62 H62B 109.5 . . ?
H62A C62 H62C 109.5 . . ?
H62B C62 H62C 109.5 . . ?
C60 C63 H63A 109.5 . . ?
C60 C63 H63B 109.5 . . ?
C60 C63 H63C 109.5 . . ?
H63A C63 H63B 109.5 . . ?
H63A C63 H63C 109.5 . . ?
H63B C63 H63C 109.5 . . ?
C57 C64 C65 106.3(3) . . ?
C66 C64 C57 111.8(3) . . ?
C66 C64 C65 106.2(3) . . ?
C67 C64 C57 116.4(3) . . ?
C67 C64 C65 109.2(3) . . ?
C67 C64 C66 106.5(3) . . ?
C64 C65 H65A 109.5 . . ?
C64 C65 H65B 109.5 . . ?
C64 C65 H65C 109.5 . . ?
H65A C65 H65B 109.5 . . ?
H65A C65 H65C 109.5 . . ?
H65B C65 H65C 109.5 . . ?
C64 C66 H66A 109.5 . . ?
C64 C66 H66B 109.5 . . ?
C64 C66 H66C 109.5 . . ?
H66A C66 H66B 109.5 . . ?
H66A C66 H66C 109.5 . . ?
H66B C66 H66C 109.5 . . ?
C64 C67 H67A 109.5 . . ?
C64 C67 H67B 109.5 . . ?
C64 C67 H67C 109.5 . . ?
H67A C67 H67B 109.5 . . ?
H67A C67 H67C 109.5 . . ?
H67B C67 H67C 109.5 . . ?
C69 C68 C58 110.5(3) . . ?
C69 C68 C70 104.8(3) . . ?
C70 C68 C58 110.1(3) . . ?
C71 C68 C58 114.8(3) . . ?
C71 C68 C69 106.4(3) . . ?
C71 C68 C70 109.7(3) . . ?
C68 C69 H69A 109.5 . . ?
C68 C69 H69B 109.5 . . ?
C68 C69 H69C 109.5 . . ?
H69A C69 H69B 109.5 . . ?
H69A C69 H69C 109.5 . . ?
H69B C69 H69C 109.5 . . ?
C68 C70 H70A 109.5 . . ?
C68 C70 H70B 109.5 . . ?
C68 C70 H70C 109.5 . . ?
H70A C70 H70B 109.5 . . ?
H70A C70 H70C 109.5 . . ?
H70B C70 H70C 109.5 . . ?
C68 C71 H71A 109.5 . . ?
C68 C71 H71B 109.5 . . ?
C68 C71 H71C 109.5 . . ?
H71A C71 H71B 109.5 . . ?
H71A C71 H71C 109.5 . . ?
H71B C71 H71C 109.5 . . ?
C80 C79 C84 120.0 . . ?
C85 C79 C80 135.4(16) . . ?
C85 C79 C84 104.5(16) . . ?
C79 C80 H80 120.0 . . ?
C79 C80 C81 120.0 . . ?
C81 C80 H80 120.0 . . ?
C80 C81 H81 120.0 . . ?
C82 C81 C80 120.0 . . ?
C82 C81 H81 120.0 . . ?
C81 C82 H82 120.0 . . ?
C81 C82 C83 120.0 . . ?
C83 C82 H82 120.0 . . ?
C82 C83 H83 120.0 . . ?
C84 C83 C82 120.0 . . ?
C84 C83 H83 120.0 . . ?
C79 C84 H84 120.0 . . ?
C83 C84 C79 120.0 . . ?
C83 C84 H84 120.0 . . ?
C79 C85 H85A 109.5 . . ?
C79 C85 H85B 109.5 . . ?
C79 C85 H85C 109.5 . . ?
H85A C85 H85B 109.5 . . ?
H85A C85 H85C 109.5 . . ?
H85B C85 H85C 109.5 . . ?
C87 C86 C91 120.0 . . ?
C87 C86 C92 123.0(6) . . ?
C91 C86 C92 117.0(6) . . ?
C86 C87 H87 120.0 . . ?
C86 C87 C88 120.0 . . ?
C88 C87 H87 120.0 . . ?
C87 C88 H88 120.0 . . ?
C87 C88 C89 120.0 . . ?
C89 C88 H88 120.0 . . ?
C88 C89 H89 120.0 . . ?
C90 C89 C88 120.0 . . ?
C90 C89 H89 120.0 . . ?
C89 C90 H90 120.0 . . ?
C89 C90 C91 120.0 . . ?
C91 C90 H90 120.0 . . ?
C86 C91 H91 120.0 . . ?
C90 C91 C86 120.0 . . ?
C90 C91 H91 120.0 . . ?
C86 C92 H92A 109.5 . . ?
C86 C92 H92B 109.5 . . ?
C86 C92 H92C 109.5 . . ?
H92A C92 H92B 109.5 . . ?
H92A C92 H92C 109.5 . . ?
H92B C92 H92C 109.5 . . ?
C94 C93 C98 120.0 . . ?
C94 C93 C99 119.6(4) . . ?
C98 C93 C99 120.4(4) . . ?
C93 C94 H94 120.0 . . ?
C93 C94 C95 120.0 . . ?
C95 C94 H94 120.0 . . ?
C94 C95 H95 120.0 . . ?
C94 C95 C96 120.0 . . ?
C96 C95 H95 120.0 . . ?
C95 C96 H96 120.0 . . ?
C97 C96 C95 120.0 . . ?
C97 C96 H96 120.0 . . ?
C96 C97 H97 120.0 . . ?
C96 C97 C98 120.0 . . ?
C98 C97 H97 120.0 . . ?
C93 C98 H98 120.0 . . ?
C97 C98 C93 120.0 . . ?
C97 C98 H98 120.0 . . ?
C93 C99 H99A 109.5 . . ?
C93 C99 H99B 109.5 . . ?
C93 C99 H99C 109.5 . . ?
H99A C99 H99B 109.5 . . ?
H99A C99 H99C 109.5 . . ?
H99B C99 H99C 109.5 . . ?
C105 C100 C101 120.0 . . ?
C105 C100 C106 120.0(3) . . ?
C101 C100 C106 120.0(3) . . ?
C100 C105 H105 120.0 . . ?
C100 C105 C104 120.0 . . ?
C104 C105 H105 120.0 . . ?
C105 C104 H104 120.0 . . ?
C103 C104 C105 120.0 . . ?
C103 C104 H104 120.0 . . ?
C104 C103 H103 120.0 . . ?
C104 C103 C102 120.0 . . ?
C102 C103 H103 120.0 . . ?
C103 C102 H102 120.0 . . ?
C101 C102 C103 120.0 . . ?
C101 C102 H102 120.0 . . ?
C100 C101 H101 120.0 . . ?
C102 C101 C100 120.0 . . ?
C102 C101 H101 120.0 . . ?
C100 C106 H10D 109.5 . . ?
C100 C106 H10E 109.5 . . ?
C100 C106 H10F 109.5 . . ?
H10D C106 H10E 109.5 . . ?
H10D C106 H10F 109.5 . . ?
H10E C106 H10F 109.5 . . ?

loop_
_geom_torsion_atom_site_label_1
_geom_torsion_atom_site_label_2
_geom_torsion_atom_site_label_3
_geom_torsion_atom_site_label_4
_geom_torsion
_geom_torsion_site_symmetry_1
_geom_torsion_site_symmetry_2
_geom_torsion_site_symmetry_3
_geom_torsion_site_symmetry_4
_geom_torsion_publ_flag
U1 C1 C2 C3 -67.6(2) . . . . ?
U1 C1 C5 C4 67.1(2) . . . . ?
U1 C1 C6 C7 -157.2(13) . . . . ?
U1 C1 C6 C8 147.4(3) . . . . ?
U1 C1 C6 C9 83.1(10) . . . . ?
U1 C1 C6 C10 25.9(5) . . . . ?
U1 C1 C6 C11 -31.0(12) . . . . ?
U1 C1 C6 C12 -95.8(4) . . . . ?
U1 C2 C3 C4 -71.5(2) . . . . ?
U1 C2 C3 C13 112.8(3) . . . . ?
U1 C3 C4 C5 -69.5(2) . . . . ?
U1 C3 C4 C17 108.3(4) . . . . ?
U1 C3 C13 C14 71.0(3) . . . . ?
U1 C3 C13 C15 -49.1(4) . . . . ?
U1 C3 C13 C16 -173.0(2) . . . . ?
U1 C4 C5 C1 -68.6(2) . . . . ?
U1 C4 C17 C18 140.4(3) . . . . ?
U1 C4 C17 C19 17.7(4) . . . . ?
U1 C4 C17 C20 -99.1(3) . . . . ?
U2 C21 C22 C23 -74.4(2) . . . . ?
U2 C21 C25 C24 70.9(2) . . . . ?
U2 C21 C26 C27 110.7(3) . . . . ?
U2 C21 C26 C28 -10.0(4) . . . . ?
U2 C21 C26 C29 -129.4(3) . . . . ?
U2 C22 C23 C24 -69.9(2) . . . . ?
U2 C22 C23 C30 115.5(3) . . . . ?
U2 C23 C24 C25 -64.6(2) . . . . ?
U2 C23 C24 C34 130.6(4) . . . . ?
U2 C23 C30 C31 77.7(3) . . . . ?
U2 C23 C30 C32 -40.0(4) . . . . ?
U2 C23 C30 C33 -165.2(3) . . . . ?
U2 C24 C25 C21 -65.7(2) . . . . ?
U2 C24 C34 C35 70.7(4) . . . . ?
U2 C24 C34 C36 -50.3(4) . . . . ?
U2 C24 C34 C37 -166.9(2) . . . . ?
U3 C38 C39 C40 -72.3(2) . . . . ?
U3 C38 C42 C41 74.9(2) . . . . ?
U3 C38 C43 C44 57.0(4) . . . . ?
U3 C38 C43 C45 -66.3(4) . . . . ?
U3 C38 C43 C46 176.2(2) . . . . ?
U3 C39 C40 C41 -67.5(2) . . . . ?
U3 C39 C40 C47 126.5(3) . . . . ?
U3 C40 C41 C42 -64.8(2) . . . . ?
U3 C40 C41 C51 122.6(4) . . . . ?
U3 C40 C47 C48 168.2(2) . . . . ?
U3 C40 C47 C49 52.3(4) . . . . ?
U3 C40 C47 C50 -68.0(4) . . . . ?
U3 C41 C42 C38 -71.6(2) . . . . ?
U3 C41 C51 C52 31.9(4) . . . . ?
U3 C41 C51 C53 -86.6(3) . . . . ?
U3 C41 C51 C54 157.1(2) . . . . ?
U3 C55 C56 C57 -75.6(3) . . . . ?
U3 C55 C59 C58 75.9(2) . . . . ?
U3 C55 C60 C61 66.1(4) . . . . ?
U3 C55 C60 C62 -57.2(4) . . . . ?
U3 C55 C60 C63 -174.7(2) . . . . ?
U3 C56 C57 C58 -66.4(2) . . . . ?
U3 C56 C57 C64 130.7(3) . . . . ?
U3 C57 C58 C59 -63.2(2) . . . . ?
U3 C57 C58 C68 127.8(4) . . . . ?
U3 C57 C64 C65 164.3(3) . . . . ?
U3 C57 C64 C66 48.8(4) . . . . ?
U3 C57 C64 C67 -73.9(4) . . . . ?
U3 C58 C59 C55 -70.7(2) . . . . ?
U3 C58 C68 C69 -77.4(4) . . . . ?
U3 C58 C68 C70 167.3(2) . . . . ?
U3 C58 C68 C71 42.9(4) . . . . ?
C1 C2 C3 U1 70.4(2) . . . . ?
C1 C2 C3 C4 -1.1(4) . . . . ?
C1 C2 C3 C13 -176.7(3) . . . . ?
C2 C1 C5 U1 -66.5(2) . . . . ?
C2 C1 C5 C4 0.6(4) . . . . ?
C2 C1 C6 C7 -65.6(14) . . . . ?
C2 C1 C6 C8 -120.9(4) . . . . ?
C2 C1 C6 C9 174.8(10) . . . . ?
C2 C1 C6 C10 117.6(5) . . . . ?
C2 C1 C6 C11 60.6(13) . . . . ?
C2 C1 C6 C12 -4.1(5) . . . . ?
C2 C3 C4 U1 70.9(2) . . . . ?
C2 C3 C4 C5 1.4(4) . . . . ?
C2 C3 C4 C17 179.2(4) . . . . ?
C2 C3 C13 C14 -17.6(4) . . . . ?
C2 C3 C13 C15 -137.7(4) . . . . ?
C2 C3 C13 C16 98.4(4) . . . . ?
C3 C4 C5 U1 67.3(2) . . . . ?
C3 C4 C5 C1 -1.3(4) . . . . ?
C3 C4 C17 C18 50.9(5) . . . . ?
C3 C4 C17 C19 -71.8(5) . . . . ?
C3 C4 C17 C20 171.5(4) . . . . ?
C4 C3 C13 C14 168.2(4) . . . . ?
C4 C3 C13 C15 48.1(5) . . . . ?
C4 C3 C13 C16 -75.8(5) . . . . ?
C5 C1 C2 U1 67.9(2) . . . . ?
C5 C1 C2 C3 0.3(4) . . . . ?
C5 C1 C6 C7 108.4(13) . . . . ?
C5 C1 C6 C8 53.1(5) . . . . ?
C5 C1 C6 C9 -11.2(11) . . . . ?
C5 C1 C6 C10 -68.4(5) . . . . ?
C5 C1 C6 C11 -125.4(12) . . . . ?
C5 C1 C6 C12 169.9(4) . . . . ?
C5 C4 C17 C18 -131.5(4) . . . . ?
C5 C4 C17 C19 105.8(4) . . . . ?
C5 C4 C17 C20 -10.9(5) . . . . ?
C6 C1 C2 U1 -117.1(3) . . . . ?
C6 C1 C2 C3 175.3(3) . . . . ?
C6 C1 C5 U1 118.5(3) . . . . ?
C6 C1 C5 C4 -174.4(3) . . . . ?
C13 C3 C4 U1 -114.3(4) . . . . ?
C13 C3 C4 C5 176.2(4) . . . . ?
C13 C3 C4 C17 -6.0(6) . . . . ?
C17 C4 C5 U1 -110.9(3) . . . . ?
C17 C4 C5 C1 -179.5(3) . . . . ?
C21 C22 C23 U2 70.7(2) . . . . ?
C21 C22 C23 C24 0.8(4) . . . . ?
C21 C22 C23 C30 -173.7(3) . . . . ?
C22 C21 C25 U2 -70.2(2) . . . . ?
C22 C21 C25 C24 0.6(4) . . . . ?
C22 C21 C26 C27 -163.3(4) . . . . ?
C22 C21 C26 C28 76.0(4) . . . . ?
C22 C21 C26 C29 -43.4(5) . . . . ?
C22 C23 C24 U2 64.2(2) . . . . ?
C22 C23 C24 C25 -0.4(3) . . . . ?
C22 C23 C24 C34 -165.2(3) . . . . ?
C22 C23 C30 C31 -5.8(4) . . . . ?
C22 C23 C30 C32 -123.5(4) . . . . ?
C22 C23 C30 C33 111.3(4) . . . . ?
C23 C24 C25 U2 65.6(2) . . . . ?
C23 C24 C25 C21 -0.1(4) . . . . ?
C23 C24 C34 C35 -36.2(5) . . . . ?
C23 C24 C34 C36 -157.2(4) . . . . ?
C23 C24 C34 C37 86.1(4) . . . . ?
C24 C23 C30 C31 -178.7(3) . . . . ?
C24 C23 C30 C32 63.6(5) . . . . ?
C24 C23 C30 C33 -61.6(5) . . . . ?
C25 C21 C22 U2 73.5(2) . . . . ?
C25 C21 C22 C23 -0.9(4) . . . . ?
C25 C21 C26 C27 17.7(5) . . . . ?
C25 C21 C26 C28 -103.0(4) . . . . ?
C25 C21 C26 C29 137.6(4) . . . . ?
C25 C24 C34 C35 160.4(3) . . . . ?
C25 C24 C34 C36 39.4(4) . . . . ?
C25 C24 C34 C37 -77.2(4) . . . . ?
C26 C21 C22 U2 -105.7(3) . . . . ?
C26 C21 C22 C23 179.9(3) . . . . ?
C26 C21 C25 U2 108.9(3) . . . . ?
C26 C21 C25 C24 179.8(3) . . . . ?
C30 C23 C24 U2 -122.2(4) . . . . ?
C30 C23 C24 C25 173.2(3) . . . . ?
C30 C23 C24 C34 8.4(6) . . . . ?
C34 C24 C25 U2 -126.9(3) . . . . ?
C34 C24 C25 C21 167.4(3) . . . . ?
C38 C39 C40 U3 68.3(2) . . . . ?
C38 C39 C40 C41 0.8(4) . . . . ?
C38 C39 C40 C47 -165.2(3) . . . . ?
C39 C38 C42 U3 -72.3(2) . . . . ?
C39 C38 C42 C41 2.5(4) . . . . ?
C39 C38 C43 C44 160.4(3) . . . . ?
C39 C38 C43 C45 37.2(5) . . . . ?
C39 C38 C43 C46 -80.3(4) . . . . ?
C39 C40 C41 U3 65.6(2) . . . . ?
C39 C40 C41 C42 0.8(4) . . . . ?
C39 C40 C41 C51 -171.8(3) . . . . ?
C39 C40 C47 C48 78.3(4) . . . . ?
C39 C40 C47 C49 -37.6(4) . . . . ?
C39 C40 C47 C50 -157.9(3) . . . . ?
C40 C41 C42 U3 69.5(2) . . . . ?
C40 C41 C42 C38 -2.1(4) . . . . ?
C40 C41 C51 C52 -71.2(5) . . . . ?
C40 C41 C51 C53 170.3(3) . . . . ?
C40 C41 C51 C54 54.0(5) . . . . ?
C41 C40 C47 C48 -83.0(4) . . . . ?
C41 C40 C47 C49 161.2(3) . . . . ?
C41 C40 C47 C50 40.8(5) . . . . ?
C42 C38 C39 U3 70.3(2) . . . . ?
C42 C38 C39 C40 -2.0(4) . . . . ?
C42 C38 C43 C44 -40.6(5) . . . . ?
C42 C38 C43 C45 -163.8(3) . . . . ?
C42 C38 C43 C46 78.7(4) . . . . ?
C42 C41 C51 C52 117.0(4) . . . . ?
C42 C41 C51 C53 -1.4(4) . . . . ?
C42 C41 C51 C54 -117.8(4) . . . . ?
C43 C38 C39 U3 -127.4(3) . . . . ?
C43 C38 C39 C40 160.2(3) . . . . ?
C43 C38 C42 U3 125.0(3) . . . . ?
C43 C38 C42 C41 -160.1(3) . . . . ?
C47 C40 C41 U3 -131.4(4) . . . . ?
C47 C40 C41 C42 163.8(3) . . . . ?
C47 C40 C41 C51 -8.8(6) . . . . ?
C51 C41 C42 U3 -116.9(3) . . . . ?
C51 C41 C42 C38 171.5(3) . . . . ?
C55 C56 C57 U3 69.5(2) . . . . ?
C55 C56 C57 C58 3.2(4) . . . . ?
C55 C56 C57 C64 -159.7(3) . . . . ?
C56 C55 C59 U3 -72.4(2) . . . . ?
C56 C55 C59 C58 3.5(4) . . . . ?
C56 C55 C60 C61 167.0(3) . . . . ?
C56 C55 C60 C62 43.7(5) . . . . ?
C56 C55 C60 C63 -73.9(4) . . . . ?
C56 C57 C58 U3 62.3(2) . . . . ?
C56 C57 C58 C59 -0.9(4) . . . . ?
C56 C57 C58 C68 -170.0(3) . . . . ?
C56 C57 C64 C65 77.6(4) . . . . ?
C56 C57 C64 C66 -37.9(4) . . . . ?
C56 C57 C64 C67 -160.5(3) . . . . ?
C57 C58 C59 U3 69.0(2) . . . . ?
C57 C58 C59 C55 -1.7(4) . . . . ?
C57 C58 C68 C69 175.6(4) . . . . ?
C57 C58 C68 C70 60.4(5) . . . . ?
C57 C58 C68 C71 -64.1(5) . . . . ?
C58 C57 C64 C65 -79.3(5) . . . . ?
C58 C57 C64 C66 165.2(4) . . . . ?
C58 C57 C64 C67 42.6(6) . . . . ?
C59 C55 C56 U3 71.5(2) . . . . ?
C59 C55 C56 C57 -4.2(4) . . . . ?
C59 C55 C60 C61 -34.1(5) . . . . ?
C59 C55 C60 C62 -157.5(3) . . . . ?
C59 C55 C60 C63 85.0(4) . . . . ?
C59 C58 C68 C69 7.9(5) . . . . ?
C59 C58 C68 C70 -107.4(4) . . . . ?
C59 C58 C68 C71 128.2(4) . . . . ?
C60 C55 C56 U3 -126.0(3) . . . . ?
C60 C55 C56 C57 158.4(3) . . . . ?
C60 C55 C59 U3 125.5(3) . . . . ?
C60 C55 C59 C58 -158.6(3) . . . . ?
C64 C57 C58 U3 -138.9(4) . . . . ?
C64 C57 C58 C59 157.9(4) . . . . ?
C64 C57 C58 C68 -11.2(7) . . . . ?
C68 C58 C59 U3 -120.5(3) . . . . ?
C68 C58 C59 C55 168.8(3) . . . . ?
C79 C80 C81 C82 0.0 . . . . ?
C80 C79 C84 C83 0.0 . . . . ?
C80 C81 C82 C83 0.0 . . . . ?
C81 C82 C83 C84 0.0 . . . . ?
C82 C83 C84 C79 0.0 . . . . ?
C84 C79 C80 C81 0.0 . . . . ?
C85 C79 C80 C81 -175(2) . . . . ?
C85 C79 C84 C83 176.3(17) . . . . ?
C86 C87 C88 C89 0.0 . . . . ?
C87 C86 C91 C90 0.0 . . . . ?
C87 C88 C89 C90 0.0 . . . . ?
C88 C89 C90 C91 0.0 . . . . ?
C89 C90 C91 C86 0.0 . . . . ?
C91 C86 C87 C88 0.0 . . . . ?
C92 C86 C87 C88 179.6(7) . . . . ?
C92 C86 C91 C90 -179.6(6) . . . . ?
C93 C94 C95 C96 0.0 . . . . ?
C94 C93 C98 C97 0.0 . . . . ?
C94 C95 C96 C97 0.0 . . . . ?
C95 C96 C97 C98 0.0 . . . . ?
C96 C97 C98 C93 0.0 . . . . ?
C98 C93 C94 C95 0.0 . . . . ?
C99 C93 C94 C95 178.7(4) . . . . ?
C99 C93 C98 C97 -178.7(4) . . . . ?
C100 C105 C104 C103 0.0 . . . . ?
C105 C100 C101 C102 0.0 . . . . ?
C105 C104 C103 C102 0.0 . . . . ?
C104 C103 C102 C101 0.0 . . . . ?
C103 C102 C101 C100 0.0 . . . . ?
C101 C100 C105 C104 0.0 . . . . ?
C106 C100 C105 C104 -178.5(4) . . . . ?
C106 C100 C101 C102 178.5(4) . . . . ?

_shelx_res_file                  
;
TITL ld260_a.res in P-1
    ld260.res
    created by SHELXL-2019/2 at 22:32:53 on 15-May-2025
REM Old TITL LD260 in P-1 #2
REM SHELXT solution in P-1: R1 0.080, Rweak 0.006, Alpha 0.094
REM <I/s> 0.000 for 0 systematic absences, Orientation as input
REM Formula found by SHELXT: C108 I N31 U3
CELL 0.71073 14.0922 14.3701 23.5776 77.506 82.208 65.737
ZERR 2 0.0003 0.0003 0.0005 0.002 0.002 0.002
LATT 1
SFAC C H I N U
UNIT 178 280 2 4 6
SIMU C7 > C12
SIMU 0.01 0.02 2 C79 > C92
RIGU 0.002 0.002 C79 > C92
RIGU C6 > C12

L.S. 4
PLAN  38
TEMP -123.15
CONF
BOND
list 4
MORE -1
BOND $H
fmap 2
acta
SHEL 20 0.78
REM <olex2.extras>
REM <HklSrc "%.\\ld260.hkl">
REM </olex2.extras>

WGHT    0.035100
FVAR       0.18312   0.82548   0.71857
U1    5    0.603252    0.842153    0.758823    11.00000    0.01965    0.01527 =
         0.01746   -0.00484    0.00250   -0.00702
U2    5    0.797998    0.802836    0.658567    11.00000    0.01832    0.01736 =
         0.01534   -0.00136    0.00070   -0.00876
U3    5    0.775264    0.549856    0.748277    11.00000    0.01611    0.01367 =
         0.01567   -0.00161   -0.00092   -0.00618
I1    3    0.525142    0.673299    0.749233    11.00000    0.01928    0.02159 =
         0.03027   -0.00603   -0.00089   -0.00896
N1    4    0.652715    0.902594    0.680474    11.00000    0.02489    0.01391 =
         0.01933    0.00016   -0.00143   -0.00272
N2    4    0.755280    0.718394    0.738738    11.00000    0.01857    0.01774 =
         0.01408   -0.00305   -0.00425   -0.00716
C1    1    0.403517    1.006391    0.750889    11.00000    0.01847    0.02044 =
         0.02096   -0.00647   -0.00167   -0.00224
C2    1    0.474258    1.048260    0.756286    11.00000    0.01968    0.01423 =
         0.02136   -0.00478    0.00198   -0.00417
AFIX  43
H2    2    0.492038    1.095369    0.726408    11.00000   -1.20000
AFIX   0
C3    1    0.516715    1.011742    0.812156    11.00000    0.02131    0.01846 =
         0.01860   -0.00784   -0.00066   -0.00618
C4    1    0.467230    0.943949    0.843890    11.00000    0.01928    0.02020 =
         0.02083   -0.00995    0.00332   -0.00612
C5    1    0.399882    0.942026    0.804453    11.00000    0.01741    0.02280 =
         0.01981   -0.00745    0.00518   -0.00782
AFIX  43
H5    2    0.358173    0.902454    0.813293    11.00000   -1.20000
AFIX   0
C6    1    0.336275    1.032577    0.699312    11.00000    0.02273    0.02518 =
         0.02230   -0.00264   -0.00611   -0.00597
PART 2
C7    1    0.265256    1.135299    0.694819   -21.00000    0.04269    0.03664 =
         0.05375   -0.01238   -0.01505   -0.00207
AFIX 137
H7A   2    0.297740    1.180985    0.671811   -21.00000   -1.50000
H7B   2    0.244334    1.152863    0.733784   -21.00000   -1.50000
H7C   2    0.203709    1.144347    0.675698   -21.00000   -1.50000
AFIX   0
PART 1
C8    1    0.222123    1.072794    0.721440    21.00000    0.02645    0.06165 =
         0.03941   -0.00123   -0.00882   -0.01043
AFIX 137
H8A   2    0.177298    1.095419    0.688567    21.00000   -1.50000
H8B   2    0.206997    1.131488    0.740896    21.00000   -1.50000
H8C   2    0.208831    1.017280    0.749054    21.00000   -1.50000
AFIX   0
PART 2
C9    1    0.275265    0.959195    0.709370   -21.00000    0.02809    0.03999 =
         0.03821   -0.00103   -0.02099   -0.01045
AFIX 137
H9A   2    0.221560    0.985420    0.680866   -21.00000   -1.50000
H9B   2    0.242338    0.957649    0.748745   -21.00000   -1.50000
H9C   2    0.323998    0.888933    0.704748   -21.00000   -1.50000
AFIX   0
PART 1
C10   1    0.360582    0.941401    0.670678    21.00000    0.07120    0.03784 =
         0.04752   -0.01396   -0.03606   -0.00203
AFIX 137
H10A  2    0.317823    0.963043    0.636968    21.00000   -1.50000
H10B  2    0.345327    0.887203    0.698452    21.00000   -1.50000
H10C  2    0.434510    0.914269    0.657866    21.00000   -1.50000
AFIX   0
PART 2
C11   1    0.405578    1.006997    0.645592   -21.00000    0.02701    0.06338 =
         0.02773   -0.01248   -0.01310   -0.01039
AFIX 137
H11A  2    0.424540    0.934162    0.643309   -21.00000   -1.50000
H11B  2    0.468866    1.018587    0.647395   -21.00000   -1.50000
H11C  2    0.368465    1.051582    0.611085   -21.00000   -1.50000
AFIX   0
PART 1
C12   1    0.351521    1.121044    0.653535    21.00000    0.05373    0.06150 =
         0.03625    0.01216   -0.01911   -0.03412
AFIX 137
H12A  2    0.424428    1.098034    0.638719    21.00000   -1.50000
H12B  2    0.333505    1.181938    0.671579    21.00000   -1.50000
H12C  2    0.306284    1.139178    0.621318    21.00000   -1.50000
AFIX   0
PART 0
C13   1    0.592701    1.053248    0.828477    11.00000    0.02898    0.02410 =
         0.02528   -0.00924   -0.00174   -0.01256
C14   1    0.636439    1.104666    0.773043    11.00000    0.04788    0.04333 =
         0.04325   -0.00962   -0.00216   -0.03339
AFIX 137
H14A  2    0.580099    1.167181    0.754877    11.00000   -1.50000
H14B  2    0.666513    1.055987    0.745745    11.00000   -1.50000
H14C  2    0.690535    1.123547    0.783237    11.00000   -1.50000
AFIX   0
C15   1    0.685777    0.970925    0.860737    11.00000    0.03187    0.04197 =
         0.06595   -0.00586   -0.01422   -0.01701
AFIX 137
H15A  2    0.732962    1.002207    0.866573    11.00000   -1.50000
H15B  2    0.722718    0.915720    0.837875    11.00000   -1.50000
H15C  2    0.661737    0.941702    0.898590    11.00000   -1.50000
AFIX   0
C16   1    0.532882    1.139718    0.864664    11.00000    0.05025    0.03635 =
         0.04445   -0.02061   -0.00016   -0.02015
AFIX 137
H16A  2    0.502368    1.111403    0.900485    11.00000   -1.50000
H16B  2    0.477296    1.196021    0.841952    11.00000   -1.50000
H16C  2    0.581027    1.166597    0.874517    11.00000   -1.50000
AFIX   0
C17   1    0.477575    0.878650    0.905518    11.00000    0.03533    0.02904 =
         0.02059   -0.00423   -0.00133   -0.01462
C18   1    0.467460    0.939347    0.952788    11.00000    0.05769    0.04706 =
         0.02095   -0.00822    0.00170   -0.02260
AFIX 137
H18A  2    0.401295    1.000226    0.949969    11.00000   -1.50000
H18B  2    0.525392    0.961878    0.947971    11.00000   -1.50000
H18C  2    0.469153    0.895172    0.990979    11.00000   -1.50000
AFIX   0
C19   1    0.584202    0.783522    0.909109    11.00000    0.04468    0.03246 =
         0.04182   -0.00307   -0.00597   -0.01074
AFIX 137
H19A  2    0.588534    0.739959    0.947692    11.00000   -1.50000
H19B  2    0.641063    0.807792    0.902562    11.00000   -1.50000
H19C  2    0.590041    0.743010    0.879332    11.00000   -1.50000
AFIX   0
C20   1    0.394684    0.834197    0.919671    11.00000    0.04440    0.03712 =
         0.02557    0.00302    0.00232   -0.02052
AFIX 137
H20A  2    0.399277    0.797655    0.960091    11.00000   -1.50000
H20B  2    0.405583    0.785599    0.893621    11.00000   -1.50000
H20C  2    0.325621    0.890607    0.914450    11.00000   -1.50000
AFIX   0
C21   1    0.929188    0.904891    0.640606    11.00000    0.02049    0.02167 =
         0.01723   -0.00084    0.00005   -0.01375
C22   1    0.829383    0.982132    0.625309    11.00000    0.02291    0.01629 =
         0.02500   -0.00432    0.00048   -0.01026
AFIX  43
H22   2    0.785988    1.032281    0.648245    11.00000   -1.20000
AFIX   0
C23   1    0.803598    0.973798    0.570833    11.00000    0.02350    0.02020 =
         0.02312    0.00220   -0.00257   -0.01383
C24   1    0.890375    0.886583    0.551488    11.00000    0.02167    0.02299 =
         0.01862    0.00010    0.00155   -0.01562
C25   1    0.963801    0.847593    0.594795    11.00000    0.01735    0.02097 =
         0.02122   -0.00175    0.00170   -0.01130
AFIX  43
H25   2    1.028525    0.789927    0.593327    11.00000   -1.20000
AFIX   0
C26   1    0.983597    0.889055    0.695544    11.00000    0.02742    0.02556 =
         0.02303   -0.00454   -0.00388   -0.01543
C27   1    1.098824    0.822082    0.688167    11.00000    0.03408    0.08828 =
         0.04934   -0.03225   -0.02068   -0.00338
AFIX 137
H27A  2    1.132636    0.809523    0.724351    11.00000   -1.50000
H27B  2    1.130951    0.857771    0.656447    11.00000   -1.50000
H27C  2    1.107267    0.755719    0.678941    11.00000   -1.50000
AFIX   0
C28   1    0.934973    0.837256    0.746688    11.00000    0.06993    0.06358 =
         0.02571    0.00988   -0.01287   -0.04565
AFIX 137
H28A  2    0.966694    0.831684    0.782441    11.00000   -1.50000
H28B  2    0.946817    0.767782    0.740810    11.00000   -1.50000
H28C  2    0.859879    0.878716    0.749973    11.00000   -1.50000
AFIX   0
C29   1    0.972424    0.992580    0.708333    11.00000    0.08330    0.03244 =
         0.04267   -0.00086   -0.02891   -0.02767
AFIX 137
H29A  2    0.898391    1.036155    0.714082    11.00000   -1.50000
H29B  2    1.003288    1.027550    0.675521    11.00000   -1.50000
H29C  2    1.008401    0.980677    0.743629    11.00000   -1.50000
AFIX   0
C30   1    0.703771    1.056193    0.541635    11.00000    0.03079    0.01885 =
         0.02921    0.00339   -0.00715   -0.01282
C31   1    0.640036    1.132682    0.583169    11.00000    0.03015    0.02249 =
         0.05308   -0.00564   -0.01313   -0.00519
AFIX 137
H31A  2    0.577774    1.185802    0.564221    11.00000   -1.50000
H31B  2    0.682836    1.165869    0.592656    11.00000   -1.50000
H31C  2    0.619093    1.094864    0.618959    11.00000   -1.50000
AFIX   0
C32   1    0.628610    1.012140    0.528010    11.00000    0.02659    0.02545 =
         0.03732    0.00247   -0.01139   -0.00981
AFIX 137
H32A  2    0.605122    0.977614    0.564242    11.00000   -1.50000
H32B  2    0.664461    0.961952    0.501969    11.00000   -1.50000
H32C  2    0.568271    1.068735    0.509122    11.00000   -1.50000
AFIX   0
C33   1    0.732667    1.120859    0.486199    11.00000    0.04349    0.03098 =
         0.04276    0.01534   -0.01478   -0.01800
AFIX 137
H33A  2    0.777303    1.074648    0.459584    11.00000   -1.50000
H33B  2    0.770050    1.158581    0.496680    11.00000   -1.50000
H33C  2    0.669007    1.170436    0.467110    11.00000   -1.50000
AFIX   0
C34   1    0.924373    0.848681    0.492730    11.00000    0.02839    0.02766 =
         0.01758   -0.00194    0.00179   -0.01723
C35   1    0.838968    0.861917    0.454678    11.00000    0.03853    0.04196 =
         0.02102   -0.00526   -0.00524   -0.02086
AFIX 137
H35A  2    0.870588    0.836321    0.418476    11.00000   -1.50000
H35B  2    0.793029    0.935520    0.445627    11.00000   -1.50000
H35C  2    0.798344    0.822425    0.475451    11.00000   -1.50000
AFIX   0
C36   1    0.995067    0.731285    0.501854    11.00000    0.03928    0.03242 =
         0.01970   -0.01095    0.00478   -0.01373
AFIX 137
H36A  2    0.956434    0.691964    0.525481    11.00000   -1.50000
H36B  2    1.056978    0.718641    0.521841    11.00000   -1.50000
H36C  2    1.016468    0.709058    0.464008    11.00000   -1.50000
AFIX   0
C37   1    0.990878    0.906766    0.457595    11.00000    0.04505    0.04047 =
         0.02514   -0.00622    0.01036   -0.02589
AFIX 137
H37A  2    0.947431    0.981110    0.448730    11.00000   -1.50000
H37B  2    1.018541    0.880271    0.421237    11.00000   -1.50000
H37C  2    1.048781    0.895703    0.480566    11.00000   -1.50000
AFIX   0
C38   1    0.928191    0.494217    0.656096    11.00000    0.01630    0.02453 =
         0.01950   -0.00818    0.00295   -0.00643
C39   1    0.849769    0.584522    0.628371    11.00000    0.02072    0.01345 =
         0.01854   -0.00345   -0.00057   -0.00760
AFIX  43
H39   2    0.855134    0.649768    0.616376    11.00000   -1.20000
AFIX   0
C40   1    0.761391    0.565274    0.620667    11.00000    0.01867    0.02283 =
         0.01518   -0.00436    0.00299   -0.01053
C41   1    0.785498    0.458253    0.645457    11.00000    0.01795    0.01879 =
         0.01905   -0.00483    0.00100   -0.00802
C42   1    0.886575    0.417094    0.667952    11.00000    0.01922    0.01360 =
         0.02453   -0.00316   -0.00042   -0.00573
AFIX  43
H42   2    0.920863    0.348180    0.687918    11.00000   -1.20000
AFIX   0
C43   1    1.043177    0.473114    0.655956    11.00000    0.01694    0.02345 =
         0.02377   -0.00733    0.00033   -0.00830
C44   1    1.098921    0.387151    0.705504    11.00000    0.01893    0.02905 =
         0.03882   -0.00278   -0.00204   -0.00812
AFIX 137
H44A  2    1.172916    0.375242    0.702610    11.00000   -1.50000
H44B  2    1.091938    0.323177    0.702791    11.00000   -1.50000
H44C  2    1.067661    0.407899    0.742890    11.00000   -1.50000
AFIX   0
C45   1    1.058321    0.571171    0.658813    11.00000    0.02336    0.03079 =
         0.03163   -0.00336   -0.00186   -0.01639
AFIX 137
H45A  2    1.023108    0.596905    0.694471    11.00000   -1.50000
H45B  2    1.028660    0.624303    0.624924    11.00000   -1.50000
H45C  2    1.132922    0.555289    0.658878    11.00000   -1.50000
AFIX   0
C46   1    1.095647    0.438650    0.597754    11.00000    0.02535    0.04667 =
         0.03431   -0.01987    0.01017   -0.01391
AFIX 137
H46A  2    1.091941    0.372772    0.595866    11.00000   -1.50000
H46B  2    1.168794    0.429705    0.595234    11.00000   -1.50000
H46C  2    1.059447    0.491641    0.565290    11.00000   -1.50000
AFIX   0
C47   1    0.679210    0.645913    0.578221    11.00000    0.02354    0.01903 =
         0.01608   -0.00322   -0.00273   -0.00975
C48   1    0.724567    0.628398    0.515853    11.00000    0.03665    0.03150 =
         0.01969   -0.00436   -0.00314   -0.01548
AFIX 137
H48A  2    0.792342    0.634008    0.509650    11.00000   -1.50000
H48B  2    0.676720    0.680937    0.487379    11.00000   -1.50000
H48C  2    0.733288    0.559185    0.511134    11.00000   -1.50000
AFIX   0
C49   1    0.664467    0.756405    0.582219    11.00000    0.02555    0.02258 =
         0.02448   -0.00316   -0.00628   -0.00796
AFIX 137
H49A  2    0.643623    0.767775    0.622351    11.00000   -1.50000
H49B  2    0.610225    0.806738    0.556358    11.00000   -1.50000
H49C  2    0.730152    0.765167    0.570496    11.00000   -1.50000
AFIX   0
C50   1    0.568933    0.647242    0.586234    11.00000    0.02280    0.02720 =
         0.02870   -0.00082   -0.00924   -0.00882
AFIX 137
H50A  2    0.572110    0.578992    0.583355    11.00000   -1.50000
H50B  2    0.525711    0.699937    0.555908    11.00000   -1.50000
H50C  2    0.538461    0.663647    0.624562    11.00000   -1.50000
AFIX   0
C51   1    0.729016    0.386040    0.644954    11.00000    0.02424    0.02098 =
         0.02901   -0.00533   -0.00140   -0.01319
C52   1    0.627485    0.414181    0.683260    11.00000    0.02621    0.02959 =
         0.04052   -0.00829    0.00417   -0.01592
AFIX 137
H52A  2    0.642857    0.410620    0.723172    11.00000   -1.50000
H52B  2    0.595553    0.365199    0.683049    11.00000   -1.50000
H52C  2    0.579257    0.484681    0.668004    11.00000   -1.50000
AFIX   0
C53   1    0.797894    0.273529    0.669300    11.00000    0.03431    0.01970 =
         0.03972   -0.00371   -0.00478   -0.01382
AFIX 137
H53A  2    0.863910    0.252017    0.646044    11.00000   -1.50000
H53B  2    0.762043    0.228486    0.667677    11.00000   -1.50000
H53C  2    0.811802    0.268087    0.709761    11.00000   -1.50000
AFIX   0
C54   1    0.709362    0.385230    0.582086    11.00000    0.04170    0.02447 =
         0.03529   -0.00945   -0.00621   -0.01733
AFIX 137
H54A  2    0.664722    0.455384    0.563930    11.00000   -1.50000
H54B  2    0.674895    0.337943    0.582979    11.00000   -1.50000
H54C  2    0.776025    0.361848    0.559543    11.00000   -1.50000
AFIX   0
C55   1    0.866128    0.509705    0.853778    11.00000    0.02351    0.02123 =
         0.01716    0.00136   -0.00463   -0.01019
C56   1    0.909982    0.412237    0.836591    11.00000    0.02269    0.02142 =
         0.01984    0.00072   -0.00473   -0.00977
AFIX  43
H56   2    0.979324    0.381943    0.820952    11.00000   -1.20000
AFIX   0
C57   1    0.836131    0.364429    0.845786    11.00000    0.02445    0.02026 =
         0.02173    0.00296   -0.00451   -0.01041
C58   1    0.740636    0.439040    0.866718    11.00000    0.02482    0.02254 =
         0.01858    0.00252   -0.00380   -0.01124
C59   1    0.761356    0.527196    0.870093    11.00000    0.02462    0.02065 =
         0.01622   -0.00058   -0.00333   -0.00815
AFIX  43
H59   2    0.711136    0.589040    0.881764    11.00000   -1.20000
AFIX   0
C60   1    0.927998    0.565674    0.869603    11.00000    0.02205    0.02495 =
         0.02150   -0.00200   -0.00340   -0.00997
C61   1    0.860856    0.678420    0.872935    11.00000    0.03190    0.03289 =
         0.02776   -0.01144   -0.00366   -0.01710
AFIX 137
H61A  2    0.831203    0.714694    0.835166    11.00000   -1.50000
H61B  2    0.903618    0.711122    0.883018    11.00000   -1.50000
H61C  2    0.804372    0.682279    0.902775    11.00000   -1.50000
AFIX   0
C62   1    1.021552    0.558926    0.826346    11.00000    0.03496    0.04223 =
         0.03547   -0.01160    0.00338   -0.02678
AFIX 137
H62A  2    1.066797    0.485937    0.825854    11.00000   -1.50000
H62B  2    1.060920    0.593417    0.838240    11.00000   -1.50000
H62C  2    0.996609    0.593118    0.787354    11.00000   -1.50000
AFIX   0
C63   1    0.970293    0.509304    0.929617    11.00000    0.04463    0.04552 =
         0.03294    0.00295   -0.01768   -0.02593
AFIX 137
H63A  2    0.911968    0.513408    0.958201    11.00000   -1.50000
H63B  2    1.011776    0.542066    0.941072    11.00000   -1.50000
H63C  2    1.014175    0.436396    0.927946    11.00000   -1.50000
AFIX   0
C64   1    0.879716    0.245816    0.849358    11.00000    0.03104    0.01651 =
         0.02975    0.00100   -0.00717   -0.01033
C65   1    0.921700    0.196903    0.910890    11.00000    0.04156    0.02459 =
         0.03324    0.00662   -0.01015   -0.01170
AFIX 137
H65A  2    0.952726    0.121167    0.914849    11.00000   -1.50000
H65B  2    0.864238    0.217325    0.940209    11.00000   -1.50000
H65C  2    0.974703    0.221267    0.916546    11.00000   -1.50000
AFIX   0
C66   1    0.973299    0.208371    0.806364    11.00000    0.03061    0.01438 =
         0.04111   -0.00094   -0.00484   -0.00449
AFIX 137
H66A  2    1.029706    0.224674    0.815834    11.00000   -1.50000
H66B  2    0.952585    0.243263    0.766740    11.00000   -1.50000
H66C  2    0.997476    0.133221    0.809013    11.00000   -1.50000
AFIX   0
C67   1    0.803585    0.201368    0.839100    11.00000    0.03634    0.02134 =
         0.04572   -0.00295   -0.00353   -0.01561
AFIX 137
H67A  2    0.841131    0.127339    0.837721    11.00000   -1.50000
H67B  2    0.770862    0.237759    0.802106    11.00000   -1.50000
H67C  2    0.749757    0.210396    0.870868    11.00000   -1.50000
AFIX   0
C68   1    0.636751    0.430140    0.892952    11.00000    0.02427    0.02811 =
         0.02481   -0.00038   -0.00035   -0.01472
C69   1    0.561098    0.532061    0.912922    11.00000    0.02638    0.03414 =
         0.03036   -0.00337    0.00573   -0.01607
AFIX 137
H69A  2    0.542646    0.588325    0.879142    11.00000   -1.50000
H69B  2    0.594754    0.548847    0.940747    11.00000   -1.50000
H69C  2    0.497859    0.523721    0.931556    11.00000   -1.50000
AFIX   0
C70   1    0.656597    0.347291    0.948897    11.00000    0.03934    0.03333 =
         0.03307    0.00267    0.00438   -0.01632
AFIX 137
H70A  2    0.589771    0.349635    0.968259    11.00000   -1.50000
H70B  2    0.695673    0.361187    0.975088    11.00000   -1.50000
H70C  2    0.696947    0.278450    0.938863    11.00000   -1.50000
AFIX   0
C71   1    0.577682    0.407415    0.851122    11.00000    0.02944    0.02999 =
         0.03457   -0.00099    0.00191   -0.01728
AFIX 137
H71A  2    0.518690    0.393705    0.872402    11.00000   -1.50000
H71B  2    0.624738    0.346578    0.834437    11.00000   -1.50000
H71C  2    0.551917    0.467458    0.819829    11.00000   -1.50000
AFIX  66

PART 2
C79   1    0.345514    0.476787    0.701195   -31.00000    0.03761    0.08405 =
         0.08672   -0.01641   -0.01675   -0.03140
C80   1    0.379874    0.385209    0.679391   -31.00000    0.03591    0.08395 =
         0.08715   -0.01808   -0.01549   -0.03357
AFIX  43
H80   2    0.387582    0.321931    0.705012   -31.00000   -1.20000
AFIX  65
C81   1    0.402957    0.386215    0.620100   -31.00000    0.04666    0.08888 =
         0.08639   -0.01647   -0.01568   -0.03658
AFIX  43
H81   2    0.426441    0.323626    0.605198   -31.00000   -1.20000
AFIX  65
C82   1    0.391680    0.478800    0.582612   -31.00000    0.05065    0.09083 =
         0.08848   -0.01578   -0.01690   -0.04044
AFIX  43
H82   2    0.407456    0.479487    0.542089   -31.00000   -1.20000
AFIX  65
C83   1    0.357320    0.570378    0.604415   -31.00000    0.05039    0.09078 =
         0.09031   -0.01608   -0.01644   -0.03819
AFIX  43
H83   2    0.349612    0.633655    0.578794   -31.00000   -1.20000
AFIX  65
C84   1    0.334237    0.569373    0.663706   -31.00000    0.03884    0.08609 =
         0.08860   -0.01511   -0.01780   -0.03311
AFIX  43
H84   2    0.310753    0.631963    0.678608   -31.00000   -1.20000
AFIX   0
C85   1    0.323132    0.502634    0.755376   -31.00000    0.04755    0.09666 =
         0.08971   -0.02268   -0.01796   -0.02675
AFIX 137
H85A  2    0.348713    0.555963    0.756851   -31.00000   -1.50000
H85B  2    0.357099    0.441008    0.784419   -31.00000   -1.50000
H85C  2    0.247541    0.529461    0.763695   -31.00000   -1.50000
AFIX  66
PART 1
C86   1    0.355285    0.456334    0.697161    31.00000    0.03784    0.08260 =
         0.08668   -0.00983   -0.01990   -0.03111
C87   1    0.384294    0.400929    0.651713    31.00000    0.04263    0.08521 =
         0.09099   -0.01472   -0.02011   -0.03326
AFIX  43
H87   2    0.402612    0.328130    0.659672    31.00000   -1.20000
AFIX  65
C88   1    0.386501    0.452041    0.594620    31.00000    0.05911    0.09661 =
         0.09463   -0.01776   -0.02134   -0.04185
AFIX  43
H88   2    0.406327    0.414174    0.563559    31.00000   -1.20000
AFIX  65
C89   1    0.359699    0.558557    0.582975    31.00000    0.04934    0.09360 =
         0.07976   -0.01579   -0.01137   -0.03950
AFIX  43
H89   2    0.361207    0.593489    0.543954    31.00000   -1.20000
AFIX  65
C90   1    0.330689    0.613963    0.628422    31.00000    0.04189    0.08840 =
         0.07777   -0.01296   -0.00641   -0.03539
AFIX  43
H90   2    0.312371    0.686762    0.620463    31.00000   -1.20000
AFIX  65
C91   1    0.328482    0.562853    0.685515    31.00000    0.03502    0.08025 =
         0.08082   -0.01039   -0.01118   -0.03002
AFIX  43
H91   2    0.308656    0.600720    0.716577    31.00000   -1.20000
AFIX   0
C92   1    0.350585    0.407417    0.758662    31.00000    0.05380    0.09664 =
         0.09015    0.00650   -0.02561   -0.03536
AFIX 137
H92A  2    0.401807    0.414732    0.779709    31.00000   -1.50000
H92B  2    0.366244    0.333647    0.761129    31.00000   -1.50000
H92C  2    0.280579    0.441347    0.776041    31.00000   -1.50000
AFIX  66

PART 0
C93   1    0.217559    0.627193    0.912713    11.00000    0.04877    0.07588 =
         0.05592   -0.01576   -0.00963   -0.03740
C94   1    0.265634    0.661532    0.861998    11.00000    0.05668    0.11565 =
         0.05030   -0.02083    0.00078   -0.05594
AFIX  43
H94   2    0.325317    0.613641    0.844584    11.00000   -1.20000
AFIX  65
C95   1    0.226385    0.765944    0.836762    11.00000    0.06673    0.10569 =
         0.05183   -0.00052   -0.02047   -0.05383
AFIX  43
H95   2    0.259242    0.789413    0.802100    11.00000   -1.20000
AFIX  65
C96   1    0.139060    0.836016    0.862241    11.00000    0.08472    0.07725 =
         0.08453    0.00101   -0.04177   -0.04363
AFIX  43
H96   2    0.112234    0.907376    0.844993    11.00000   -1.20000
AFIX  65
C97   1    0.090984    0.801678    0.912956    11.00000    0.07024    0.08623 =
         0.10200   -0.04398    0.00000   -0.02359
AFIX  43
H97   2    0.031301    0.849570    0.930370    11.00000   -1.20000
AFIX  65
C98   1    0.130232    0.697267    0.938193    11.00000    0.05761    0.09157 =
         0.05785   -0.02801    0.00908   -0.04083
AFIX  43
H98   2    0.097374    0.673798    0.972854    11.00000   -1.20000
AFIX   0
C99   1    0.259004    0.514460    0.938799    11.00000    0.06946    0.08608 =
         0.10062   -0.01864   -0.00227   -0.04285
AFIX 137
H99A  2    0.244163    0.506287    0.980992    11.00000   -1.50000
H99B  2    0.334502    0.483563    0.930483    11.00000   -1.50000
H99C  2    0.225531    0.479591    0.922032    11.00000   -1.50000
AFIX  66

C100  1    1.182511    0.103838    0.962091    11.00000    0.03321    0.05706 =
         0.05496   -0.00464   -0.00286   -0.00224
C105  1    1.204954    0.112435    0.902402    11.00000    0.04583    0.06306 =
         0.04545   -0.01519    0.00076   -0.01292
AFIX  43
H105  2    1.199778    0.064397    0.882176    11.00000   -1.20000
AFIX  65
C104  1    1.234969    0.191319    0.872305    11.00000    0.04942    0.07187 =
         0.04825   -0.01617   -0.00376   -0.00846
AFIX  43
H104  2    1.250308    0.197195    0.831510    11.00000   -1.20000
AFIX  65
C103  1    1.242542    0.261607    0.901898    11.00000    0.06563    0.05575 =
         0.07129   -0.00709   -0.00141   -0.01853
AFIX  43
H103  2    1.263057    0.315520    0.881328    11.00000   -1.20000
AFIX  65
C102  1    1.220100    0.253011    0.961588    11.00000    0.07063    0.06712 =
         0.05725   -0.02005   -0.00853   -0.01126
AFIX  43
H102  2    1.225276    0.301049    0.981813    11.00000   -1.20000
AFIX  65
C101  1    1.190084    0.174127    0.991685    11.00000    0.05969    0.06200 =
         0.03947   -0.01275   -0.00598   -0.00826
AFIX  43
H101  2    1.174746    0.168252    1.032480    11.00000   -1.20000
AFIX   0
C106  1    1.152309    0.016020    0.995249    11.00000    0.06492    0.07440 =
         0.07511   -0.00675    0.01287   -0.02156
AFIX 137
H10D  2    1.077813    0.043798    1.006768    11.00000   -1.50000
H10E  2    1.192799   -0.017165    1.030053    11.00000   -1.50000
H10F  2    1.166837   -0.035209    0.970309    11.00000   -1.50000
AFIX   0
HKLF 4


REM  ld260_a.res in P-1
REM wR2 = 0.0594, GooF = S = 1.009, Restrained GooF = 1.003 for all data
REM R1 = 0.0254 for 15421 Fo > 4sig(Fo) and 0.0375 for all 18716 data
REM 943 parameters refined using 384 restraints

END

WGHT      0.0351      0.0000

REM Highest difference peak  3.055,  deepest hole -0.990,  1-sigma level  0.115
Q1    1   0.8123  0.7414  0.6522  11.00000  0.05    3.05
Q2    1   0.6027  0.8462  0.7244  11.00000  0.05    1.19
Q3    1   0.7980  0.7998  0.6179  11.00000  0.05    0.91
Q4    1   0.7952  0.7995  0.6927  11.00000  0.05    0.84
Q5    1   0.7754  0.7420  0.6896  11.00000  0.05    0.82
Q6    1   0.7801  0.5549  0.7885  11.00000  0.05    0.81
Q7    1   0.7816  0.5499  0.7086  11.00000  0.05    0.80
Q8    1   0.6019  0.8492  0.8010  11.00000  0.05    0.79
Q9    1   0.5994  0.8886  0.7604  11.00000  0.05    0.78
Q10   1   0.5409  0.8565  0.7522  11.00000  0.05    0.75
Q11   1   0.7372  0.8182  0.6580  11.00000  0.05    0.74
Q12   1   0.6574  0.8566  0.7415  11.00000  0.05    0.73
Q13   1   0.7541  0.8505  0.6984  11.00000  0.05    0.70
Q14   1   0.6180  0.7880  0.7648  11.00000  0.05    0.67
Q15   1   0.7045  0.8810  0.6633  11.00000  0.05    0.66
Q16   1   0.8614  0.7913  0.6641  11.00000  0.05    0.65
Q17   1   0.6586  0.8246  0.7623  11.00000  0.05    0.65
Q18   1   0.8748  0.6473  0.5978  11.00000  0.05    0.63
Q19   1   0.3798  0.3578  0.7186  11.00000  0.05    0.63
Q20   1   0.7010  0.7597  0.7505  11.00000  0.05    0.61
Q21   1   0.7589  0.4960  0.7775  11.00000  0.05    0.61
Q22   1   0.8436  0.5231  0.7543  11.00000  0.05    0.59
Q23   1   0.5224  0.6754  0.7898  11.00000  0.05    0.59
Q24   1   0.5489  0.9133  0.8010  11.00000  0.05    0.59
Q25   1   0.6270  0.6024  0.7432  11.00000  0.05    0.58
Q26   1   0.7829  0.8874  0.6568  11.00000  0.05    0.57
Q27   1   0.5363  0.9747  0.7523  11.00000  0.05    0.57
Q28   1   0.9046  0.8724  0.5209  11.00000  0.05    0.55
Q29   1   0.3638  0.4128  0.6598  11.00000  0.05    0.55
Q30   1   0.8206  0.4767  0.7066  11.00000  0.05    0.54
Q31   1   0.8592  0.7168  0.6114  11.00000  0.05    0.54
Q32   1   0.7044  0.6841  0.7494  11.00000  0.05    0.53
Q33   1   0.7632  0.5617  0.8282  11.00000  0.05    0.53
Q34   1   0.8757  0.7531  0.6585  11.00000  0.05    0.53
Q35   1   0.5867  0.6637  0.7615  11.00000  0.05    0.52
Q36   1   0.6988  0.5888  0.7455  11.00000  0.05    0.52
Q37   1   0.8154  0.5840  0.7182  11.00000  0.05    0.52
Q38   1   0.8428  0.4357  0.6991  11.00000  0.05    0.51
;
_shelx_res_checksum              25213
_olex2_submission_special_instructions 'No special instructions were received'
# start Validation Reply Form
_vrf_PLAT910_3                   
;
PROBLEM:  Missing # of FCF Reflection(s) Below Theta(Min)
RESPONSE:Several reflections at low 2theta angles were affected by
the beamstop and thus omitted.
;
_vrf_PLAT971_3                   
;
PROBLEM:  Check Calcd Resid. Dens. 0.77Ang From U2 3.64 eA-3
RESPONSE:Residual electron density around the Uranium atoms 
is interpreted as a result of multi-scan absorption correction 
on a below average dataset.
;
# ===END
####################################################################### 
# 
# This file contains crystal structure data downloaded from the 
# Cambridge Structural Database (CSD) hosted by the Cambridge 
# Crystallographic Data Centre (CCDC).
# 
# Full information about CCDC data access policies and citation 
# guidelines are available at http://www.ccdc.cam.ac.uk/access/V1 
# 
# Audit and citation data items may have been added by the CCDC. 
# Please retain this information to preserve the provenance of 
# this file and to allow appropriate attribution of the data. 
# 
#######################################################################

data_A
_database_code_depnum_ccdc_archive 'CCDC 2464099'
loop_
_audit_author_name
_audit_author_address
'Nicolas Casaretto'
;LCM, CNRS, Ecole polytechnique
France
;
_audit_update_record             
;
2025-06-13 deposited with the CCDC.	2025-10-14 downloaded from the CCDC.
;
#===============================================================================
# If more than one structure is reported, sections 5-10 should be filled in
# per structure. For each data set, replace the ? in the data_? line below
# by a unique identifier.
#===============================================================================

_audit_creation_date             2025-06-10
_audit_creation_method           
;
Olex2 1.5
(compiled 2025.05.22 svn.r631f81ec for OlexSys, GUI svn.r7248)
;
_shelx_SHELXL_version_number     2019/3

_chemical_name_common            ?
_chemical_name_systematic        ?
_chemical_formula_moiety         'C68 H118 N2 U2, C5 H12'
_chemical_formula_sum            'C73 H130 N2 U2'
_chemical_formula_weight         1511.84
_chemical_melting_point          ?
loop_
_atom_type_symbol
_atom_type_description
_atom_type_scat_dispersion_real
_atom_type_scat_dispersion_imag
_atom_type_scat_source
C C 0.0033 0.0016 'International Tables Vol C Tables 4.2.6.8 and 6.1.1.4'
H H 0.0000 0.0000 'International Tables Vol C Tables 4.2.6.8 and 6.1.1.4'
N N 0.0061 0.0033 'International Tables Vol C Tables 4.2.6.8 and 6.1.1.4'
U U -9.6767 9.6646 'International Tables Vol C Tables 4.2.6.8 and 6.1.1.4'

_shelx_space_group_comment       
;
The symmetry employed for this shelxl refinement is uniquely defined
by the following loop, which should always be used as a source of
symmetry information in preference to the above space-group names.
They are only intended as comments.
;
_space_group_crystal_system      monoclinic
_space_group_IT_number           15
_space_group_name_H-M_alt        'C 1 2/c 1'
_space_group_name_Hall           '-C 2yc'
loop_
_space_group_symop_operation_xyz
'x, y, z'
'-x, y, -z+1/2'
'x+1/2, y+1/2, z'
'-x+1/2, y+1/2, -z+1/2'
'-x, -y, -z'
'x, -y, z-1/2'
'-x+1/2, -y+1/2, -z'
'x+1/2, -y+1/2, z-1/2'

_cell_length_a                   44.3908(7)
_cell_length_b                   11.6107(2)
_cell_length_c                   56.6934(11)
_cell_angle_alpha                90
_cell_angle_beta                 101.8290(10)
_cell_angle_gamma                90
_cell_volume                     28599.7(9)
_cell_formula_units_Z            16
_cell_measurement_reflns_used    4046
_cell_measurement_temperature    150
_cell_measurement_theta_max      18.59
_cell_measurement_theta_min      1.86
_shelx_estimated_absorpt_T_max   0.864
_shelx_estimated_absorpt_T_min   0.529
_exptl_absorpt_coefficient_mu    4.563
_exptl_absorpt_correction_T_max  0.9984
_exptl_absorpt_correction_T_min  0.9920
_exptl_absorpt_correction_type   multi-scan
_exptl_absorpt_process_details   
;
STOE LANA, absorption correction by scaling of reflection intensities.
J. Koziskova, F. Hahn, J. Richter, J. Kozisek, "Comparison of different
absorption corrections on the model structure of tetrakis(\m~2~-acetato)-
diaqua-di-copper(II)", Acta Chimica Slovaca, vol. 9, no. 2, 2016, pp. 136 - 140.
;
_exptl_absorpt_special_details   ?
_exptl_crystal_colour            brown
_exptl_crystal_colour_primary    brown
_exptl_crystal_density_diffrn    1.404
_exptl_crystal_density_meas      ?
_exptl_crystal_density_method    'not measured'
_exptl_crystal_description       needle
_exptl_crystal_F_000             12256
_exptl_crystal_size_max          0.16
_exptl_crystal_size_mid          0.077
_exptl_crystal_size_min          0.033
_exptl_transmission_factor_max   ?
_exptl_transmission_factor_min   ?
_diffrn_reflns_av_R_equivalents  0.0475
_diffrn_reflns_av_unetI/netI     0.0506
_diffrn_reflns_Laue_measured_fraction_full 0.993
_diffrn_reflns_Laue_measured_fraction_max 0.993
_diffrn_reflns_limit_h_max       52
_diffrn_reflns_limit_h_min       -28
_diffrn_reflns_limit_k_max       13
_diffrn_reflns_limit_k_min       -13
_diffrn_reflns_limit_l_max       67
_diffrn_reflns_limit_l_min       -67
_diffrn_reflns_number            81690
_diffrn_reflns_point_group_measured_fraction_full 0.993
_diffrn_reflns_point_group_measured_fraction_max 0.993
_diffrn_reflns_theta_full        25.027
_diffrn_reflns_theta_max         25.027
_diffrn_reflns_theta_min         2.231
_diffrn_ambient_temperature      150.00
_diffrn_detector_area_resol_mean 13.33
_diffrn_measured_fraction_theta_full 0.993
_diffrn_measured_fraction_theta_max 0.993
_diffrn_measurement_details      
;
 786 frames, detector distance = 100 mm
;
_diffrn_measurement_device       'Eulerian 4-circle diffractometer'
_diffrn_measurement_device_type  'STOE STADIVARI'
_diffrn_measurement_method       'rotation method, \w scans'
_diffrn_oxdiff_ac3_digest_hkl    411b9eae574a06265ac7f2ad8f17459946f237
_diffrn_radiation_type           MoK\a
_diffrn_radiation_wavelength     0.71073
_diffrn_source                   ?
_reflns_Friedel_coverage         0.000
_reflns_Friedel_fraction_full    .
_reflns_Friedel_fraction_max     .
_reflns_number_gt                17262
_reflns_number_total             25119
_reflns_special_details          
;
 Reflections were merged by SHELXL according to the crystal
 class for the calculation of statistics and refinement.
 
 _reflns_Friedel_fraction is defined as the number of unique
 Friedel pairs measured divided by the number that would be
 possible theoretically, ignoring centric projections and
 systematic absences.
;
_reflns_threshold_expression     'I > 2\s(I)'
_computing_cell_refinement       
;
X-Area Recipe 2.0.2 (STOE, 2024)
;
_computing_data_collection       
;
X-Area Pilatus3_SV 1.31.194.0 (STOE, 2023)
;
_computing_data_reduction        
;
X-Area Integrate 2.5.18.0 (STOE, 2024)
X-Area LANA 2.8.4 (STOE, 2024)
;
_computing_molecular_graphics    'Olex2 1.5 (Dolomanov et al., 2009)'
_computing_publication_material  'Olex2 1.5 (Dolomanov et al., 2009)'
_computing_structure_refinement  'SHELXL 2019/3 (Sheldrick, 2015)'
_computing_structure_solution    'SHELXT  (Sheldrick, 2015)'
_refine_diff_density_max         2.150
_refine_diff_density_min         -0.976
_refine_diff_density_rms         0.141
_refine_ls_extinction_coef       .
_refine_ls_extinction_method     none
_refine_ls_goodness_of_fit_ref   1.048
_refine_ls_hydrogen_treatment    constr
_refine_ls_matrix_type           full
_refine_ls_number_parameters     1463
_refine_ls_number_reflns         25119
_refine_ls_number_restraints     76
_refine_ls_R_factor_all          0.0774
_refine_ls_R_factor_gt           0.0447
_refine_ls_restrained_S_all      1.057
_refine_ls_shift/su_max          0.005
_refine_ls_shift/su_mean         0.000
_refine_ls_structure_factor_coef Fsqd
_refine_ls_weighting_details     
'w=1/[\s^2^(Fo^2^)+(0.0389P)^2^+227.7990P] where P=(Fo^2^+2Fc^2^)/3'
_refine_ls_weighting_scheme      calc
_refine_ls_wR_factor_gt          0.0924
_refine_ls_wR_factor_ref         0.1041
_refine_special_details          ?
_olex2_refinement_description    
;
1. Fixed Uiso
 At 1.2 times of:
  All C(H) groups, All C(H,H) groups, All N(H) groups
 At 1.5 times of:
  All C(H,H,H) groups
2. Restrained distances
 C146-C145 \\sim C144-C145 \\sim C144-C142 \\sim C142-C143 \\sim C140-C141
\\sim C140-C137 \\sim C137-
 C138 \\sim C138-C139
 with sigma of 0.02
3. Uiso/Uaniso restraints and constraints
C142 \\sim C143 \\sim C144 \\sim C145 \\sim C146: within 2A with sigma of 0.004
and sigma for terminal atoms of 0.008 within 2A
C137 \\sim C138 \\sim C139 \\sim C140 \\sim C141: within 2A with sigma of 0.004
and sigma for terminal atoms of 0.008 within 2A
4.a Secondary CH2 refined with riding coordinates:
 C137(H13V,H13W), C138(H13X,H13Y), C140(H14A,H14B), C142(H14F,H14G), C144(H14K,
 H14L), C145(H14M,H14N)
4.b Aromatic/amide H refined with riding coordinates:
 N1(H1), N2(H2), C1(H1A), C4(H4), C18(H18), C21(H21), C37(H37), C39(H39),
 C53(H53), C56(H56), N3(H3), N4(H4A), C70(H70), C73(H73), C88(H88), C90(H90),
 C105(H105), C107(H107), C122(H122), C124(H124)
4.c Idealised Me refined as rotating group:
 C7(H7A,H7B,H7C), C8(H8A,H8B,H8C), C9(H9A,H9B,H9C), C11(H11A,H11B,H11C),
 C12(H12A,H12B,H12C), C13(H13A,H13B,H13C), C15(H15A,H15B,H15C), C16(H16A,H16B,
 H16C), C17(H17A,H17B,H17C), C24(H24A,H24B,H24C), C25(H25A,H25B,H25C), C26(H26A,
 H26B,H26C), C28(H28A,H28B,H28C), C29(H29A,H29B,H29C), C30(H30A,H30B,H30C),
 C32(H32A,H32B,H32C), C33(H33A,H33B,H33C), C34(H34A,H34B,H34C), C41(H41A,H41B,
 H41C), C42(H42A,H42B,H42C), C43(H43A,H43B,H43C), C45(H45A,H45B,H45C), C46(H46A,
 H46B,H46C), C47(H47A,H47B,H47C), C49(H49A,H49B,H49C), C50(H50A,H50B,H50C),
 C51(H51A,H51B,H51C), C58(H58A,H58B,H58C), C59(H59A,H59B,H59C), C60(H60A,H60B,
 H60C), C62(H62A,H62B,H62C), C63(H63A,H63B,H63C), C64(H64A,H64B,H64C), C66(H66A,
 H66B,H66C), C67(H67A,H67B,H67C), C68(H68A,H68B,H68C), C75(H75A,H75B,H75C),
 C76(H76A,H76B,H76C), C77(H77A,H77B,H77C), C79(H79A,H79B,H79C), C80(H80A,H80B,
 H80C), C81(H81A,H81B,H81C), C83(H83A,H83B,H83C), C84(H84A,H84B,H84C), C85(H85A,
 H85B,H85C), C92(H92A,H92B,H92C), C93(H93A,H93B,H93C), C94(H94A,H94B,H94C),
 C96(H96A,H96B,H96C), C97(H97A,H97B,H97C), C98(H98A,H98B,H98C), C100(H10A,H10B,
 H10C), C101(H10D,H10E,H10F), C102(H10G,H10H,H10I), C109(H10J,H10K,H10L),
 C110(H11D,H11E,H11F), C111(H11G,H11H,H11I), C113(H11J,H11K,H11L), C114(H11M,
 H11N,H11O), C115(H11P,H11Q,H11R), C117(H11S,H11T,H11U), C118(H11V,H11W,H11X),
 C119(H11Y,H,HA), C126(H12D,H12E,H12F), C127(H12G,H12H,H12I), C128(H12J,H12K,
 H12L), C130(H13D,H13E,H13F), C131(H13G,H13H,H13I), C132(H13J,H13K,H13L),
 C134(H13M,H13N,H13O), C135(H13P,H13Q,H13R), C136(H13S,H13T,H13U), C139(H13Z,HB,
 HC), C141(H14C,H14D,H14E), C143(H14H,H14I,H14J), C146(H14O,H14P,H14Q)
;
_atom_sites_solution_hydrogens   geom
_atom_sites_solution_primary     dual
_atom_sites_solution_secondary   ?
loop_
_atom_site_label
_atom_site_type_symbol
_atom_site_fract_x
_atom_site_fract_y
_atom_site_fract_z
_atom_site_U_iso_or_equiv
_atom_site_adp_type
_atom_site_occupancy
_atom_site_site_symmetry_order
_atom_site_calc_flag
_atom_site_refinement_flags_posn
_atom_site_refinement_flags_adp
_atom_site_refinement_flags_occupancy
_atom_site_disorder_assembly
_atom_site_disorder_group
U1 U 0.39998(2) 0.46237(2) 0.67242(2) 0.02466(7) Uani 1 1 d . . . . .
U2 U 0.33759(2) 0.45421(2) 0.70470(2) 0.02662(7) Uani 1 1 d . . . . .
N1 N 0.38415(12) 0.5175(5) 0.70523(9) 0.0297(14) Uani 1 1 d . . . . .
H1 H 0.395076 0.559199 0.716887 0.036 Uiso 1 1 calc R U . . .
N2 N 0.35307(12) 0.4003(5) 0.67204(9) 0.0273(14) Uani 1 1 d . . . . .
H2 H 0.341987 0.359275 0.660349 0.033 Uiso 1 1 calc R U . . .
C1 C 0.29564(15) 0.5788(6) 0.67049(13) 0.0294(17) Uani 1 1 d . . . . .
H1A H 0.306780 0.611827 0.659538 0.035 Uiso 1 1 calc R U . . .
C2 C 0.27716(14) 0.4780(6) 0.66582(13) 0.0300(17) Uani 1 1 d . . . . .
C3 C 0.26481(15) 0.4585(7) 0.68712(13) 0.0366(18) Uani 1 1 d . . . . .
C4 C 0.27730(15) 0.5458(7) 0.70423(13) 0.0349(18) Uani 1 1 d . . . . .
H4 H 0.274141 0.551241 0.720268 0.042 Uiso 1 1 calc R U . . .
C5 C 0.29517(14) 0.6227(6) 0.69330(12) 0.0296(17) Uani 1 1 d . . . . .
C6 C 0.30500(16) 0.7424(7) 0.70317(15) 0.039(2) Uani 1 1 d . . . . .
C7 C 0.32118(17) 0.8075(7) 0.68609(13) 0.040(2) Uani 1 1 d . . . . .
H7A H 0.340239 0.767304 0.684935 0.060 Uiso 1 1 calc R U . . .
H7B H 0.326055 0.885637 0.692216 0.060 Uiso 1 1 calc R U . . .
H7C H 0.307673 0.811416 0.670100 0.060 Uiso 1 1 calc R U . . .
C8 C 0.27623(19) 0.8094(8) 0.70605(18) 0.059(3) Uani 1 1 d . . . . .
H8A H 0.261111 0.808179 0.690798 0.088 Uiso 1 1 calc R U . . .
H8B H 0.281867 0.889321 0.710489 0.088 Uiso 1 1 calc R U . . .
H8C H 0.267311 0.773668 0.718706 0.088 Uiso 1 1 calc R U . . .
C9 C 0.32692(18) 0.7324(7) 0.72804(14) 0.047(2) Uani 1 1 d . . . . .
H9A H 0.316863 0.688177 0.738970 0.071 Uiso 1 1 calc R U . . .
H9B H 0.331954 0.809570 0.734685 0.071 Uiso 1 1 calc R U . . .
H9C H 0.345852 0.693060 0.726238 0.071 Uiso 1 1 calc R U . . .
C10 C 0.23529(17) 0.3936(8) 0.69065(15) 0.050(2) Uani 1 1 d . . . . .
C11 C 0.2364(2) 0.3659(9) 0.71758(16) 0.064(3) Uani 1 1 d . . . . .
H11A H 0.252455 0.308579 0.723185 0.096 Uiso 1 1 calc R U . . .
H11B H 0.216419 0.335328 0.719425 0.096 Uiso 1 1 calc R U . . .
H11C H 0.240964 0.436416 0.727157 0.096 Uiso 1 1 calc R U . . .
C12 C 0.20859(18) 0.4799(10) 0.68268(19) 0.071(3) Uani 1 1 d . . . . .
H12A H 0.211719 0.547212 0.693328 0.107 Uiso 1 1 calc R U . . .
H12B H 0.189038 0.442763 0.683596 0.107 Uiso 1 1 calc R U . . .
H12C H 0.208105 0.504360 0.666062 0.107 Uiso 1 1 calc R U . . .
C13 C 0.22675(19) 0.2803(8) 0.67677(15) 0.056(3) Uani 1 1 d . . . . .
H13A H 0.223816 0.294963 0.659426 0.084 Uiso 1 1 calc R U . . .
H13B H 0.207650 0.249813 0.680449 0.084 Uiso 1 1 calc R U . . .
H13C H 0.243345 0.224170 0.681603 0.084 Uiso 1 1 calc R U . . .
C14 C 0.26936(17) 0.4259(6) 0.64037(13) 0.0356(19) Uani 1 1 d . . . . .
C15 C 0.23617(17) 0.4570(7) 0.62819(14) 0.046(2) Uani 1 1 d . . . . .
H15A H 0.221785 0.415489 0.636126 0.069 Uiso 1 1 calc R U . . .
H15B H 0.232490 0.435291 0.611141 0.069 Uiso 1 1 calc R U . . .
H15C H 0.233072 0.540138 0.629552 0.069 Uiso 1 1 calc R U . . .
C16 C 0.27453(17) 0.2945(7) 0.63972(13) 0.042(2) Uani 1 1 d . . . . .
H16A H 0.296294 0.277274 0.646054 0.063 Uiso 1 1 calc R U . . .
H16B H 0.268669 0.267024 0.623068 0.063 Uiso 1 1 calc R U . . .
H16C H 0.261899 0.255889 0.649634 0.063 Uiso 1 1 calc R U . . .
C17 C 0.28915(17) 0.4808(7) 0.62432(13) 0.041(2) Uani 1 1 d . . . . .
H17A H 0.284235 0.562939 0.622319 0.062 Uiso 1 1 calc R U . . .
H17B H 0.284960 0.443035 0.608525 0.062 Uiso 1 1 calc R U . . .
H17C H 0.310952 0.471546 0.631826 0.062 Uiso 1 1 calc R U . . .
C18 C 0.36920(17) 0.3290(6) 0.74381(11) 0.0332(18) Uani 1 1 d . . . . .
H18 H 0.387225 0.300016 0.739308 0.040 Uiso 1 1 calc R U . . .
C19 C 0.36842(17) 0.4274(6) 0.75844(12) 0.0322(18) Uani 1 1 d . . . . .
C20 C 0.33712(17) 0.4414(7) 0.76040(12) 0.0366(19) Uani 1 1 d . . . . .
C21 C 0.32015(18) 0.3532(7) 0.74614(12) 0.0381(19) Uani 1 1 d . . . . .
H21 H 0.298413 0.344988 0.743271 0.046 Uiso 1 1 calc R U . . .
C22 C 0.34003(18) 0.2803(7) 0.73691(12) 0.0356(19) Uani 1 1 d . . . . .
C23 C 0.3317(2) 0.1614(7) 0.72648(13) 0.042(2) Uani 1 1 d . . . . .
C24 C 0.30811(19) 0.1713(7) 0.70260(13) 0.045(2) Uani 1 1 d . . . . .
H24A H 0.290420 0.216660 0.705101 0.067 Uiso 1 1 calc R U . . .
H24B H 0.301194 0.094103 0.696898 0.067 Uiso 1 1 calc R U . . .
H24C H 0.317679 0.209276 0.690552 0.067 Uiso 1 1 calc R U . . .
C25 C 0.3167(3) 0.0910(8) 0.74385(16) 0.068(3) Uani 1 1 d . . . . .
H25A H 0.330790 0.086938 0.759603 0.102 Uiso 1 1 calc R U . . .
H25B H 0.312385 0.013045 0.737444 0.102 Uiso 1 1 calc R U . . .
H25C H 0.297489 0.128057 0.745621 0.102 Uiso 1 1 calc R U . . .
C26 C 0.3601(2) 0.0979(8) 0.72256(16) 0.058(3) Uani 1 1 d . . . . .
H26A H 0.370274 0.143141 0.711874 0.087 Uiso 1 1 calc R U . . .
H26B H 0.354047 0.022816 0.715179 0.087 Uiso 1 1 calc R U . . .
H26C H 0.374245 0.086635 0.738077 0.087 Uiso 1 1 calc R U . . .
C27 C 0.32145(19) 0.4984(8) 0.77982(14) 0.047(2) Uani 1 1 d . . . . .
C28 C 0.33561(19) 0.6111(8) 0.79110(14) 0.050(2) Uani 1 1 d . . . . .
H28A H 0.324554 0.636594 0.803453 0.075 Uiso 1 1 calc R U . . .
H28B H 0.334008 0.670228 0.778572 0.075 Uiso 1 1 calc R U . . .
H28C H 0.357326 0.598405 0.798474 0.075 Uiso 1 1 calc R U . . .
C29 C 0.3236(2) 0.4074(9) 0.80002(14) 0.065(3) Uani 1 1 d . . . . .
H29A H 0.345282 0.388135 0.806313 0.097 Uiso 1 1 calc R U . . .
H29B H 0.312429 0.337863 0.793496 0.097 Uiso 1 1 calc R U . . .
H29C H 0.314565 0.438509 0.813055 0.097 Uiso 1 1 calc R U . . .
C30 C 0.28672(18) 0.5243(9) 0.77029(15) 0.057(3) Uani 1 1 d . . . . .
H30A H 0.277557 0.551546 0.783592 0.086 Uiso 1 1 calc R U . . .
H30B H 0.276221 0.453874 0.763486 0.086 Uiso 1 1 calc R U . . .
H30C H 0.284498 0.583712 0.757778 0.086 Uiso 1 1 calc R U . . .
C31 C 0.39872(18) 0.4847(7) 0.77216(13) 0.040(2) Uani 1 1 d . . . . .
C32 C 0.42616(17) 0.4373(7) 0.76298(13) 0.043(2) Uani 1 1 d . . . . .
H32A H 0.444882 0.477990 0.770854 0.065 Uiso 1 1 calc R U . . .
H32B H 0.422868 0.448600 0.745504 0.065 Uiso 1 1 calc R U . . .
H32C H 0.428406 0.354946 0.766664 0.065 Uiso 1 1 calc R U . . .
C33 C 0.40457(19) 0.4518(8) 0.79889(12) 0.051(2) Uani 1 1 d . . . . .
H33A H 0.404785 0.367757 0.800432 0.076 Uiso 1 1 calc R U . . .
H33B H 0.388185 0.483737 0.806182 0.076 Uiso 1 1 calc R U . . .
H33C H 0.424466 0.482972 0.807136 0.076 Uiso 1 1 calc R U . . .
C34 C 0.39911(17) 0.6165(7) 0.76884(13) 0.041(2) Uani 1 1 d . . . . .
H34A H 0.417131 0.648953 0.779717 0.061 Uiso 1 1 calc R U . . .
H34B H 0.380334 0.649699 0.772571 0.061 Uiso 1 1 calc R U . . .
H34C H 0.400101 0.634456 0.752131 0.061 Uiso 1 1 calc R U . . .
C35 C 0.40004(15) 0.2210(6) 0.64872(11) 0.0251(16) Uani 1 1 d . . . . .
C36 C 0.42216(15) 0.2795(6) 0.63796(12) 0.0277(17) Uani 1 1 d . . . . .
C37 C 0.44515(16) 0.3195(6) 0.65749(12) 0.0323(18) Uani 1 1 d . . . . .
H37 H 0.462231 0.365866 0.655836 0.039 Uiso 1 1 calc R U . . .
C38 C 0.43925(15) 0.2815(6) 0.67933(12) 0.0294(17) Uani 1 1 d . . . . .
C39 C 0.41111(16) 0.2249(6) 0.67425(12) 0.0302(17) Uani 1 1 d . . . . .
H39 H 0.400801 0.193677 0.685919 0.036 Uiso 1 1 calc R U . . .
C40 C 0.46240(17) 0.2865(7) 0.70355(13) 0.038(2) Uani 1 1 d . . . . .
C41 C 0.46806(18) 0.4113(7) 0.71184(14) 0.046(2) Uani 1 1 d . . . . .
H41A H 0.475122 0.455719 0.699318 0.069 Uiso 1 1 calc R U . . .
H41B H 0.483789 0.413483 0.726745 0.069 Uiso 1 1 calc R U . . .
H41C H 0.448879 0.444592 0.714781 0.069 Uiso 1 1 calc R U . . .
C42 C 0.4502(2) 0.2193(8) 0.72277(14) 0.057(3) Uani 1 1 d . . . . .
H42A H 0.430439 0.252124 0.724599 0.086 Uiso 1 1 calc R U . . .
H42B H 0.464967 0.224337 0.738155 0.086 Uiso 1 1 calc R U . . .
H42C H 0.447267 0.138437 0.717898 0.086 Uiso 1 1 calc R U . . .
C43 C 0.4927(2) 0.2321(10) 0.70057(16) 0.072(3) Uani 1 1 d . . . . .
H43A H 0.489142 0.151952 0.695354 0.107 Uiso 1 1 calc R U . . .
H43B H 0.507493 0.234480 0.716001 0.107 Uiso 1 1 calc R U . . .
H43C H 0.501017 0.275129 0.688450 0.107 Uiso 1 1 calc R U . . .
C44 C 0.42993(16) 0.2722(7) 0.61270(12) 0.0326(18) Uani 1 1 d . . . . .
C45 C 0.44843(18) 0.3776(7) 0.60728(13) 0.044(2) Uani 1 1 d . . . . .
H45A H 0.435284 0.446156 0.605606 0.066 Uiso 1 1 calc R U . . .
H45B H 0.455604 0.364679 0.592258 0.066 Uiso 1 1 calc R U . . .
H45C H 0.466190 0.389093 0.620528 0.066 Uiso 1 1 calc R U . . .
C46 C 0.45120(18) 0.1665(7) 0.61372(14) 0.045(2) Uani 1 1 d . . . . .
H46A H 0.469691 0.178082 0.626299 0.068 Uiso 1 1 calc R U . . .
H46B H 0.457125 0.156836 0.598107 0.068 Uiso 1 1 calc R U . . .
H46C H 0.440307 0.097532 0.617389 0.068 Uiso 1 1 calc R U . . .
C47 C 0.40373(17) 0.2605(7) 0.59074(12) 0.0375(19) Uani 1 1 d . . . . .
H47A H 0.393050 0.187203 0.591576 0.056 Uiso 1 1 calc R U . . .
H47B H 0.412114 0.262448 0.576038 0.056 Uiso 1 1 calc R U . . .
H47C H 0.389214 0.324267 0.590488 0.056 Uiso 1 1 calc R U . . .
C48 C 0.37178(16) 0.1469(6) 0.63748(12) 0.0326(18) Uani 1 1 d . . . . .
C49 C 0.38220(18) 0.0372(7) 0.62585(13) 0.0415(19) Uani 1 1 d . . . . .
H49A H 0.391341 0.058925 0.612159 0.062 Uiso 1 1 calc R U . . .
H49B H 0.364372 -0.012779 0.620240 0.062 Uiso 1 1 calc R U . . .
H49C H 0.397478 -0.004142 0.637800 0.062 Uiso 1 1 calc R U . . .
C50 C 0.34755(16) 0.2128(7) 0.61892(13) 0.0382(19) Uani 1 1 d . . . . .
H50A H 0.340890 0.281349 0.626538 0.057 Uiso 1 1 calc R U . . .
H50B H 0.329786 0.162698 0.613183 0.057 Uiso 1 1 calc R U . . .
H50C H 0.356600 0.236010 0.605276 0.057 Uiso 1 1 calc R U . . .
C51 C 0.35502(17) 0.1016(7) 0.65680(14) 0.042(2) Uani 1 1 d . . . . .
H51A H 0.368402 0.047527 0.667369 0.063 Uiso 1 1 calc R U . . .
H51B H 0.336074 0.062182 0.648989 0.063 Uiso 1 1 calc R U . . .
H51C H 0.349896 0.166309 0.666369 0.063 Uiso 1 1 calc R U . . .
C52 C 0.40201(16) 0.6509(6) 0.64456(12) 0.0295(17) Uani 1 1 d . . . . .
C53 C 0.43286(15) 0.6163(6) 0.64668(12) 0.0279(16) Uani 1 1 d . . . . .
H53 H 0.440201 0.572728 0.634838 0.033 Uiso 1 1 calc R U . . .
C54 C 0.45142(15) 0.6539(6) 0.66833(13) 0.0316(18) Uani 1 1 d . . . . .
C55 C 0.43087(16) 0.7061(6) 0.68189(12) 0.0295(17) Uani 1 1 d . . . . .
C56 C 0.40105(15) 0.7020(6) 0.66683(11) 0.0252(16) Uani 1 1 d . . . . .
H56 H 0.382888 0.730099 0.671257 0.030 Uiso 1 1 calc R U . . .
C57 C 0.43692(16) 0.7758(7) 0.70524(13) 0.0327(18) Uani 1 1 d . . . . .
C58 C 0.40658(16) 0.8169(7) 0.71137(12) 0.0361(19) Uani 1 1 d . . . . .
H58A H 0.396098 0.868954 0.698703 0.054 Uiso 1 1 calc R U . . .
H58B H 0.410894 0.857689 0.726825 0.054 Uiso 1 1 calc R U . . .
H58C H 0.393382 0.750302 0.712480 0.054 Uiso 1 1 calc R U . . .
C59 C 0.45457(17) 0.8878(7) 0.70270(14) 0.044(2) Uani 1 1 d . . . . .
H59A H 0.475537 0.869082 0.700980 0.065 Uiso 1 1 calc R U . . .
H59B H 0.455415 0.935580 0.717077 0.065 Uiso 1 1 calc R U . . .
H59C H 0.443990 0.930123 0.688431 0.065 Uiso 1 1 calc R U . . .
C60 C 0.45409(16) 0.7066(7) 0.72722(13) 0.0377(19) Uani 1 1 d . . . . .
H60A H 0.440766 0.644622 0.730888 0.057 Uiso 1 1 calc R U . . .
H60B H 0.459500 0.757851 0.741172 0.057 Uiso 1 1 calc R U . . .
H60C H 0.472878 0.673295 0.723524 0.057 Uiso 1 1 calc R U . . .
C61 C 0.48646(17) 0.6668(7) 0.66973(15) 0.044(2) Uani 1 1 d . . . . .
C62 C 0.50785(16) 0.6733(8) 0.69444(15) 0.048(2) Uani 1 1 d . . . . .
H62A H 0.502492 0.740666 0.703159 0.071 Uiso 1 1 calc R U . . .
H62B H 0.529195 0.680187 0.692459 0.071 Uiso 1 1 calc R U . . .
H62C H 0.505610 0.603329 0.703585 0.071 Uiso 1 1 calc R U . . .
C63 C 0.49907(16) 0.5656(8) 0.65666(16) 0.052(2) Uani 1 1 d . . . . .
H63A H 0.498075 0.494117 0.665653 0.078 Uiso 1 1 calc R U . . .
H63B H 0.520481 0.581319 0.655721 0.078 Uiso 1 1 calc R U . . .
H63C H 0.486596 0.557551 0.640344 0.078 Uiso 1 1 calc R U . . .
C64 C 0.49016(19) 0.7769(8) 0.65552(16) 0.056(3) Uani 1 1 d . . . . .
H64A H 0.478515 0.768981 0.638931 0.084 Uiso 1 1 calc R U . . .
H64B H 0.511980 0.788747 0.655378 0.084 Uiso 1 1 calc R U . . .
H64C H 0.482347 0.842981 0.663179 0.084 Uiso 1 1 calc R U . . .
C65 C 0.37672(16) 0.6492(7) 0.62182(12) 0.0334(18) Uani 1 1 d . . . . .
C66 C 0.36910(17) 0.5261(7) 0.61327(13) 0.0397(19) Uani 1 1 d . . . . .
H66A H 0.387802 0.487943 0.610605 0.060 Uiso 1 1 calc R U . . .
H66B H 0.353697 0.527395 0.598175 0.060 Uiso 1 1 calc R U . . .
H66C H 0.360895 0.483960 0.625545 0.060 Uiso 1 1 calc R U . . .
C67 C 0.34776(17) 0.7065(7) 0.62666(13) 0.042(2) Uani 1 1 d . . . . .
H67A H 0.340899 0.666040 0.639788 0.063 Uiso 1 1 calc R U . . .
H67B H 0.331529 0.703228 0.612069 0.063 Uiso 1 1 calc R U . . .
H67C H 0.352210 0.787040 0.631231 0.063 Uiso 1 1 calc R U . . .
C68 C 0.38775(19) 0.7167(7) 0.60207(13) 0.045(2) Uani 1 1 d . . . . .
H68A H 0.393753 0.794569 0.607876 0.068 Uiso 1 1 calc R U . . .
H68B H 0.371080 0.721449 0.587786 0.068 Uiso 1 1 calc R U . . .
H68C H 0.405479 0.677504 0.597873 0.068 Uiso 1 1 calc R U . . .
U3 U 0.40001(2) 0.54142(2) 0.42435(2) 0.02270(7) Uani 1 1 d . . . . .
U4 U 0.33192(2) 0.53791(2) 0.45009(2) 0.02188(7) Uani 1 1 d . . . . .
N3 N 0.38008(11) 0.4800(5) 0.45433(9) 0.0278(14) Uani 1 1 d . . . . .
H3 H 0.389927 0.438033 0.466399 0.033 Uiso 1 1 calc R U . . .
N4 N 0.35183(11) 0.5982(5) 0.41973(9) 0.0252(13) Uani 1 1 d . . . . .
H4A H 0.341939 0.639169 0.407508 0.030 Uiso 1 1 calc R U . . .
C69 C 0.32853(15) 0.7012(6) 0.48370(12) 0.0263(16) Uani 1 1 d . . . . .
C70 C 0.30768(15) 0.6234(6) 0.49008(11) 0.0282(17) Uani 1 1 d . . . . .
H70 H 0.285951 0.630337 0.485372 0.034 Uiso 1 1 calc R U . . .
C71 C 0.32295(15) 0.5322(6) 0.50453(11) 0.0273(16) Uani 1 1 d . . . . .
C72 C 0.35545(15) 0.5496(6) 0.50561(11) 0.0286(16) Uani 1 1 d . . . . .
C73 C 0.35824(15) 0.6538(6) 0.49259(11) 0.0256(16) Uani 1 1 d . . . . .
H73 H 0.377063 0.686188 0.490257 0.031 Uiso 1 1 calc R U . . .
C74 C 0.38454(17) 0.4930(6) 0.52121(12) 0.0303(18) Uani 1 1 d . . . . .
C75 C 0.38593(18) 0.5198(7) 0.54786(12) 0.042(2) Uani 1 1 d . . . . .
H75A H 0.383474 0.602883 0.549890 0.063 Uiso 1 1 calc R U . . .
H75B H 0.405857 0.495089 0.557381 0.063 Uiso 1 1 calc R U . . .
H75C H 0.369364 0.478676 0.553355 0.063 Uiso 1 1 calc R U . . .
C76 C 0.38619(16) 0.3621(7) 0.51719(12) 0.0348(18) Uani 1 1 d . . . . .
H76A H 0.367342 0.325700 0.520033 0.052 Uiso 1 1 calc R U . . .
H76B H 0.404013 0.330260 0.528402 0.052 Uiso 1 1 calc R U . . .
H76C H 0.388278 0.347199 0.500590 0.052 Uiso 1 1 calc R U . . .
C77 C 0.41368(15) 0.5457(7) 0.51527(12) 0.0364(19) Uani 1 1 d . . . . .
H77A H 0.413503 0.535094 0.498090 0.055 Uiso 1 1 calc R U . . .
H77B H 0.431831 0.507725 0.524867 0.055 Uiso 1 1 calc R U . . .
H77C H 0.414377 0.628193 0.519035 0.055 Uiso 1 1 calc R U . . .
C78 C 0.30531(16) 0.4663(7) 0.52119(12) 0.0324(17) Uani 1 1 d . . . . .
C79 C 0.27168(16) 0.4379(7) 0.50782(13) 0.042(2) Uani 1 1 d . . . . .
H79A H 0.261916 0.507836 0.500093 0.063 Uiso 1 1 calc R U . . .
H79B H 0.259895 0.409313 0.519448 0.063 Uiso 1 1 calc R U . . .
H79C H 0.272169 0.378957 0.495540 0.063 Uiso 1 1 calc R U . . .
C80 C 0.31828(17) 0.3500(7) 0.53209(13) 0.040(2) Uani 1 1 d . . . . .
H80A H 0.319684 0.296033 0.519076 0.060 Uiso 1 1 calc R U . . .
H80B H 0.304580 0.318280 0.541991 0.060 Uiso 1 1 calc R U . . .
H80C H 0.338800 0.362059 0.542128 0.060 Uiso 1 1 calc R U . . .
C81 C 0.30266(19) 0.5492(8) 0.54177(13) 0.047(2) Uani 1 1 d . . . . .
H81A H 0.323298 0.571990 0.550274 0.071 Uiso 1 1 calc R U . . .
H81B H 0.291902 0.510822 0.553043 0.071 Uiso 1 1 calc R U . . .
H81C H 0.291092 0.617815 0.535128 0.071 Uiso 1 1 calc R U . . .
C82 C 0.32094(15) 0.8196(6) 0.47270(12) 0.0272(17) Uani 1 1 d . . . . .
C83 C 0.30277(16) 0.8069(7) 0.44682(12) 0.0351(19) Uani 1 1 d . . . . .
H83A H 0.284489 0.759433 0.446713 0.053 Uiso 1 1 calc R U . . .
H83B H 0.315755 0.769899 0.436965 0.053 Uiso 1 1 calc R U . . .
H83C H 0.296444 0.883124 0.440195 0.053 Uiso 1 1 calc R U . . .
C84 C 0.30116(18) 0.8846(7) 0.48715(14) 0.041(2) Uani 1 1 d . . . . .
H84A H 0.297731 0.963287 0.480933 0.062 Uiso 1 1 calc R U . . .
H84B H 0.311664 0.887071 0.504126 0.062 Uiso 1 1 calc R U . . .
H84C H 0.281328 0.845317 0.485722 0.062 Uiso 1 1 calc R U . . .
C85 C 0.35010(16) 0.8909(6) 0.47290(13) 0.0349(18) Uani 1 1 d . . . . .
H85A H 0.363472 0.849916 0.463948 0.052 Uiso 1 1 calc R U . . .
H85B H 0.361066 0.902626 0.489579 0.052 Uiso 1 1 calc R U . . .
H85C H 0.344394 0.965820 0.465314 0.052 Uiso 1 1 calc R U . . .
C86 C 0.26072(14) 0.5341(6) 0.42656(11) 0.0262(15) Uani 1 1 d . . . . .
C87 C 0.27623(14) 0.5201(6) 0.40673(12) 0.0251(16) Uani 1 1 d . . . . .
C88 C 0.29460(14) 0.4187(6) 0.41160(11) 0.0243(16) Uani 1 1 d . . . . .
H88 H 0.307221 0.388733 0.401397 0.029 Uiso 1 1 calc R U . . .
C89 C 0.29140(14) 0.3688(6) 0.43375(11) 0.0225(15) Uani 1 1 d . . . . .
C90 C 0.27135(14) 0.4428(6) 0.44293(12) 0.0282(17) Uani 1 1 d . . . . .
H90 H 0.265679 0.433044 0.458078 0.034 Uiso 1 1 calc R U . . .
C91 C 0.30016(15) 0.2481(6) 0.44224(12) 0.0252(16) Uani 1 1 d . . . . .
C92 C 0.31950(15) 0.1897(6) 0.42676(12) 0.0301(17) Uani 1 1 d . . . . .
H92A H 0.308169 0.187911 0.410001 0.045 Uiso 1 1 calc R U . . .
H92B H 0.324153 0.110812 0.432503 0.045 Uiso 1 1 calc R U . . .
H92C H 0.338750 0.232487 0.427724 0.045 Uiso 1 1 calc R U . . .
C93 C 0.27069(17) 0.1784(7) 0.44133(14) 0.041(2) Uani 1 1 d . . . . .
H93A H 0.259125 0.210894 0.452738 0.061 Uiso 1 1 calc R U . . .
H93B H 0.276034 0.098136 0.445674 0.061 Uiso 1 1 calc R U . . .
H93C H 0.258037 0.181345 0.425004 0.061 Uiso 1 1 calc R U . . .
C94 C 0.31886(18) 0.2514(7) 0.46849(12) 0.042(2) Uani 1 1 d . . . . .
H94A H 0.338051 0.293970 0.469024 0.063 Uiso 1 1 calc R U . . .
H94B H 0.323624 0.172601 0.474240 0.063 Uiso 1 1 calc R U . . .
H94C H 0.306723 0.289782 0.478816 0.063 Uiso 1 1 calc R U . . .
C95 C 0.27173(15) 0.5781(6) 0.38172(12) 0.0310(18) Uani 1 1 d . . . . .
C96 C 0.29400(16) 0.5267(7) 0.36728(12) 0.0360(18) Uani 1 1 d . . . . .
H96A H 0.315105 0.532845 0.376641 0.054 Uiso 1 1 calc R U . . .
H96B H 0.292283 0.568922 0.352090 0.054 Uiso 1 1 calc R U . . .
H96C H 0.288900 0.445522 0.363852 0.054 Uiso 1 1 calc R U . . .
C97 C 0.23892(16) 0.5511(7) 0.36699(12) 0.0375(19) Uani 1 1 d . . . . .
H97A H 0.234748 0.468539 0.368013 0.056 Uiso 1 1 calc R U . . .
H97B H 0.237649 0.572581 0.350098 0.056 Uiso 1 1 calc R U . . .
H97C H 0.223700 0.595051 0.373575 0.056 Uiso 1 1 calc R U . . .
C98 C 0.27697(16) 0.7092(7) 0.38290(13) 0.0360(19) Uani 1 1 d . . . . .
H98A H 0.262761 0.744868 0.391876 0.054 Uiso 1 1 calc R U . . .
H98B H 0.273276 0.740674 0.366524 0.054 Uiso 1 1 calc R U . . .
H98C H 0.298223 0.725417 0.391060 0.054 Uiso 1 1 calc R U . . .
C99 C 0.23087(15) 0.5986(7) 0.42843(12) 0.0322(18) Uani 1 1 d . . . . .
C100 C 0.22842(15) 0.6166(7) 0.45487(13) 0.040(2) Uani 1 1 d . . . . .
H10A H 0.231806 0.543134 0.463502 0.060 Uiso 1 1 calc R U . . .
H10B H 0.207888 0.645939 0.455476 0.060 Uiso 1 1 calc R U . . .
H10C H 0.244005 0.672362 0.462463 0.060 Uiso 1 1 calc R U . . .
C101 C 0.20436(16) 0.5161(7) 0.41740(14) 0.040(2) Uani 1 1 d . . . . .
H10D H 0.204553 0.503226 0.400352 0.060 Uiso 1 1 calc R U . . .
H10E H 0.184646 0.550344 0.418858 0.060 Uiso 1 1 calc R U . . .
H10F H 0.207080 0.442416 0.426016 0.060 Uiso 1 1 calc R U . . .
C102 C 0.22445(17) 0.7171(7) 0.41657(13) 0.042(2) Uani 1 1 d . . . . .
H10G H 0.241417 0.769510 0.423082 0.063 Uiso 1 1 calc R U . . .
H10H H 0.205207 0.747838 0.419925 0.063 Uiso 1 1 calc R U . . .
H10I H 0.222629 0.709598 0.399115 0.063 Uiso 1 1 calc R U . . .
C103 C 0.42771(16) 0.7349(6) 0.39544(12) 0.0299(17) Uani 1 1 d . . . . .
C104 C 0.40242(15) 0.7886(6) 0.40335(12) 0.0255(16) Uani 1 1 d . . . . .
C105 C 0.40893(14) 0.7806(5) 0.42884(11) 0.0204(15) Uani 1 1 d . . . . .
H105 H 0.395888 0.808437 0.438924 0.025 Uiso 1 1 calc R U . . .
C106 C 0.43745(14) 0.7255(6) 0.43716(12) 0.0268(16) Uani 1 1 d . . . . .
C107 C 0.44782(16) 0.6937(6) 0.41638(12) 0.0302(17) Uani 1 1 d . . . . .
H107 H 0.465940 0.650231 0.416348 0.036 Uiso 1 1 calc R U . . .
C108 C 0.45638(16) 0.7210(7) 0.46305(12) 0.0322(18) Uani 1 1 d . . . . .
C109 C 0.46412(19) 0.5979(7) 0.47048(13) 0.044(2) Uani 1 1 d . . . . .
H10J H 0.445058 0.554161 0.469691 0.066 Uiso 1 1 calc R U . . .
H10K H 0.476233 0.596339 0.486999 0.066 Uiso 1 1 calc R U . . .
H10L H 0.476078 0.563368 0.459566 0.066 Uiso 1 1 calc R U . . .
C110 C 0.43880(18) 0.7770(7) 0.48039(12) 0.040(2) Uani 1 1 d . . . . .
H11D H 0.434862 0.858033 0.475975 0.060 Uiso 1 1 calc R U . . .
H11E H 0.451020 0.772154 0.496848 0.060 Uiso 1 1 calc R U . . .
H11F H 0.419173 0.736905 0.479529 0.060 Uiso 1 1 calc R U . . .
C111 C 0.48628(17) 0.7899(8) 0.46393(15) 0.052(2) Uani 1 1 d . . . . .
H11G H 0.497911 0.755675 0.452747 0.078 Uiso 1 1 calc R U . . .
H11H H 0.498763 0.787739 0.480329 0.078 Uiso 1 1 calc R U . . .
H11I H 0.481186 0.869922 0.459285 0.078 Uiso 1 1 calc R U . . .
C112 C 0.37513(15) 0.8624(6) 0.38985(12) 0.0286(17) Uani 1 1 d . . . . .
C113 C 0.35442(17) 0.8981(7) 0.40705(13) 0.039(2) Uani 1 1 d . . . . .
H11J H 0.348077 0.829474 0.414845 0.059 Uiso 1 1 calc R U . . .
H11K H 0.336158 0.937563 0.397987 0.059 Uiso 1 1 calc R U . . .
H11L H 0.365742 0.950144 0.419353 0.059 Uiso 1 1 calc R U . . .
C114 C 0.35427(16) 0.7979(7) 0.36878(12) 0.0335(18) Uani 1 1 d . . . . .
H11M H 0.366608 0.772149 0.357291 0.050 Uiso 1 1 calc R U . . .
H11N H 0.337983 0.849717 0.360646 0.050 Uiso 1 1 calc R U . . .
H11O H 0.344986 0.730973 0.375059 0.050 Uiso 1 1 calc R U . . .
C115 C 0.38667(17) 0.9764(7) 0.38076(13) 0.0366(18) Uani 1 1 d . . . . .
H11P H 0.399368 1.017634 0.394321 0.055 Uiso 1 1 calc R U . . .
H11Q H 0.369002 1.024247 0.373528 0.055 Uiso 1 1 calc R U . . .
H11R H 0.398975 0.959565 0.368660 0.055 Uiso 1 1 calc R U . . .
C116 C 0.44085(17) 0.7522(7) 0.37235(13) 0.0355(18) Uani 1 1 d . . . . .
C117 C 0.41825(18) 0.7653(7) 0.34805(12) 0.041(2) Uani 1 1 d . . . . .
H11S H 0.404962 0.697265 0.345089 0.062 Uiso 1 1 calc R U . . .
H11T H 0.429805 0.772935 0.335140 0.062 Uiso 1 1 calc R U . . .
H11U H 0.405582 0.834167 0.348427 0.062 Uiso 1 1 calc R U . . .
C118 C 0.46216(19) 0.6526(7) 0.36876(14) 0.048(2) Uani 1 1 d . . . . .
H11V H 0.477590 0.640767 0.383612 0.073 Uiso 1 1 calc R U . . .
H11W H 0.472502 0.671231 0.355544 0.073 Uiso 1 1 calc R U . . .
H11X H 0.449997 0.582174 0.364843 0.073 Uiso 1 1 calc R U . . .
C119 C 0.46074(17) 0.8618(8) 0.37677(14) 0.046(2) Uani 1 1 d . . . . .
H11Y H 0.448170 0.926336 0.380342 0.069 Uiso 1 1 calc R U . . .
H H 0.468820 0.879505 0.362340 0.069 Uiso 1 1 calc R U . . .
HA H 0.477907 0.849283 0.390445 0.069 Uiso 1 1 calc R U . . .
C120 C 0.42948(14) 0.2977(6) 0.43380(11) 0.0246(16) Uani 1 1 d . . . . .
C121 C 0.45251(14) 0.3560(6) 0.42381(12) 0.0240(16) Uani 1 1 d . . . . .
C122 C 0.43741(14) 0.3987(6) 0.40101(11) 0.0261(16) Uani 1 1 d . . . . .
H122 H 0.446843 0.445989 0.390915 0.031 Uiso 1 1 calc R U . . .
C123 C 0.40642(15) 0.3614(6) 0.39531(12) 0.0276(17) Uani 1 1 d . . . . .
C124 C 0.40160(15) 0.3032(5) 0.41594(12) 0.0241(16) Uani 1 1 d . . . . .
H124 H 0.382453 0.271840 0.417785 0.029 Uiso 1 1 calc R U . . .
C125 C 0.38523(16) 0.3663(6) 0.37081(12) 0.0312(17) Uani 1 1 d . . . . .
C126 C 0.35479(16) 0.3053(7) 0.37094(13) 0.038(2) Uani 1 1 d . . . . .
H12D H 0.358731 0.223953 0.375075 0.057 Uiso 1 1 calc R U . . .
H12E H 0.341379 0.311164 0.354942 0.057 Uiso 1 1 calc R U . . .
H12F H 0.344721 0.341571 0.382891 0.057 Uiso 1 1 calc R U . . .
C127 C 0.37903(18) 0.4918(6) 0.36302(13) 0.039(2) Uani 1 1 d . . . . .
H12G H 0.367219 0.529424 0.373676 0.058 Uiso 1 1 calc R U . . .
H12H H 0.367269 0.494239 0.346391 0.058 Uiso 1 1 calc R U . . .
H12I H 0.398646 0.532152 0.364009 0.058 Uiso 1 1 calc R U . . .
C128 C 0.40111(18) 0.3066(8) 0.35253(12) 0.047(2) Uani 1 1 d . . . . .
H12J H 0.419872 0.348799 0.351378 0.070 Uiso 1 1 calc R U . . .
H12K H 0.387158 0.305235 0.336711 0.070 Uiso 1 1 calc R U . . .
H12L H 0.406467 0.227461 0.357814 0.070 Uiso 1 1 calc R U . . .
C129 C 0.48833(15) 0.3451(7) 0.42877(13) 0.0328(18) Uani 1 1 d . . . . .
C130 C 0.50329(15) 0.4497(7) 0.41922(14) 0.041(2) Uani 1 1 d . . . . .
H13D H 0.493887 0.461818 0.402194 0.061 Uiso 1 1 calc R U . . .
H13E H 0.525400 0.435762 0.420857 0.061 Uiso 1 1 calc R U . . .
H13F H 0.500146 0.518251 0.428502 0.061 Uiso 1 1 calc R U . . .
C131 C 0.50568(16) 0.3306(7) 0.45484(13) 0.040(2) Uani 1 1 d . . . . .
H13G H 0.501198 0.396094 0.464473 0.059 Uiso 1 1 calc R U . . .
H13H H 0.527850 0.327311 0.455290 0.059 Uiso 1 1 calc R U . . .
H13I H 0.499111 0.259098 0.461475 0.059 Uiso 1 1 calc R U . . .
C132 C 0.49482(17) 0.2386(7) 0.41404(14) 0.042(2) Uani 1 1 d . . . . .
H13J H 0.485884 0.169838 0.419919 0.063 Uiso 1 1 calc R U . . .
H13K H 0.517102 0.228307 0.415928 0.063 Uiso 1 1 calc R U . . .
H13L H 0.485591 0.250456 0.396977 0.063 Uiso 1 1 calc R U . . .
C133 C 0.43178(15) 0.2216(6) 0.45664(12) 0.0285(17) Uani 1 1 d . . . . .
C134 C 0.44516(16) 0.2854(7) 0.48005(12) 0.0326(18) Uani 1 1 d . . . . .
H13M H 0.466091 0.311206 0.479742 0.049 Uiso 1 1 calc R U . . .
H13N H 0.445692 0.233528 0.493770 0.049 Uiso 1 1 calc R U . . .
H13O H 0.432258 0.352278 0.481646 0.049 Uiso 1 1 calc R U . . .
C135 C 0.45050(16) 0.1116(6) 0.45411(13) 0.0371(19) Uani 1 1 d . . . . .
H13P H 0.441562 0.072692 0.438949 0.056 Uiso 1 1 calc R U . . .
H13Q H 0.449925 0.059801 0.467654 0.056 Uiso 1 1 calc R U . . .
H13R H 0.471889 0.132606 0.454116 0.056 Uiso 1 1 calc R U . . .
C136 C 0.39971(14) 0.1794(6) 0.45874(12) 0.0312(18) Uani 1 1 d . . . . .
H13S H 0.386615 0.245774 0.460301 0.047 Uiso 1 1 calc R U . . .
H13T H 0.401456 0.130090 0.472985 0.047 Uiso 1 1 calc R U . . .
H13U H 0.390575 0.135438 0.444293 0.047 Uiso 1 1 calc R U . . .
C137 C 0.4057(3) 0.9555(13) 0.5525(2) 0.108(3) Uani 1 1 d D U . . .
H13V H 0.412265 1.019081 0.564029 0.130 Uiso 1 1 calc R U . . .
H13W H 0.413740 0.882895 0.560563 0.130 Uiso 1 1 calc R U . . .
C138 C 0.3714(2) 0.9502(11) 0.5471(2) 0.099(3) Uani 1 1 d D U . . .
H13X H 0.365409 0.890802 0.534473 0.119 Uiso 1 1 calc R U . . .
H13Y H 0.365204 0.921003 0.561769 0.119 Uiso 1 1 calc R U . . .
C139 C 0.3523(2) 1.0539(10) 0.53912(19) 0.084(3) Uani 1 1 d D U . . .
H13Z H 0.355014 1.077215 0.523075 0.127 Uiso 1 1 calc R U . . .
HB H 0.358657 1.116884 0.550548 0.127 Uiso 1 1 calc R U . . .
HC H 0.330576 1.035681 0.538483 0.127 Uiso 1 1 calc R U . . .
C140 C 0.4195(3) 0.9721(13) 0.5323(2) 0.112(3) Uani 1 1 d D U . . .
H14A H 0.409781 1.040154 0.523243 0.134 Uiso 1 1 calc R U . . .
H14B H 0.414560 0.904498 0.521515 0.134 Uiso 1 1 calc R U . . .
C141 C 0.4539(2) 0.9892(12) 0.5374(2) 0.103(3) Uani 1 1 d D U . . .
H14C H 0.460284 1.014455 0.522722 0.155 Uiso 1 1 calc R U . . .
H14D H 0.464092 0.916444 0.542964 0.155 Uiso 1 1 calc R U . . .
H14E H 0.459550 1.047889 0.549983 0.155 Uiso 1 1 calc R U . . .
C142 C 0.5512(4) 0.9967(17) 0.7016(3) 0.164(4) Uani 1 1 d D U . . .
H14F H 0.551887 1.080803 0.698903 0.197 Uiso 1 1 calc R U . . .
H14G H 0.532048 0.969218 0.690945 0.197 Uiso 1 1 calc R U . . .
C143 C 0.5457(4) 0.9851(15) 0.7256(3) 0.144(4) Uani 1 1 d D U . . .
H14H H 0.524708 1.010647 0.725832 0.216 Uiso 1 1 calc R U . . .
H14I H 0.560461 1.032543 0.736663 0.216 Uiso 1 1 calc R U . . .
H14J H 0.548098 0.904278 0.730554 0.216 Uiso 1 1 calc R U . . .
C144 C 0.5774(4) 0.9469(18) 0.6908(3) 0.168(4) Uani 1 1 d D U . . .
H14K H 0.576223 0.861889 0.689603 0.201 Uiso 1 1 calc R U . . .
H14L H 0.577369 0.979730 0.674637 0.201 Uiso 1 1 calc R U . . .
C145 C 0.6030(4) 0.9831(18) 0.7078(3) 0.170(4) Uani 1 1 d D U . . .
H14M H 0.603577 0.947531 0.723759 0.204 Uiso 1 1 calc R U . . .
H14N H 0.603781 1.067955 0.709435 0.204 Uiso 1 1 calc R U . . .
C146 C 0.6287(4) 0.9369(17) 0.6959(3) 0.164(5) Uani 1 1 d D U . . .
H14O H 0.619923 0.882664 0.683064 0.245 Uiso 1 1 calc R U . . .
H14P H 0.644159 0.897407 0.707995 0.245 Uiso 1 1 calc R U . . .
H14Q H 0.638320 1.001167 0.689024 0.245 Uiso 1 1 calc R U . . .

loop_
_atom_site_aniso_label
_atom_site_aniso_U_11
_atom_site_aniso_U_22
_atom_site_aniso_U_33
_atom_site_aniso_U_23
_atom_site_aniso_U_13
_atom_site_aniso_U_12
U1 0.02297(13) 0.02423(15) 0.02531(13) -0.00215(12) 0.00151(10) 0.00095(12)
U2 0.02554(14) 0.02773(16) 0.02575(13) -0.00155(12) 0.00330(10) 0.00004(12)
N1 0.031(3) 0.034(4) 0.021(3) -0.003(3) -0.003(2) 0.003(3)
N2 0.037(3) 0.026(3) 0.016(3) -0.004(2) -0.001(2) -0.007(3)
C1 0.018(4) 0.031(4) 0.037(4) 0.000(3) 0.001(3) 0.002(3)
C2 0.015(3) 0.029(4) 0.042(4) -0.004(3) -0.004(3) 0.000(3)
C3 0.021(4) 0.043(5) 0.044(4) -0.011(4) 0.004(3) -0.001(4)
C4 0.031(4) 0.042(5) 0.034(4) -0.003(4) 0.010(3) 0.006(4)
C5 0.017(3) 0.033(4) 0.034(4) 0.002(3) -0.006(3) 0.008(3)
C6 0.026(4) 0.031(5) 0.059(5) -0.013(4) 0.005(4) 0.002(3)
C7 0.041(5) 0.029(5) 0.045(5) -0.011(4) -0.003(4) -0.002(4)
C8 0.043(5) 0.038(6) 0.095(7) -0.017(5) 0.015(5) 0.005(4)
C9 0.048(5) 0.041(5) 0.048(5) -0.012(4) -0.003(4) -0.007(4)
C10 0.026(4) 0.068(7) 0.060(6) -0.014(5) 0.014(4) -0.015(4)
C11 0.054(6) 0.075(8) 0.068(6) -0.007(6) 0.027(5) -0.020(5)
C12 0.024(4) 0.099(9) 0.092(8) -0.012(7) 0.015(5) -0.007(5)
C13 0.042(5) 0.065(7) 0.062(6) -0.005(5) 0.011(4) -0.033(5)
C14 0.036(4) 0.031(5) 0.037(4) -0.008(3) -0.002(3) -0.006(3)
C15 0.038(4) 0.049(5) 0.045(5) -0.008(4) -0.009(4) -0.004(4)
C16 0.040(5) 0.043(5) 0.038(4) -0.007(4) -0.001(4) -0.009(4)
C17 0.044(5) 0.045(5) 0.030(4) -0.004(4) -0.002(4) -0.005(4)
C18 0.043(5) 0.037(5) 0.018(3) -0.001(3) 0.005(3) 0.007(4)
C19 0.041(4) 0.037(5) 0.020(3) -0.001(3) 0.008(3) 0.002(4)
C20 0.046(5) 0.046(5) 0.020(3) -0.008(3) 0.012(3) -0.002(4)
C21 0.041(5) 0.039(5) 0.035(4) 0.005(4) 0.009(4) -0.009(4)
C22 0.050(5) 0.030(5) 0.027(4) -0.002(3) 0.006(4) -0.006(4)
C23 0.065(6) 0.030(5) 0.033(4) -0.003(4) 0.015(4) -0.008(4)
C24 0.057(5) 0.037(5) 0.041(5) -0.012(4) 0.012(4) -0.012(4)
C25 0.118(9) 0.043(6) 0.051(6) 0.002(5) 0.035(6) -0.013(6)
C26 0.073(6) 0.032(5) 0.061(6) -0.011(4) -0.004(5) 0.013(5)
C27 0.050(5) 0.059(6) 0.038(5) -0.016(4) 0.023(4) -0.011(4)
C28 0.052(5) 0.062(6) 0.038(5) -0.015(4) 0.013(4) 0.002(5)
C29 0.075(7) 0.091(8) 0.037(5) -0.008(5) 0.030(5) -0.018(6)
C30 0.044(5) 0.084(7) 0.052(5) -0.018(5) 0.029(4) -0.004(5)
C31 0.045(5) 0.050(6) 0.023(4) -0.003(4) 0.004(3) 0.001(4)
C32 0.040(5) 0.049(6) 0.035(4) -0.005(4) -0.006(3) 0.005(4)
C33 0.059(5) 0.061(6) 0.029(4) -0.005(4) 0.000(4) 0.008(5)
C34 0.040(5) 0.050(6) 0.029(4) -0.006(4) 0.002(3) -0.005(4)
C35 0.030(4) 0.019(4) 0.025(4) -0.004(3) 0.004(3) 0.005(3)
C36 0.027(4) 0.031(4) 0.024(4) -0.003(3) 0.005(3) 0.001(3)
C37 0.026(4) 0.033(5) 0.038(4) -0.005(3) 0.006(3) 0.001(3)
C38 0.028(4) 0.028(4) 0.029(4) -0.008(3) -0.001(3) 0.006(3)
C39 0.031(4) 0.037(5) 0.021(4) -0.001(3) 0.003(3) 0.002(3)
C40 0.038(4) 0.041(5) 0.029(4) -0.008(4) -0.005(3) 0.009(4)
C41 0.047(5) 0.046(5) 0.039(4) -0.016(4) -0.006(4) -0.006(4)
C42 0.076(6) 0.044(6) 0.039(5) -0.002(4) -0.018(4) 0.015(5)
C43 0.052(6) 0.096(8) 0.055(6) -0.023(6) -0.016(5) 0.032(6)
C44 0.030(4) 0.037(5) 0.032(4) -0.008(3) 0.010(3) -0.003(4)
C45 0.043(5) 0.052(6) 0.040(4) -0.010(4) 0.012(4) -0.013(4)
C46 0.040(5) 0.049(6) 0.051(5) -0.013(4) 0.021(4) -0.002(4)
C47 0.046(5) 0.037(5) 0.032(4) -0.006(4) 0.012(4) -0.008(4)
C48 0.039(4) 0.032(5) 0.028(4) -0.001(3) 0.009(3) -0.005(4)
C49 0.047(5) 0.036(5) 0.042(4) -0.010(4) 0.009(4) -0.007(4)
C50 0.035(4) 0.039(5) 0.038(4) -0.010(4) 0.002(3) -0.001(4)
C51 0.042(5) 0.038(5) 0.049(5) -0.004(4) 0.014(4) -0.008(4)
C52 0.033(4) 0.024(4) 0.031(4) 0.005(3) 0.006(3) -0.009(3)
C53 0.024(4) 0.022(4) 0.038(4) -0.005(3) 0.008(3) 0.003(3)
C54 0.024(4) 0.031(5) 0.040(4) -0.008(3) 0.008(3) -0.006(3)
C55 0.032(4) 0.016(4) 0.038(4) -0.008(3) 0.000(3) -0.008(3)
C56 0.024(4) 0.022(4) 0.030(4) 0.005(3) 0.006(3) 0.005(3)
C57 0.026(4) 0.033(5) 0.037(4) -0.009(3) 0.003(3) -0.005(3)
C58 0.035(4) 0.038(5) 0.032(4) -0.014(4) -0.001(3) 0.001(4)
C59 0.037(4) 0.032(5) 0.058(5) -0.014(4) 0.002(4) -0.002(4)
C60 0.028(4) 0.044(5) 0.040(4) -0.012(4) 0.003(3) -0.002(4)
C61 0.028(4) 0.041(5) 0.064(6) -0.021(4) 0.012(4) -0.010(4)
C62 0.019(4) 0.052(6) 0.069(6) -0.024(5) 0.002(4) 0.001(4)
C63 0.020(4) 0.058(6) 0.079(6) -0.027(5) 0.014(4) -0.003(4)
C64 0.040(5) 0.060(7) 0.072(6) -0.010(5) 0.017(4) -0.014(5)
C65 0.035(4) 0.036(5) 0.029(4) 0.002(3) 0.004(3) 0.003(4)
C66 0.038(4) 0.039(5) 0.038(4) -0.009(4) 0.000(3) -0.004(4)
C67 0.039(5) 0.044(5) 0.038(4) -0.003(4) -0.005(4) 0.001(4)
C68 0.057(5) 0.048(6) 0.030(4) 0.000(4) 0.007(4) -0.005(4)
U3 0.01943(12) 0.02502(15) 0.02368(13) 0.00071(12) 0.00451(10) 0.00055(12)
U4 0.01949(13) 0.02542(15) 0.02058(12) -0.00073(12) 0.00376(9) -0.00045(12)
N3 0.018(3) 0.043(4) 0.022(3) 0.000(3) 0.004(2) 0.008(3)
N4 0.021(3) 0.034(4) 0.019(3) 0.005(3) 0.002(2) 0.006(3)
C69 0.026(4) 0.023(4) 0.028(4) -0.005(3) 0.001(3) 0.001(3)
C70 0.022(4) 0.035(5) 0.026(4) -0.009(3) 0.002(3) -0.001(3)
C71 0.030(4) 0.029(4) 0.024(3) 0.003(3) 0.009(3) 0.006(3)
C72 0.033(4) 0.035(5) 0.018(3) -0.002(3) 0.006(3) 0.005(4)
C73 0.023(4) 0.031(4) 0.023(3) -0.009(3) 0.005(3) 0.000(3)
C74 0.037(4) 0.032(5) 0.020(3) 0.004(3) 0.002(3) 0.007(3)
C75 0.045(5) 0.053(6) 0.026(4) 0.001(4) 0.001(3) 0.004(4)
C76 0.031(4) 0.042(5) 0.032(4) 0.004(4) 0.007(3) 0.010(4)
C77 0.026(4) 0.043(5) 0.035(4) 0.002(4) -0.007(3) 0.007(4)
C78 0.035(4) 0.036(5) 0.032(4) 0.008(4) 0.019(3) 0.004(4)
C79 0.038(4) 0.053(6) 0.040(4) 0.014(4) 0.022(4) 0.001(4)
C80 0.044(5) 0.048(5) 0.034(4) 0.011(4) 0.020(4) 0.005(4)
C81 0.056(5) 0.052(6) 0.040(4) 0.006(4) 0.025(4) 0.011(5)
C82 0.027(4) 0.030(4) 0.025(4) 0.000(3) 0.005(3) 0.003(3)
C83 0.034(4) 0.035(5) 0.034(4) 0.008(4) 0.001(3) 0.002(4)
C84 0.046(5) 0.034(5) 0.049(5) -0.001(4) 0.019(4) 0.009(4)
C85 0.042(4) 0.027(5) 0.035(4) 0.000(3) 0.008(3) -0.003(4)
C86 0.018(3) 0.028(4) 0.031(4) -0.005(3) 0.003(3) -0.001(3)
C87 0.016(3) 0.026(4) 0.030(4) -0.006(3) -0.002(3) 0.002(3)
C88 0.020(3) 0.029(4) 0.023(3) -0.007(3) 0.002(3) 0.000(3)
C89 0.020(3) 0.025(4) 0.024(3) -0.003(3) 0.007(3) -0.001(3)
C90 0.022(3) 0.033(5) 0.028(4) -0.001(3) 0.004(3) -0.007(3)
C91 0.025(4) 0.020(4) 0.029(4) -0.002(3) 0.001(3) -0.002(3)
C92 0.027(4) 0.025(4) 0.037(4) 0.003(3) 0.004(3) 0.001(3)
C93 0.042(5) 0.026(5) 0.058(5) 0.009(4) 0.020(4) -0.006(4)
C94 0.050(5) 0.040(5) 0.030(4) 0.003(4) -0.003(4) 0.012(4)
C95 0.025(4) 0.036(5) 0.028(4) 0.002(3) -0.003(3) 0.006(3)
C96 0.039(4) 0.038(5) 0.030(4) 0.005(4) 0.006(3) 0.003(4)
C97 0.036(4) 0.045(5) 0.029(4) 0.000(4) -0.001(3) -0.003(4)
C98 0.034(4) 0.040(5) 0.034(4) 0.011(4) 0.006(3) 0.007(4)
C99 0.021(4) 0.042(5) 0.032(4) -0.008(3) 0.002(3) 0.011(3)
C100 0.019(4) 0.054(6) 0.046(5) -0.004(4) 0.003(3) 0.005(4)
C101 0.024(4) 0.045(5) 0.048(5) -0.001(4) -0.001(3) -0.001(4)
C102 0.037(4) 0.043(5) 0.042(5) 0.002(4) -0.003(4) 0.018(4)
C103 0.030(4) 0.030(4) 0.027(4) 0.008(3) 0.003(3) -0.005(3)
C104 0.024(4) 0.019(4) 0.035(4) 0.005(3) 0.009(3) 0.002(3)
C105 0.020(3) 0.016(4) 0.027(4) -0.003(3) 0.009(3) -0.002(3)
C106 0.020(4) 0.023(4) 0.037(4) 0.006(3) 0.005(3) -0.003(3)
C107 0.024(4) 0.028(4) 0.038(4) 0.001(3) 0.006(3) -0.001(3)
C108 0.026(4) 0.034(5) 0.034(4) 0.004(3) 0.001(3) -0.008(3)
C109 0.053(5) 0.042(5) 0.035(4) 0.012(4) 0.003(4) 0.005(4)
C110 0.046(5) 0.044(5) 0.027(4) -0.002(4) 0.001(4) 0.003(4)
C111 0.033(5) 0.060(6) 0.057(5) 0.008(5) -0.003(4) -0.008(4)
C112 0.030(4) 0.029(4) 0.027(4) -0.002(3) 0.006(3) 0.002(3)
C113 0.038(4) 0.039(5) 0.038(4) -0.003(4) 0.001(3) 0.007(4)
C114 0.035(4) 0.038(5) 0.027(4) 0.006(3) 0.003(3) 0.008(4)
C115 0.041(4) 0.032(5) 0.039(4) 0.007(4) 0.013(3) 0.003(4)
C116 0.037(4) 0.031(5) 0.042(4) 0.003(4) 0.016(4) 0.006(4)
C117 0.056(5) 0.043(5) 0.033(4) 0.008(4) 0.026(4) 0.009(4)
C118 0.058(5) 0.047(6) 0.049(5) 0.011(4) 0.030(4) 0.009(4)
C119 0.036(5) 0.057(6) 0.052(5) 0.018(4) 0.025(4) 0.003(4)
C120 0.021(4) 0.029(4) 0.021(3) 0.003(3) 0.001(3) 0.003(3)
C121 0.020(3) 0.018(4) 0.035(4) 0.002(3) 0.006(3) 0.008(3)
C122 0.023(4) 0.031(4) 0.024(4) 0.003(3) 0.004(3) 0.001(3)
C123 0.025(4) 0.029(4) 0.027(4) -0.003(3) 0.002(3) 0.009(3)
C124 0.023(4) 0.012(4) 0.036(4) -0.001(3) 0.003(3) 0.004(3)
C125 0.036(4) 0.030(4) 0.026(4) -0.001(3) 0.004(3) 0.006(3)
C126 0.039(5) 0.040(5) 0.030(4) 0.000(4) -0.006(3) 0.002(4)
C127 0.041(5) 0.035(5) 0.036(4) 0.007(3) -0.002(4) 0.000(4)
C128 0.049(5) 0.061(6) 0.028(4) -0.008(4) 0.002(4) 0.021(4)
C129 0.015(3) 0.039(5) 0.045(4) 0.010(4) 0.008(3) 0.004(3)
C130 0.017(4) 0.046(5) 0.059(5) 0.012(4) 0.008(3) -0.001(4)
C131 0.027(4) 0.046(5) 0.045(5) 0.012(4) 0.004(3) 0.004(4)
C132 0.030(4) 0.052(6) 0.048(5) 0.009(4) 0.017(4) 0.013(4)
C133 0.024(4) 0.032(4) 0.027(4) 0.007(3) 0.001(3) 0.000(3)
C134 0.029(4) 0.039(5) 0.027(4) 0.008(3) 0.000(3) 0.002(3)
C135 0.036(4) 0.031(5) 0.043(4) 0.012(4) 0.005(3) 0.010(4)
C136 0.022(4) 0.035(5) 0.034(4) 0.010(3) 0.001(3) -0.002(3)
C137 0.096(5) 0.124(6) 0.104(5) -0.017(5) 0.021(4) -0.010(5)
C138 0.086(5) 0.117(6) 0.092(5) -0.016(5) 0.016(5) -0.006(5)
C139 0.083(6) 0.092(7) 0.075(6) -0.018(6) 0.009(5) -0.010(6)
C140 0.097(5) 0.127(6) 0.113(5) -0.017(5) 0.022(5) -0.018(5)
C141 0.070(6) 0.111(8) 0.126(7) -0.015(6) 0.014(6) -0.016(6)
C142 0.164(9) 0.186(9) 0.142(8) -0.008(8) 0.030(7) -0.008(8)
C143 0.153(9) 0.168(10) 0.111(9) 0.027(9) 0.024(8) 0.005(9)
C144 0.164(9) 0.190(9) 0.146(8) -0.012(7) 0.026(7) -0.013(8)
C145 0.164(9) 0.194(10) 0.148(8) -0.018(7) 0.023(7) -0.017(8)
C146 0.151(10) 0.192(11) 0.150(9) -0.030(9) 0.036(8) -0.015(9)

_geom_special_details            
;
 All esds (except the esd in the dihedral angle between two l.s. planes)
 are estimated using the full covariance matrix.  The cell esds are taken
 into account individually in the estimation of esds in distances, angles
 and torsion angles; correlations between esds in cell parameters are only
 used when they are defined by crystal symmetry.  An approximate (isotropic)
 treatment of cell esds is used for estimating esds involving l.s. planes.
;
loop_
_geom_bond_atom_site_label_1
_geom_bond_atom_site_label_2
_geom_bond_distance
_geom_bond_site_symmetry_2
_geom_bond_publ_flag
U1 U2 3.6201(4) . ?
U1 N1 2.214(6) . ?
U1 N2 2.199(6) . ?
U1 C35 3.108(7) . ?
U1 C36 3.175(7) . ?
U1 C37 2.861(7) . ?
U1 C38 2.706(7) . ?
U1 C39 2.799(7) . ?
U1 C52 2.712(7) . ?
U1 C53 2.886(7) . ?
U1 C54 3.229(7) . ?
U1 C55 3.143(7) . ?
U1 C56 2.802(7) . ?
U2 N1 2.188(6) . ?
U2 N2 2.194(5) . ?
U2 C1 2.801(6) . ?
U2 C2 3.116(6) . ?
U2 C3 3.180(7) . ?
U2 C4 2.875(7) . ?
U2 C5 2.700(7) . ?
U2 C18 2.779(7) . ?
U2 C19 3.089(6) . ?
U2 C20 3.165(7) . ?
U2 C21 2.870(7) . ?
U2 C22 2.710(7) . ?
N1 H1 0.8800 . ?
N2 H2 0.8800 . ?
C1 H1A 0.9500 . ?
C1 C2 1.423(10) . ?
C1 C5 1.394(9) . ?
C2 C3 1.443(10) . ?
C2 C14 1.537(10) . ?
C3 C4 1.433(10) . ?
C3 C10 1.560(10) . ?
C4 H4 0.9500 . ?
C4 C5 1.418(10) . ?
C5 C6 1.529(10) . ?
C6 C7 1.520(11) . ?
C6 C8 1.533(10) . ?
C6 C9 1.544(10) . ?
C7 H7A 0.9800 . ?
C7 H7B 0.9800 . ?
C7 H7C 0.9800 . ?
C8 H8A 0.9800 . ?
C8 H8B 0.9800 . ?
C8 H8C 0.9800 . ?
C9 H9A 0.9800 . ?
C9 H9B 0.9800 . ?
C9 H9C 0.9800 . ?
C10 C11 1.551(12) . ?
C10 C12 1.547(13) . ?
C10 C13 1.539(12) . ?
C11 H11A 0.9800 . ?
C11 H11B 0.9800 . ?
C11 H11C 0.9800 . ?
C12 H12A 0.9800 . ?
C12 H12B 0.9800 . ?
C12 H12C 0.9800 . ?
C13 H13A 0.9800 . ?
C13 H13B 0.9800 . ?
C13 H13C 0.9800 . ?
C14 C15 1.536(10) . ?
C14 C16 1.544(11) . ?
C14 C17 1.527(11) . ?
C15 H15A 0.9800 . ?
C15 H15B 0.9800 . ?
C15 H15C 0.9800 . ?
C16 H16A 0.9800 . ?
C16 H16B 0.9800 . ?
C16 H16C 0.9800 . ?
C17 H17A 0.9800 . ?
C17 H17B 0.9800 . ?
C17 H17C 0.9800 . ?
C18 H18 0.9500 . ?
C18 C19 1.416(10) . ?
C18 C22 1.394(10) . ?
C19 C20 1.426(10) . ?
C19 C31 1.558(10) . ?
C20 C21 1.421(10) . ?
C20 C27 1.565(10) . ?
C21 H21 0.9500 . ?
C21 C22 1.400(11) . ?
C22 C23 1.517(10) . ?
C23 C24 1.536(10) . ?
C23 C25 1.532(11) . ?
C23 C26 1.516(11) . ?
C24 H24A 0.9800 . ?
C24 H24B 0.9800 . ?
C24 H24C 0.9800 . ?
C25 H25A 0.9800 . ?
C25 H25B 0.9800 . ?
C25 H25C 0.9800 . ?
C26 H26A 0.9800 . ?
C26 H26B 0.9800 . ?
C26 H26C 0.9800 . ?
C27 C28 1.533(11) . ?
C27 C29 1.546(12) . ?
C27 C30 1.555(11) . ?
C28 H28A 0.9800 . ?
C28 H28B 0.9800 . ?
C28 H28C 0.9800 . ?
C29 H29A 0.9800 . ?
C29 H29B 0.9800 . ?
C29 H29C 0.9800 . ?
C30 H30A 0.9800 . ?
C30 H30B 0.9800 . ?
C30 H30C 0.9800 . ?
C31 C32 1.522(11) . ?
C31 C33 1.532(10) . ?
C31 C34 1.541(11) . ?
C32 H32A 0.9800 . ?
C32 H32B 0.9800 . ?
C32 H32C 0.9800 . ?
C33 H33A 0.9800 . ?
C33 H33B 0.9800 . ?
C33 H33C 0.9800 . ?
C34 H34A 0.9800 . ?
C34 H34B 0.9800 . ?
C34 H34C 0.9800 . ?
C35 C36 1.430(9) . ?
C35 C39 1.431(8) . ?
C35 C48 1.547(9) . ?
C36 C37 1.421(9) . ?
C36 C44 1.542(9) . ?
C37 H37 0.9500 . ?
C37 C38 1.389(10) . ?
C38 C39 1.388(10) . ?
C38 C40 1.538(9) . ?
C39 H39 0.9500 . ?
C40 C41 1.528(11) . ?
C40 C42 1.527(11) . ?
C40 C43 1.527(11) . ?
C41 H41A 0.9800 . ?
C41 H41B 0.9800 . ?
C41 H41C 0.9800 . ?
C42 H42A 0.9800 . ?
C42 H42B 0.9800 . ?
C42 H42C 0.9800 . ?
C43 H43A 0.9800 . ?
C43 H43B 0.9800 . ?
C43 H43C 0.9800 . ?
C44 C45 1.540(11) . ?
C44 C46 1.542(11) . ?
C44 C47 1.526(9) . ?
C45 H45A 0.9800 . ?
C45 H45B 0.9800 . ?
C45 H45C 0.9800 . ?
C46 H46A 0.9800 . ?
C46 H46B 0.9800 . ?
C46 H46C 0.9800 . ?
C47 H47A 0.9800 . ?
C47 H47B 0.9800 . ?
C47 H47C 0.9800 . ?
C48 C49 1.548(10) . ?
C48 C50 1.544(10) . ?
C48 C51 1.538(10) . ?
C49 H49A 0.9800 . ?
C49 H49B 0.9800 . ?
C49 H49C 0.9800 . ?
C50 H50A 0.9800 . ?
C50 H50B 0.9800 . ?
C50 H50C 0.9800 . ?
C51 H51A 0.9800 . ?
C51 H51B 0.9800 . ?
C51 H51C 0.9800 . ?
C52 C53 1.408(9) . ?
C52 C56 1.404(9) . ?
C52 C65 1.526(9) . ?
C53 H53 0.9500 . ?
C53 C54 1.400(9) . ?
C54 C55 1.442(10) . ?
C54 C61 1.549(10) . ?
C55 C56 1.421(9) . ?
C55 C57 1.527(9) . ?
C56 H56 0.9500 . ?
C57 C58 1.534(10) . ?
C57 C59 1.541(10) . ?
C57 C60 1.546(10) . ?
C58 H58A 0.9800 . ?
C58 H58B 0.9800 . ?
C58 H58C 0.9800 . ?
C59 H59A 0.9800 . ?
C59 H59B 0.9800 . ?
C59 H59C 0.9800 . ?
C60 H60A 0.9800 . ?
C60 H60B 0.9800 . ?
C60 H60C 0.9800 . ?
C61 C62 1.525(10) . ?
C61 C63 1.553(11) . ?
C61 C64 1.537(12) . ?
C62 H62A 0.9800 . ?
C62 H62B 0.9800 . ?
C62 H62C 0.9800 . ?
C63 H63A 0.9800 . ?
C63 H63B 0.9800 . ?
C63 H63C 0.9800 . ?
C64 H64A 0.9800 . ?
C64 H64B 0.9800 . ?
C64 H64C 0.9800 . ?
C65 C66 1.524(10) . ?
C65 C67 1.521(10) . ?
C65 C68 1.527(10) . ?
C66 H66A 0.9800 . ?
C66 H66B 0.9800 . ?
C66 H66C 0.9800 . ?
C67 H67A 0.9800 . ?
C67 H67B 0.9800 . ?
C67 H67C 0.9800 . ?
C68 H68A 0.9800 . ?
C68 H68B 0.9800 . ?
C68 H68C 0.9800 . ?
U3 U4 3.6161(3) . ?
U3 N3 2.190(5) . ?
U3 N4 2.202(5) . ?
U3 C103 3.174(7) . ?
U3 C104 3.118(7) . ?
U3 C105 2.809(6) . ?
U3 C106 2.714(7) . ?
U3 C107 2.868(7) . ?
U3 C120 3.117(7) . ?
U3 C121 3.177(6) . ?
U3 C122 2.855(7) . ?
U3 C123 2.711(7) . ?
U3 C124 2.810(6) . ?
U4 N3 2.207(5) . ?
U4 N4 2.204(5) . ?
U4 C69 2.714(7) . ?
U4 C70 2.878(7) . ?
U4 C71 3.192(6) . ?
U4 C72 3.109(6) . ?
U4 C73 2.797(6) . ?
U4 C86 3.169(6) . ?
U4 C87 3.116(6) . ?
U4 C88 2.818(6) . ?
U4 C89 2.695(6) . ?
U4 C90 2.857(6) . ?
N3 H3 0.8800 . ?
N4 H4A 0.8800 . ?
C69 C70 1.394(10) . ?
C69 C73 1.422(9) . ?
C69 C82 1.519(10) . ?
C70 H70 0.9500 . ?
C70 C71 1.423(9) . ?
C71 C72 1.446(9) . ?
C71 C78 1.547(9) . ?
C72 C73 1.436(10) . ?
C72 C74 1.553(9) . ?
C73 H73 0.9500 . ?
C74 C75 1.531(9) . ?
C74 C76 1.540(10) . ?
C74 C77 1.530(10) . ?
C75 H75A 0.9800 . ?
C75 H75B 0.9800 . ?
C75 H75C 0.9800 . ?
C76 H76A 0.9800 . ?
C76 H76B 0.9800 . ?
C76 H76C 0.9800 . ?
C77 H77A 0.9800 . ?
C77 H77B 0.9800 . ?
C77 H77C 0.9800 . ?
C78 C79 1.564(10) . ?
C78 C80 1.546(10) . ?
C78 C81 1.536(10) . ?
C79 H79A 0.9800 . ?
C79 H79B 0.9800 . ?
C79 H79C 0.9800 . ?
C80 H80A 0.9800 . ?
C80 H80B 0.9800 . ?
C80 H80C 0.9800 . ?
C81 H81A 0.9800 . ?
C81 H81B 0.9800 . ?
C81 H81C 0.9800 . ?
C82 C83 1.530(9) . ?
C82 C84 1.518(10) . ?
C82 C85 1.535(9) . ?
C83 H83A 0.9800 . ?
C83 H83B 0.9800 . ?
C83 H83C 0.9800 . ?
C84 H84A 0.9800 . ?
C84 H84B 0.9800 . ?
C84 H84C 0.9800 . ?
C85 H85A 0.9800 . ?
C85 H85B 0.9800 . ?
C85 H85C 0.9800 . ?
C86 C87 1.443(9) . ?
C86 C90 1.424(9) . ?
C86 C99 1.544(9) . ?
C87 C88 1.426(9) . ?
C87 C95 1.546(9) . ?
C88 H88 0.9500 . ?
C88 C89 1.416(9) . ?
C89 C90 1.411(9) . ?
C89 C91 1.507(9) . ?
C90 H90 0.9500 . ?
C91 C92 1.509(9) . ?
C91 C93 1.531(9) . ?
C91 C94 1.549(9) . ?
C92 H92A 0.9800 . ?
C92 H92B 0.9800 . ?
C92 H92C 0.9800 . ?
C93 H93A 0.9800 . ?
C93 H93B 0.9800 . ?
C93 H93C 0.9800 . ?
C94 H94A 0.9800 . ?
C94 H94B 0.9800 . ?
C94 H94C 0.9800 . ?
C95 C96 1.528(10) . ?
C95 C97 1.555(9) . ?
C95 C98 1.539(10) . ?
C96 H96A 0.9800 . ?
C96 H96B 0.9800 . ?
C96 H96C 0.9800 . ?
C97 H97A 0.9800 . ?
C97 H97B 0.9800 . ?
C97 H97C 0.9800 . ?
C98 H98A 0.9800 . ?
C98 H98B 0.9800 . ?
C98 H98C 0.9800 . ?
C99 C100 1.539(9) . ?
C99 C101 1.546(10) . ?
C99 C102 1.532(10) . ?
C100 H10A 0.9800 . ?
C100 H10B 0.9800 . ?
C100 H10C 0.9800 . ?
C101 H10D 0.9800 . ?
C101 H10E 0.9800 . ?
C101 H10F 0.9800 . ?
C102 H10G 0.9800 . ?
C102 H10H 0.9800 . ?
C102 H10I 0.9800 . ?
C103 C104 1.434(9) . ?
C103 C107 1.415(9) . ?
C103 C116 1.551(10) . ?
C104 C105 1.418(9) . ?
C104 C112 1.551(9) . ?
C105 H105 0.9500 . ?
C105 C106 1.410(9) . ?
C106 C107 1.399(10) . ?
C106 C108 1.535(9) . ?
C107 H107 0.9500 . ?
C108 C109 1.509(10) . ?
C108 C110 1.521(10) . ?
C108 C111 1.542(10) . ?
C109 H10J 0.9800 . ?
C109 H10K 0.9800 . ?
C109 H10L 0.9800 . ?
C110 H11D 0.9800 . ?
C110 H11E 0.9800 . ?
C110 H11F 0.9800 . ?
C111 H11G 0.9800 . ?
C111 H11H 0.9800 . ?
C111 H11I 0.9800 . ?
C112 C113 1.528(10) . ?
C112 C114 1.547(9) . ?
C112 C115 1.545(10) . ?
C113 H11J 0.9800 . ?
C113 H11K 0.9800 . ?
C113 H11L 0.9800 . ?
C114 H11M 0.9800 . ?
C114 H11N 0.9800 . ?
C114 H11O 0.9800 . ?
C115 H11P 0.9800 . ?
C115 H11Q 0.9800 . ?
C115 H11R 0.9800 . ?
C116 C117 1.536(10) . ?
C116 C118 1.534(10) . ?
C116 C119 1.539(11) . ?
C117 H11S 0.9800 . ?
C117 H11T 0.9800 . ?
C117 H11U 0.9800 . ?
C118 H11V 0.9800 . ?
C118 H11W 0.9800 . ?
C118 H11X 0.9800 . ?
C119 H11Y 0.9800 . ?
C119 H 0.9800 . ?
C119 HA 0.9800 . ?
C120 C121 1.436(9) . ?
C120 C124 1.431(8) . ?
C120 C133 1.553(9) . ?
C121 C122 1.418(9) . ?
C121 C129 1.562(9) . ?
C122 H122 0.9500 . ?
C122 C123 1.415(9) . ?
C123 C124 1.405(9) . ?
C123 C125 1.511(8) . ?
C124 H124 0.9500 . ?
C125 C126 1.527(10) . ?
C125 C127 1.531(10) . ?
C125 C128 1.534(10) . ?
C126 H12D 0.9800 . ?
C126 H12E 0.9800 . ?
C126 H12F 0.9800 . ?
C127 H12G 0.9800 . ?
C127 H12H 0.9800 . ?
C127 H12I 0.9800 . ?
C128 H12J 0.9800 . ?
C128 H12K 0.9800 . ?
C128 H12L 0.9800 . ?
C129 C130 1.535(10) . ?
C129 C131 1.530(9) . ?
C129 C132 1.552(11) . ?
C130 H13D 0.9800 . ?
C130 H13E 0.9800 . ?
C130 H13F 0.9800 . ?
C131 H13G 0.9800 . ?
C131 H13H 0.9800 . ?
C131 H13I 0.9800 . ?
C132 H13J 0.9800 . ?
C132 H13K 0.9800 . ?
C132 H13L 0.9800 . ?
C133 C134 1.530(9) . ?
C133 C135 1.547(10) . ?
C133 C136 1.533(9) . ?
C134 H13M 0.9800 . ?
C134 H13N 0.9800 . ?
C134 H13O 0.9800 . ?
C135 H13P 0.9800 . ?
C135 H13Q 0.9800 . ?
C135 H13R 0.9800 . ?
C136 H13S 0.9800 . ?
C136 H13T 0.9800 . ?
C136 H13U 0.9800 . ?
C137 H13V 0.9900 . ?
C137 H13W 0.9900 . ?
C137 C138 1.490(11) . ?
C137 C140 1.419(11) . ?
C138 H13X 0.9900 . ?
C138 H13Y 0.9900 . ?
C138 C139 1.489(11) . ?
C139 H13Z 0.9800 . ?
C139 HB 0.9800 . ?
C139 HC 0.9800 . ?
C140 H14A 0.9900 . ?
C140 H14B 0.9900 . ?
C140 C141 1.507(11) . ?
C141 H14C 0.9800 . ?
C141 H14D 0.9800 . ?
C141 H14E 0.9800 . ?
C142 H14F 0.9900 . ?
C142 H14G 0.9900 . ?
C142 C143 1.433(12) . ?
C142 C144 1.536(13) . ?
C143 H14H 0.9800 . ?
C143 H14I 0.9800 . ?
C143 H14J 0.9800 . ?
C144 H14K 0.9900 . ?
C144 H14L 0.9900 . ?
C144 C145 1.397(13) . ?
C145 H14M 0.9900 . ?
C145 H14N 0.9900 . ?
C145 C146 1.536(13) . ?
C146 H14O 0.9800 . ?
C146 H14P 0.9800 . ?
C146 H14Q 0.9800 . ?

loop_
_geom_angle_atom_site_label_1
_geom_angle_atom_site_label_2
_geom_angle_atom_site_label_3
_geom_angle
_geom_angle_site_symmetry_1
_geom_angle_site_symmetry_3
_geom_angle_publ_flag
N1 U1 U2 34.44(15) . . ?
N1 U1 C35 130.7(2) . . ?
N1 U1 C36 154.5(2) . . ?
N1 U1 C37 141.16(19) . . ?
N1 U1 C38 114.1(2) . . ?
N1 U1 C39 109.7(2) . . ?
N1 U1 C52 108.1(2) . . ?
N1 U1 C53 121.8(2) . . ?
N1 U1 C54 102.2(2) . . ?
N1 U1 C55 78.4(2) . . ?
N1 U1 C56 79.8(2) . . ?
N2 U1 U2 34.47(13) . . ?
N2 U1 N1 68.9(2) . . ?
N2 U1 C35 77.6(2) . . ?
N2 U1 C36 100.79(19) . . ?
N2 U1 C37 121.8(2) . . ?
N2 U1 C38 109.1(2) . . ?
N2 U1 C39 80.6(2) . . ?
N2 U1 C52 113.8(2) . . ?
N2 U1 C53 140.71(18) . . ?
N2 U1 C54 155.1(2) . . ?
N2 U1 C55 132.5(2) . . ?
N2 U1 C56 111.2(2) . . ?
C35 U1 U2 105.28(13) . . ?
C35 U1 C36 26.28(17) . . ?
C35 U1 C54 121.76(19) . . ?
C35 U1 C55 147.86(19) . . ?
C36 U1 U2 131.26(13) . . ?
C36 U1 C54 95.91(19) . . ?
C37 U1 U2 142.15(16) . . ?
C37 U1 C35 44.5(2) . . ?
C37 U1 C36 26.59(17) . . ?
C37 U1 C53 75.6(2) . . ?
C37 U1 C54 80.2(2) . . ?
C37 U1 C55 105.4(2) . . ?
C38 U1 U2 116.32(16) . . ?
C38 U1 C35 46.00(18) . . ?
C38 U1 C36 45.45(18) . . ?
C38 U1 C37 28.7(2) . . ?
C38 U1 C39 29.2(2) . . ?
C38 U1 C52 127.8(2) . . ?
C38 U1 C53 100.1(2) . . ?
C38 U1 C54 95.8(2) . . ?
C38 U1 C55 115.4(2) . . ?
C38 U1 C56 139.6(2) . . ?
C39 U1 U2 95.91(15) . . ?
C39 U1 C35 27.40(17) . . ?
C39 U1 C36 44.74(19) . . ?
C39 U1 C37 46.4(2) . . ?
C39 U1 C53 121.7(2) . . ?
C39 U1 C54 124.0(2) . . ?
C39 U1 C55 144.40(19) . . ?
C39 U1 C56 167.2(2) . . ?
C52 U1 U2 115.84(16) . . ?
C52 U1 C35 118.2(2) . . ?
C52 U1 C36 97.5(2) . . ?
C52 U1 C37 100.8(2) . . ?
C52 U1 C39 142.2(2) . . ?
C52 U1 C53 28.93(19) . . ?
C52 U1 C54 45.09(19) . . ?
C52 U1 C55 46.14(19) . . ?
C52 U1 C56 29.44(19) . . ?
C53 U1 U2 142.23(14) . . ?
C53 U1 C35 107.12(19) . . ?
C53 U1 C36 81.38(19) . . ?
C53 U1 C54 25.70(17) . . ?
C53 U1 C55 43.98(19) . . ?
C54 U1 U2 132.83(13) . . ?
C55 U1 U2 106.83(14) . . ?
C55 U1 C36 121.85(19) . . ?
C55 U1 C54 26.11(18) . . ?
C56 U1 U2 96.64(14) . . ?
C56 U1 C35 147.66(18) . . ?
C56 U1 C36 125.43(19) . . ?
C56 U1 C37 120.9(2) . . ?
C56 U1 C53 46.0(2) . . ?
C56 U1 C54 43.90(19) . . ?
C56 U1 C55 26.89(17) . . ?
N1 U2 U1 34.90(14) . . ?
N1 U2 N2 69.5(2) . . ?
N1 U2 C1 109.1(2) . . ?
N1 U2 C2 130.8(2) . . ?
N1 U2 C3 153.5(2) . . ?
N1 U2 C4 138.7(2) . . ?
N1 U2 C5 111.7(2) . . ?
N1 U2 C18 81.0(2) . . ?
N1 U2 C19 78.11(19) . . ?
N1 U2 C20 101.61(19) . . ?
N1 U2 C21 122.6(2) . . ?
N1 U2 C22 109.5(2) . . ?
N2 U2 U1 34.56(14) . . ?
N2 U2 C1 80.9(2) . . ?
N2 U2 C2 78.55(19) . . ?
N2 U2 C3 102.35(19) . . ?
N2 U2 C4 123.4(2) . . ?
N2 U2 C5 109.2(2) . . ?
N2 U2 C18 109.3(2) . . ?
N2 U2 C19 130.65(19) . . ?
N2 U2 C20 153.6(2) . . ?
N2 U2 C21 139.3(2) . . ?
N2 U2 C22 112.3(2) . . ?
C1 U2 U1 96.05(15) . . ?
C1 U2 C2 27.17(19) . . ?
C1 U2 C3 44.5(2) . . ?
C1 U2 C4 46.9(2) . . ?
C1 U2 C19 146.3(2) . . ?
C1 U2 C20 125.1(2) . . ?
C1 U2 C21 121.7(2) . . ?
C2 U2 U1 106.09(14) . . ?
C2 U2 C3 26.47(19) . . ?
C2 U2 C20 121.9(2) . . ?
C3 U2 U1 132.41(14) . . ?
C4 U2 U1 142.45(15) . . ?
C4 U2 C2 45.2(2) . . ?
C4 U2 C3 26.8(2) . . ?
C4 U2 C19 105.7(2) . . ?
C4 U2 C20 80.2(2) . . ?
C5 U2 U1 115.36(16) . . ?
C5 U2 C1 29.3(2) . . ?
C5 U2 C2 46.3(2) . . ?
C5 U2 C3 45.5(2) . . ?
C5 U2 C4 29.3(2) . . ?
C5 U2 C18 141.6(2) . . ?
C5 U2 C19 117.1(2) . . ?
C5 U2 C20 97.2(2) . . ?
C5 U2 C21 101.5(2) . . ?
C5 U2 C22 129.1(2) . . ?
C18 U2 U1 95.94(16) . . ?
C18 U2 C1 168.0(2) . . ?
C18 U2 C2 146.3(2) . . ?
C18 U2 C3 124.9(2) . . ?
C18 U2 C4 121.2(2) . . ?
C18 U2 C19 27.3(2) . . ?
C18 U2 C20 44.4(2) . . ?
C18 U2 C21 46.4(2) . . ?
C19 U2 U1 105.72(14) . . ?
C19 U2 C2 148.2(2) . . ?
C19 U2 C3 121.8(2) . . ?
C19 U2 C20 26.32(18) . . ?
C20 U2 U1 131.88(14) . . ?
C20 U2 C3 95.70(19) . . ?
C21 U2 U1 141.91(16) . . ?
C21 U2 C2 106.1(2) . . ?
C21 U2 C3 80.5(2) . . ?
C21 U2 C4 75.6(2) . . ?
C21 U2 C19 44.8(2) . . ?
C21 U2 C20 26.7(2) . . ?
C22 U2 U1 115.54(17) . . ?
C22 U2 C1 141.3(2) . . ?
C22 U2 C2 116.9(2) . . ?
C22 U2 C3 96.9(2) . . ?
C22 U2 C4 101.0(2) . . ?
C22 U2 C18 29.4(2) . . ?
C22 U2 C19 46.5(2) . . ?
C22 U2 C20 45.6(2) . . ?
C22 U2 C21 28.9(2) . . ?
U1 N1 H1 124.7 . . ?
U2 N1 U1 110.7(2) . . ?
U2 N1 H1 124.7 . . ?
U1 N2 H2 124.5 . . ?
U2 N2 U1 111.0(2) . . ?
U2 N2 H2 124.5 . . ?
U2 C1 H1A 107.4 . . ?
C2 C1 U2 88.8(4) . . ?
C2 C1 H1A 124.6 . . ?
C5 C1 U2 71.4(4) . . ?
C5 C1 H1A 124.6 . . ?
C5 C1 C2 110.8(7) . . ?
C1 C2 U2 64.0(3) . . ?
C1 C2 C3 106.1(6) . . ?
C1 C2 C14 120.5(7) . . ?
C3 C2 U2 79.3(4) . . ?
C3 C2 C14 132.3(6) . . ?
C14 C2 U2 128.7(5) . . ?
C2 C3 U2 74.3(4) . . ?
C2 C3 C10 131.0(6) . . ?
C4 C3 U2 64.6(4) . . ?
C4 C3 C2 107.2(7) . . ?
C4 C3 C10 118.3(7) . . ?
C10 C3 U2 141.1(5) . . ?
U2 C4 H4 109.6 . . ?
C3 C4 U2 88.6(4) . . ?
C3 C4 H4 125.6 . . ?
C5 C4 U2 68.5(4) . . ?
C5 C4 C3 108.8(6) . . ?
C5 C4 H4 125.6 . . ?
C1 C5 U2 79.4(4) . . ?
C1 C5 C4 107.0(6) . . ?
C1 C5 C6 127.9(7) . . ?
C4 C5 U2 82.2(4) . . ?
C4 C5 C6 123.7(7) . . ?
C6 C5 U2 116.0(4) . . ?
C5 C6 C8 108.6(6) . . ?
C5 C6 C9 110.2(6) . . ?
C7 C6 C5 110.8(6) . . ?
C7 C6 C8 109.2(7) . . ?
C7 C6 C9 109.1(6) . . ?
C8 C6 C9 108.9(7) . . ?
C6 C7 H7A 109.5 . . ?
C6 C7 H7B 109.5 . . ?
C6 C7 H7C 109.5 . . ?
H7A C7 H7B 109.5 . . ?
H7A C7 H7C 109.5 . . ?
H7B C7 H7C 109.5 . . ?
C6 C8 H8A 109.5 . . ?
C6 C8 H8B 109.5 . . ?
C6 C8 H8C 109.5 . . ?
H8A C8 H8B 109.5 . . ?
H8A C8 H8C 109.5 . . ?
H8B C8 H8C 109.5 . . ?
C6 C9 H9A 109.5 . . ?
C6 C9 H9B 109.5 . . ?
C6 C9 H9C 109.5 . . ?
H9A C9 H9B 109.5 . . ?
H9A C9 H9C 109.5 . . ?
H9B C9 H9C 109.5 . . ?
C11 C10 C3 111.6(6) . . ?
C12 C10 C3 105.2(7) . . ?
C12 C10 C11 106.8(7) . . ?
C13 C10 C3 118.2(7) . . ?
C13 C10 C11 106.3(8) . . ?
C13 C10 C12 108.1(7) . . ?
C10 C11 H11A 109.5 . . ?
C10 C11 H11B 109.5 . . ?
C10 C11 H11C 109.5 . . ?
H11A C11 H11B 109.5 . . ?
H11A C11 H11C 109.5 . . ?
H11B C11 H11C 109.5 . . ?
C10 C12 H12A 109.5 . . ?
C10 C12 H12B 109.5 . . ?
C10 C12 H12C 109.5 . . ?
H12A C12 H12B 109.5 . . ?
H12A C12 H12C 109.5 . . ?
H12B C12 H12C 109.5 . . ?
C10 C13 H13A 109.5 . . ?
C10 C13 H13B 109.5 . . ?
C10 C13 H13C 109.5 . . ?
H13A C13 H13B 109.5 . . ?
H13A C13 H13C 109.5 . . ?
H13B C13 H13C 109.5 . . ?
C2 C14 C16 113.9(6) . . ?
C15 C14 C2 109.9(6) . . ?
C15 C14 C16 110.8(6) . . ?
C17 C14 C2 110.4(6) . . ?
C17 C14 C15 104.5(6) . . ?
C17 C14 C16 106.9(7) . . ?
C14 C15 H15A 109.5 . . ?
C14 C15 H15B 109.5 . . ?
C14 C15 H15C 109.5 . . ?
H15A C15 H15B 109.5 . . ?
H15A C15 H15C 109.5 . . ?
H15B C15 H15C 109.5 . . ?
C14 C16 H16A 109.5 . . ?
C14 C16 H16B 109.5 . . ?
C14 C16 H16C 109.5 . . ?
H16A C16 H16B 109.5 . . ?
H16A C16 H16C 109.5 . . ?
H16B C16 H16C 109.5 . . ?
C14 C17 H17A 109.5 . . ?
C14 C17 H17B 109.5 . . ?
C14 C17 H17C 109.5 . . ?
H17A C17 H17B 109.5 . . ?
H17A C17 H17C 109.5 . . ?
H17B C17 H17C 109.5 . . ?
[truncated: 85,797 more chars]
